# Supplementary material for: Molecular assessment of bacterial vaginosis by Lactobacillus abundance and species diversity
Source: BMC Infect Dis. 2016 Apr 23;16:180. doi: 10.1186/s12879-016-1513-3 (PMC4841971; doi:10.1186/s12879-016-1513-3)
Supplement: Additional file 2: — The 16S rRNA amplicon sequencing data (DNA sequence, and number of reads) and the family, genus and species identification by the match with the RDP (ribosomal database project) for each 16S rRNA amplicon (V5-V7 region). (XLS 2681 kb) [file 12879_2016_1513_MOESM2_ESM.xls]

## Sheet: probetax
Representative_Sequence	total	Representative_Sequence	Taxonomy	Total abundance	Sequence align	Sequence	name.seq	short_ID	S_ab_score	species	phylum	class	subclass	order	suborder	family	genus	TCMID097	TCMID098	TCMID099	TCMID100	TCMID101	TCMID102	TCMID103	TCMID104	TCMID105	TCMID106	TCMID107	TCMID108	TCMID109	TCMID110	TCMID111	TCMID112	TCMID113	TCMID114	TCMID115	TCMID116	TCMID117	TCMID118	TCMID119	TCMID120	TCMID121	TCMID122	TCMID123	TCMID124	TCMID125	TCMID126	TCMID127	TCMID128
H7JXH6D02GDRUX	36470	H7JXH6D02GDRUX	Bacteria(100);Firmicutes(100);Bacilli(100);Lactobacillales(99.8);Lactobacillaceae(99.8);Lactobacillus(99.8);	36470	CA-T-G-CCG-T-AAA--C-G---A-TG-A--G--TG-C---T---A-A--G--T--G-T-T--G-G-G-A-G--G-T-----TT-CC-----G-C-C-T-C-T--C---A-G-T-G--C-T----GC--A--G-C-T-AA-C-G-C-A-T--T--AA-G-C----A---C-T---CC-GC-C-T--GGGG-AG-TA---CG-A-C-C-G-C-A-A-G-GT-T-G-A-A-AC--T--C--AAA---GGAA-TT-G-A-CGGG-G-G---CCC-G--C-A-C-AA-GC-GGT-GG--A-G-C---A-T--GT-G-G-T-TT-----AA-TT-C-G-A-AG-C--AAC-G-C--G-A-A--G-A-A-CC-TT-A-CC-AG--GT-C---TT-G-A--C-A-…	CATGCCGTAAACGATGAGTGCTAAGTGTTGGGAGGTTTCCGCCTCTCAGTGCTGCAGCTAACGCATTAAGCACTCCGCCTGGGGAGTACGACCGCAAGGTTGAAACTCAAAGGAATTGACGGGGGCCCGCACAAGCGGTGGAGCATGTGGTTTAATTCGAAGCAACGCGAAGAACCTTACCAGGTCTTGACATCCAGTGCAAACCTAAGAGATTAGGTGTTCCCTTCGGGGACGCTGAGACAGGTGG	>H7JXH6D02GDRUX CATGCCGTAAACGATGAGTGCTAAGTGTTGGGAGGTTTCCGCCTCTCAGTGCTGCAGCTAACGCATTAAGCACTCCGCCTGGGGAGTACGACCGCAAGGTTGAAACTCAAAGGAATTGACGGGGGCCCGCACAAGCGGTGGAGCATGTGGTTTAATTCGAAGCAACGCGAAGAACCTTACCAGGTCTTGACATCCAGTGCAAACCTAAGAGATTAGGTGTTCCCTTCGGGGACGCTGAGACAGGTGG	S000006242	1	Lactobacillus johnsonii (T); ATCC 33200 (T); AJ002515	Firmicutes	Bacilli		Lactobacillales		Lactobacillaceae	Lactobacillus	0	0	0	0	0	0	0	1	0	0	0	0	0	0	0	0	1	0	0	0	0	0	0	0	0	0	0	0	0	0	0	0
H7JXH6D02G7Q1J	32460	H7JXH6D02G7Q1J	Bacteria(100);Firmicutes(100);Bacilli(100);Lactobacillales(99.6);Lactobacillaceae(99.3);Lactobacillus(99.3);	32460	CA-T-G-CCG-T-AAA--C-G---A-TG-A--G--TG-C---T---A-A--G--T--G-T-T--G-G-G-A-G--G-T-----TT-CC-----G-C-C-T-C-T--C---A-G-T-G--C-T----GC--A--G-C-T-AA-C-G-C-A-T--T--AA-G-C----A---C-T---CC-GC-C-T--GGGG-AG-TA---CG-A-C-C-G-C-A-A-G-GT-T-G-A-A-AC--T--C--AAA---GGAA-TT-G-A-CGGG-G-G---CCC-G--C-A-C-AA-GC-GGT-GG--A-G-C---A-T--GT-G-G-T-TT-----AA-TT-C-G-A-AG-C--AAC-G-C--G-A-A--G-A-A-CC-TT-A-CC-AG--GT-C---TT-G-A--C-A-…	CATGCCGTAAACGATGAGTGCTAAGTGTTGGGAGGTTTCCGCCTCTCAGTGCTGCAGCTAACGCATTAAGCACTCCGCCTGGGGAGTACGACCGCAAGGTTGAAACTCAAAGGAATTGACGGGGGCCCGCACAAGCGGTGGAGCATGTGGTTTAATTCGAAGCAACGCGAAGAACCTTACCAGGTCTTGACATCCATAGCCAGTCTAAGAGATTAGATGTTCCCTTCGGGGACTATGAGACAGGTGG	>H7JXH6D02G7Q1J CATGCCGTAAACGATGAGTGCTAAGTGTTGGGAGGTTTCCGCCTCTCAGTGCTGCAGCTAACGCATTAAGCACTCCGCCTGGGGAGTACGACCGCAAGGTTGAAACTCAAAGGAATTGACGGGGGCCCGCACAAGCGGTGGAGCATGTGGTTTAATTCGAAGCAACGCGAAGAACCTTACCAGGTCTTGACATCCATAGCCAGTCTAAGAGATTAGATGTTCCCTTCGGGGACTATGAGACAGGTGG	S000412018	1	Lactobacillus iners; VA15_2004; AY526083	Firmicutes	Bacilli		Lactobacillales		Lactobacillaceae	Lactobacillus	692	0	0	3	2941	19	4810	289	1414	2991	775	1809	382	1246	0	0	5646	1285	72	7	11	43	0	91	600	323	12	742	0	28	26	28
H7JXH6D02FZITP	25269	H7JXH6D02FZITP	Bacteria(100);Firmicutes(100);Bacilli(100);Lactobacillales(100);Lactobacillaceae(100);Lactobacillus(100);	25269	CA-T-G-CCG-T-AAA--C-G---A-TG-A--G--TG-C---T---A-A--G--T--G-T-T--G-G-G-A-G--G-T-----TT-CC-----G-C-C-T-C-T--C---A-G-T-G--C-T----GC--A--G-C-T-AA-C-G-C-A-T--T--AA-G-C----A---C-T---CC-GC-C-T--GGGG-AG-TA---CG-A-C-C-G-C-A-A-G-GT-T-G-A-A-AC--T--C--AAA---GGAA-TT-G-A-CGGG-G-G---CCC-G--C-A-C-AA-GC-GGT-GG--A-G-C---A-T--GT-G-G-T-TT-----AA-TT-C-G-A-AG-C--AAC-G-C--G-A-A--G-A-A-CC-TT-A-CC-AG--GT-C---TT-G-A--C-A-…	CATGCCGTAAACGATGAGTGCTAAGTGTTGGGAGGTTTCCGCCTCTCAGTGCTGCAGCTAACGCATTAAGCACTCCGCCTGGGGAGTACGACCGCAAGGTTGAAACTCAAAGGAATTGACGGGGGCCCGCACAAGCGGTGGAGCATGTGGTTTAATTCGAAGCAACGCGAAGAACCTTACCAGGTCTTGACATCTAGTGCCATTTGTAGAGATACAAAGTTCCCTTCGGGGACGCTAAGACAGGTGG	>H7JXH6D02FZITP CATGCCGTAAACGATGAGTGCTAAGTGTTGGGAGGTTTCCGCCTCTCAGTGCTGCAGCTAACGCATTAAGCACTCCGCCTGGGGAGTACGACCGCAAGGTTGAAACTCAAAGGAATTGACGGGGGCCCGCACAAGCGGTGGAGCATGTGGTTTAATTCGAAGCAACGCGAAGAACCTTACCAGGTCTTGACATCTAGTGCCATTTGTAGAGATACAAAGTTCCCTTCGGGGACGCTAAGACAGGTGG	S000003123	1	Lactobacillus crispatus; NCTC 4; AJ242969	Firmicutes	Bacilli		Lactobacillales		Lactobacillaceae	Lactobacillus	1410	3589	3114	3430	0	2527	1	2941	1057	0	1342	0	39	509	1297	3004	0	0	1004	1	0	0	0	0	0	0	0	0	0	0	0	0
H7JXH6D02H7M4R	25008	H7JXH6D02H7M4R	Bacteria(100);Firmicutes(94);Clostridia(92.3);Clostridiales(92.2);Lachnospiraceae(75);unclassified;	25008	CA-C-G-CTG-T-AAA--C-G---A-TG-A--A--CA-C---T---A-G--G--T--G-T-T--G-G-G-A-G--G-C-----TA-A------G-C-C-T-T-T--C---A-G-T-G--C-C----GC--A--G-C-A-AA-C-G-C-A-A--T--AA-G-T----G---T-T---CC-AC-C-T--GGGG-AG-TA---CG-T-T-C-G-C-A-A-G-AA-T-G-A-A-AC--T--C--AAA---GGAA-TT-G-A-CGGG-G-A---CCC-G--C-A-C-AA-GC-GGT-GG--A-G-C---A-T--GT-G-G-T-TT-----AA-TT-C-G-A-AG-C--AAC-G-C--G-A-A--G-A-A-CC-TT-A-CC-AA--GT-C---TT-G-A--C-A-…	CACGCTGTAAACGATGAACACTAGGTGTTGGGAGGCTAAGCCTTTCAGTGCCGCAGCAAACGCAATAAGTGTTCCACCTGGGGAGTACGTTCGCAAGAATGAAACTCAAAGGAATTGACGGGGACCCGCACAAGCGGTGGAGCATGTGGTTTAATTCGAAGCAACGCGAAGAACCTTACCAAGTCTTGACATCCCTGTGACAGTATATGTAATGTATATTTTCTACGGAACACAGGAGACAGGTGG	>H7JXH6D02H7M4R CACGCTGTAAACGATGAACACTAGGTGTTGGGAGGCTAAGCCTTTCAGTGCCGCAGCAAACGCAATAAGTGTTCCACCTGGGGAGTACGTTCGCAAGAATGAAACTCAAAGGAATTGACGGGGACCCGCACAAGCGGTGGAGCATGTGGTTTAATTCGAAGCAACGCGAAGAACCTTACCAAGTCTTGACATCCCTGTGACAGTATATGTAATGTATATTTTCTACGGAACACAGGAGACAGGTGG	S000436011	0.686	Blautia producta (T); ATCC 27340; L76595	Firmicutes	Clostridia		Clostridiales		Lachnospiraceae	Blautia	0	0	0	0	0	0	0	0	0	1	1	0	0	2	0	0	0	0	0	0	0	0	0	0	14	5	0	4	1	6	0	1
H7JXH6D02GR8GE	19620	H7JXH6D02GR8GE	Bacteria(100);Firmicutes(100);Bacilli(100);Lactobacillales(100);Lactobacillaceae(100);Lactobacillus(99);	19620	CA-T-G-CCG-T-AAA--C-G---A-TG-A--G--TG-C---T---A-G--G--T--G-T-T--G-G-A-G-G--G-T-----TT-CC-----G-C-C-C-T-T--C---A-G-T-G--C-C----GG--A--G-C-T-AA-C-G-C-A-T--T--AA-G-C----A---C-T---CC-GC-C-T--GGGG-AG-TA---CG-A-C-C-G-C-A-A-G-GT-T-G-A-A-AC--T--C--AAA---GGAA-TT-G-A-CGGG-G-G---CCC-G--C-A-C-AA-GC-GGT-GG--A-G-C---A-T--GT-G-G-T-TT-----AA-TT-C-G-A-AG-C--TAC-G-C--G-A-A--G-A-A-CC-TT-A-CC-AG--GT-C---TT-G-A--C-A-…	CATGCCGTAAACGATGAGTGCTAGGTGTTGGAGGGTTTCCGCCCTTCAGTGCCGGAGCTAACGCATTAAGCACTCCGCCTGGGGAGTACGACCGCAAGGTTGAAACTCAAAGGAATTGACGGGGGCCCGCACAAGCGGTGGAGCATGTGGTTTAATTCGAAGCTACGCGAAGAACCTTACCAGGTCTTGACATCTTGCGCTAACCTAAGAGATTAGGCGTTCCCTTCGGGGACGCAATGACAGGTGG	>H7JXH6D02GR8GE CATGCCGTAAACGATGAGTGCTAGGTGTTGGAGGGTTTCCGCCCTTCAGTGCCGGAGCTAACGCATTAAGCACTCCGCCTGGGGAGTACGACCGCAAGGTTGAAACTCAAAGGAATTGACGGGGGCCCGCACAAGCGGTGGAGCATGTGGTTTAATTCGAAGCTACGCGAAGAACCTTACCAGGTCTTGACATCTTGCGCTAACCTAAGAGATTAGGCGTTCCCTTCGGGGACGCAATGACAGGTGG	S000015720	1	Lactobacillus pontis (T); LTH 2587; X76329	Firmicutes	Bacilli		Lactobacillales		Lactobacillaceae	Lactobacillus	0	0	0	34	0	0	1	4	24	0	35	0	12	0	0	0	0	0	0	0	0	0	0	0	0	0	0	0	0	8	0	0
H7JXH6D02J2LJK	15548	H7JXH6D02J2LJK	Bacteria(100);"Fusobacteria"(100);"Fusobacteria"(100);"Fusobacteriales"(100);"Leptotrichiaceae"(100);Sneathia(100);	15548	CT-A-G-CTG-T-AAA--C-G---A-TG-A--T--CA-C---T---G-G--G--T--G-T-G--G-G-G-A-T---------TCG-AA---------G-T-C-T--C---T-G-T-G--C-C----GA--A--G-C-A-AA-A-G-C-G-A--T--AA-G-T----G---A-T---CC-GC-C-T--GGGG-AG-TA---CG-T-T-C-G-C-A-A-G-AA-T-G-A-A-AC--T--C--AAA---GGAA-TT-G-A-CGGG-G-A---CCC-G--C-A-C-AA-GT-GGT-GG--A-G-C---A-T--GT-G-G-T-TT-----AA-TT-C-G-A-CG-C--AAC-G-C--G-A-G--G-A-A-CC-TT-A-CC-AG--AT-C---TT-G-A--C-A-…	CTAGCTGTAAACGATGATCACTGGGTGTGGGGATTCGAAGTCTCTGTGCCGAAGCAAAAGCGATAAGTGATCCGCCTGGGGAGTACGTTCGCAAGAATGAAACTCAAAGGAATTGACGGGGACCCGCACAAGTGGTGGAGCATGTGGTTTAATTCGACGCAACGCGAGGAACCTTACCAGATCTTGACATCCTCCGAAGAGCATAGAAGTATGCTTGTGCCTACGGGAACGGAGAGACAGGTGG	>H7JXH6D02J2LJK CTAGCTGTAAACGATGATCACTGGGTGTGGGGATTCGAAGTCTCTGTGCCGAAGCAAAAGCGATAAGTGATCCGCCTGGGGAGTACGTTCGCAAGAATGAAACTCAAAGGAATTGACGGGGACCCGCACAAGTGGTGGAGCATGTGGTTTAATTCGACGCAACGCGAGGAACCTTACCAGATCTTGACATCCTCCGAAGAGCATAGAAGTATGCTTGTGCCTACGGGAACGGAGAGACAGGTGG	S000096693	1	Sneathia sanguinegens (T); CCUG 41628T; AJ344093	Fusobacteria	Fusobacteria		Fusobacteriales		Leptotrichiaceae	Sneathia	0	0	0	0	0	0	0	0	0	0	0	0	0	0	0	0	0	0	0	0	209	469	1	769	7	322	0	871	902	7	467	0
H7JXH6D02IH0BH	10257	H7JXH6D02IH0BH	Bacteria(100);"Fusobacteria"(100);"Fusobacteria"(100);"Fusobacteriales"(100);"Leptotrichiaceae"(100);Sneathia(97.5);	10257	CT-A-G-CTG-T-AAA--C-G---A-TG-A--T--CA-C---T---G-G--G--T--G-T-G--G-G-G-A-T---------GCG-AA---------G-T-C-T--C---T-G-T-G--C-C----GA--A--G-C-A-AA-A-G-C-G-A--T--AA-G-T----G---A-T---CC-GC-C-T--GGGG-AG-TA---CG-T-T-C-G-C-A-A-G-AA-T-G-A-A-AC--T--C--AAA---GGAA-TT-G-A-CGGG-G-G---CCC-G--C-A-C-AA-GT-GGT-GG--A-G-C---A-T--GT-G-G-T-TT-----AA-TT-C-G-A-CG-C--AAC-G-C--G-A-G--G-A-A-CC-TT-A-CC-AG--AT-C---TT-G-A--C-A-…	CTAGCTGTAAACGATGATCACTGGGTGTGGGGATGCGAAGTCTCTGTGCCGAAGCAAAAGCGATAAGTGATCCGCCTGGGGAGTACGTTCGCAAGAATGAAACTCAAAGGAATTGACGGGGGCCCGCACAAGTGGTGGAGCATGTGGTTTAATTCGACGCAACGCGAGGAACCTTACCAGATCTTGACATCCTCGGGAGAGTATAGAAGTATACTTGTGCCTTCGGGAACCGAGAGACAGGTGG	>H7JXH6D02IH0BH CTAGCTGTAAACGATGATCACTGGGTGTGGGGATGCGAAGTCTCTGTGCCGAAGCAAAAGCGATAAGTGATCCGCCTGGGGAGTACGTTCGCAAGAATGAAACTCAAAGGAATTGACGGGGGCCCGCACAAGTGGTGGAGCATGTGGTTTAATTCGACGCAACGCGAGGAACCTTACCAGATCTTGACATCCTCGGGAGAGTATAGAAGTATACTTGTGCCTTCGGGAACCGAGAGACAGGTGG	S000435063	1	Leptotrichia amnionii; AMN-1; AY078425	Fusobacteria	Fusobacteria		Fusobacteriales		Leptotrichiaceae	Sneathia	0	0	0	0	0	0	0	0	0	0	0	0	0	0	0	0	0	0	0	0	17	235	0	66	413	5	830	89	1389	1	68	200
H7JXH6D02G6Q7U	9152	H7JXH6D02G6Q7U	Bacteria(100);"Actinobacteria"(100);Actinobacteria(100);Bifidobacteriales(100);Bifidobacteriaceae(100);unclassified;	9152	CA-C-G-CCG-T-AAA--C-G---G-TG-G--A--CG-C---T---G-G--A--T--G-T-G--G-G-G-C-C--C-----ATTC-CA-C-----G-G-G-T-T--C---C-G-T-G--T-C----GG--A--G-C-T-AA-C-G-C-G-T--T--AA-G-C----G---T-C---CC-GC-C-T--GGGG-AG-TA---CG-G-C-C-G-C-A-A-G-GC-T-A-A-A-AC--T--C--AAA---GAAA-TT-G-A-CGGG-G-G---CCC-G--C-A-C-AA-GC-GGC-GG--A-G-C---A-T--GC-G-G-A-TT-----AA-TT-C-G-A-TG-C--AAC-G-C--G-A-A--G-A-A-CC-TT-A-CC-TG--GG-C---TT-G-A--C-A-…	CACGCCGTAAACGGTGGACGCTGGATGTGGGGCCCATTCCACGGGTTCCGTGTCGGAGCTAACGCGTTAAGCGTCCCGCCTGGGGAGTACGGCCGCAAGGCTAAAACTCAAAGAAATTGACGGGGGCCCGCACAAGCGGCGGAGCATGCGGATTAATTCGATGCAACGCGAAGAACCTTACCTGGGCTTGACATGTGCCTGTCGACTGCAGAGATGTGGTTTCCCTTCGGGGCAGGTTCACAGGTGG	>H7JXH6D02G6Q7U CACGCCGTAAACGGTGGACGCTGGATGTGGGGCCCATTCCACGGGTTCCGTGTCGGAGCTAACGCGTTAAGCGTCCCGCCTGGGGAGTACGGCCGCAAGGCTAAAACTCAAAGAAATTGACGGGGGCCCGCACAAGCGGCGGAGCATGCGGATTAATTCGATGCAACGCGAAGAACCTTACCTGGGCTTGACATGTGCCTGTCGACTGCAGAGATGTGGTTTCCCTTCGGGGCAGGTTCACAGGTGG	S001872670	1	Gardnerella vaginalis 409-05; CP001849	Actinobacteria	Actinobacteria	Actinobacteridae	Bifidobacteriales		Bifidobacteriaceae	Gardnerella	0	0	0	0	0	0	0	3	1	0	12	165	1305	4	0	0	59	0	0	0	0	431	432	418	0	0	627	788	0	424	283	332
H7JXH6D02GDUSI	7113	H7JXH6D02GDUSI	Bacteria(100);Firmicutes(95.6);Clostridia(94.3);Clostridiales(94);Lachnospiraceae(76.6);unclassified;	7113	CA-C-G-CTG-T-AAA--C-G---A-TG-A--A--CA-C---T---A-G--G--T--G-T-T--G-G-G-A-G--G-C-----TA-A------G-C-C-T-T-T--C---A-G-T-G--C-C----GC--A--G-C-A-AA-C-G-C-A-A--T--AA-G-T----G---T-T---CC-AC-C-T--GGGG-AG-TA---CG-T-T-C-G-C-A-A-G-AA-T-G-A-A-AC--T--C--AAA---GGAA-TT-G-A-CGGG-G-A---CCC-G--C-A-C-AA-GC-GGT-GG--A-G-C---A-T--GT-G-G-T-TT-----AA-TT-C-G-A-AG-C--AAC-G-C--G-A-A--G-A-A-CC-TT-A-CC-AA--GT-C---TT-G-A--C-A-…	CACGCTGTAAACGATGAACACTAGGTGTTGGGAGGCTAAGCCTTTCAGTGCCGCAGCAAACGCAATAAGTGTTCCACCTGGGGAGTACGTTCGCAAGAATGAAACTCAAAGGAATTGACGGGGACCCGCACAAGCGGTGGAGCATGTGGTTTAATTCGAAGCAACGCGAAGAACCTTACCAAGTCTTGACATCCCTGTGACAGTATATGTAATGTATATTTTCTACGGAACACAGGAGACAGGTGG	>H7JXH6D02GDUSI CACGCTGTAAACGATGAACACTAGGTGTTGGGAGGCTAAGCCTTTCAGTGCCGCAGCAAACGCAATAAGTGTTCCACCTGGGGAGTACGTTCGCAAGAATGAAACTCAAAGGAATTGACGGGGACCCGCACAAGCGGTGGAGCATGTGGTTTAATTCGAAGCAACGCGAAGAACCTTACCAAGTCTTGACATCCCTGTGACAGTATATGTAATGTATATTTTCTACGGAACACAGGAGACAGGTGG	S000436011	0.686	Blautia producta (T); ATCC 27340; L76595	Firmicutes	Clostridia		Clostridiales		Lachnospiraceae	Blautia	0	0	0	0	0	0	0	0	0	0	0	0	0	0	0	0	0	0	0	0	0	0	0	0	4	1	0	0	1	4	0	2
H7JXH6D02IXH5D	6540	H7JXH6D02IXH5D	Bacteria(100);Firmicutes(100);Negativicutes(99.4);Selenomonadales(99.4);Veillonellaceae(99.3);unclassified;	6540	CA-C-G-CCG-T-AAA--C-G---A-TG-G--A--TA-C---T---A-G--G--T--G-T-A--G-G-A-G-G--------TATC-GA-CC------C-C-T-T--C---T-G-T-G--C-C----GT--A--G-T-T-AA-C-G-C-T-A--T--AA-G-T----A---T-C---CC-GC-C-T--GGGG-AG-TA---CG-G-C-C-G-C-A-A-G-GT-T-G-A-A-AC--T--C--AAA---GGAA-TT-G-A-CGGG-G-G---CCC-G--C-A-C-AA-GC-GGT-GG--A-G-T---A-T--GT-G-G-T-TT-----AA-TT-C-G-A-CG-C--AAC-G-C--G-A-A--G-A-A-CC-TT-A-CC-AA--GC-C---TT-G-A--C-A-…	CACGCCGTAAACGATGGATACTAGGTGTAGGAGGTATCGACCCCTTCTGTGCCGTAGTTAACGCTATAAGTATCCCGCCTGGGGAGTACGGCCGCAAGGTTGAAACTCAAAGGAATTGACGGGGGCCCGCACAAGCGGTGGAGTATGTGGTTTAATTCGACGCAACGCGAAGAACCTTACCAAGCCTTGACATTGATCGCAATTTTCAGAGATGAGAAGTTCCTCTTCGGAGGACGAGAAAACAGGTGG	>H7JXH6D02IXH5D CACGCCGTAAACGATGGATACTAGGTGTAGGAGGTATCGACCCCTTCTGTGCCGTAGTTAACGCTATAAGTATCCCGCCTGGGGAGTACGGCCGCAAGGTTGAAACTCAAAGGAATTGACGGGGGCCCGCACAAGCGGTGGAGTATGTGGTTTAATTCGACGCAACGCGAAGAACCTTACCAAGCCTTGACATTGATCGCAATTTTCAGAGATGAGAAGTTCCTCTTCGGAGGACGAGAAAACAGGTGG	S003301821	1	Veillonellaceae bacterium S3PF10; JX104005	Firmicutes	Negativicutes		Selenomonadales		Veillonellaceae	Megasphaera	0	0	0	0	0	0	0	0	0	0	0	0	0	0	0	0	0	0	0	0	117	213	192	328	212	412	174	559	176	160	0	173
H7JXH6D02INXSY	6028	H7JXH6D02INXSY	Bacteria(100);Cyanobacteria_Chloroplast(100);Chloroplast(100);Chloroplast_order_incertae_sedis(100);Chloroplast(100);Streptophyta(100);	6028	CT-A-G-CCG-T-AAA--C-G---A-TG-G--A--TA-C---T---A-G--G--C--G-C-T--G-C-G-C-G--------TATC-GACC-------C-G-T-G--C---A-G-T-G--C-T----GT--A--G-C-T-AA-C-G-C-G-T--T--AA-G-T----A---T-C---CC-GC-C-T--GGGG-AG-TA---CG-T-T-C-G-C-A-A-G-AA-T-G-A-A-AC--T--C--AAA---GGAA-TT-G-A-CGGG-G-G---CCC-G--C-A-C-AA-GC-GGT-GG--A-G-C---A-T--GT-G-G-T-TT-----AA-TT-C-G-A-TG-C--AAA-G-C--G-A-A--G-A-A-CC-TT-A-CC-AG--GG-C---TT-G-A--C-A-…	CTAGCCGTAAACGATGGATACTAGGCGCTGCGCGTATCGACCCGTGCAGTGCTGTAGCTAACGCGTTAAGTATCCCGCCTGGGGAGTACGTTCGCAAGAATGAAACTCAAAGGAATTGACGGGGGCCCGCACAAGCGGTGGAGCATGTGGTTTAATTCGATGCAAAGCGAAGAACCTTACCAGGGCTTGACATGCCGCGAATCCTCTTGAAAGAGAGGGGTGCCTTCGGGAACGCGGACACAGGTGG	>H7JXH6D02INXSY CTAGCCGTAAACGATGGATACTAGGCGCTGCGCGTATCGACCCGTGCAGTGCTGTAGCTAACGCGTTAAGTATCCCGCCTGGGGAGTACGTTCGCAAGAATGAAACTCAAAGGAATTGACGGGGGCCCGCACAAGCGGTGGAGCATGTGGTTTAATTCGATGCAAAGCGAAGAACCTTACCAGGGCTTGACATGCCGCGAATCCTCTTGAAAGAGAGGGGTGCCTTCGGGAACGCGGACACAGGTGG	S000323985	1	Nymphaea alba (T); AJ627251	Cyanobacteria/Chloroplast	Chloroplast				Chloroplast	Streptophyta	0	0	0	0	0	0	0	0	0	0	0	0	0	0	0	0	0	0	0	0	0	0	0	0	0	0	0	0	0	0	0	0
H7JXH6D02H42G4	6008	H7JXH6D02H42G4	Bacteria(100);"Bacteroidetes"(100);"Bacteroidia"(100);"Bacteroidales"(100);"Prevotellaceae"(100);Prevotella(100);	6008	CG-C-A-CAG-T-AAA--C-G---A-TG-G--A--TG-C---C---C-G--C--T--G-T-T--A-G-C-A-----------CCT-AG-----------T-G-T--T---A-G-C-G--G-C----TA--A--G-C-G-AA-A-G-C-A-T--T--AA-G-C----A---T-C---CC-AC-C-T--GGGG-AG-TA---CG-C-C-G-G-C-A-A-C-GG-T-G-A-A-AC--T--C--AAA---GGAA-TT-G-A-CGGG-G-G---CCC-G--C-A-C-AA-GC-GGA-GG--A-A-C---A-T--GT-G-G-T-TT-----AA-TT-C-G-A-TG-A--TAC-G-C--G-A-G--G-A-A-CC-TT-A-CC-CG--GG-C---TT-G-A--A-T-…	CGCACAGTAAACGATGGATGCCCGCTGTTAGCACCTAGTGTTAGCGGCTAAGCGAAAGCATTAAGCATCCCACCTGGGGAGTACGCCGGCAACGGTGAAACTCAAAGGAATTGACGGGGGCCCGCACAAGCGGAGGAACATGTGGTTTAATTCGATGATACGCGAGGAACCTTACCCGGGCTTGAATTGCAGATGTTTATATCAGAGATGATATATTCCCTTCGGGGCATTTGTGAAGGTGC	>H7JXH6D02H42G4 CGCACAGTAAACGATGGATGCCCGCTGTTAGCACCTAGTGTTAGCGGCTAAGCGAAAGCATTAAGCATCCCACCTGGGGAGTACGCCGGCAACGGTGAAACTCAAAGGAATTGACGGGGGCCCGCACAAGCGGAGGAACATGTGGTTTAATTCGATGATACGCGAGGAACCTTACCCGGGCTTGAATTGCAGATGTTTATATCAGAGATGATATATTCCCTTCGGGGCATTTGTGAAGGTGC	S000979118	1	Prevotella amnii (T); type strain: CCUG 53648; AM422125	Bacteroidetes	Bacteroidia		Bacteroidales		Prevotellaceae	Prevotella	0	0	0	0	0	0	0	0	0	0	0	0	0	0	0	0	0	0	0	0	316	416	0	0	0	0	0	0	1615	0	0	0
H7JXH6D02F7T12	2901	H7JXH6D02F7T12	Bacteria(100);"Actinobacteria"(100);Actinobacteria(100);Bifidobacteriales(100);Bifidobacteriaceae(100);Gardnerella(74.9);	2901	CA-C-G-CCG-T-AAA--C-G---G-TG-G--A--CG-C---T---G-G--A--T--G-T-G--G-G-G-C-C--C-----ATTC-CA-C-----G-G-G-T-T--C---C-G-T-G--T-C----GG--A--G-C-T-AA-C-G-C-G-T--T--AA-G-C----G---T-C---CC-GC-C-T--GGGG-AG-TA---CG-G-C-C-G-C-A-A-G-GC-T-A-A-A-AC--T--C--AAA---GAAA-TT-G-A-CGGG-G-G---CCC-G--C-A-C-AA-GC-GGC-GG--A-G-C---A-T--GC-G-G-A-TT-----AA-TT-C-G-A-TG-C--AAC-G-C--G-A-A--G-A-A-CC-TT-A-CC-TG--GG-C---TT-G-A--C-A-…	CACGCCGTAAACGGTGGACGCTGGATGTGGGGCCCATTCCACGGGTTCCGTGTCGGAGCTAACGCGTTAAGCGTCCCGCCTGGGGAGTACGGCCGCAAGGCTAAAACTCAAAGAAATTGACGGGGGCCCGCACAAGCGGCGGAGCATGCGGATTAATTCGATGCAACGCGAAGAACCTTACCTGGGCTTGACATGTGCCTGACGACTGCAGAGATGTGGTTTCCTTTCGGGGCAGGTTCACAGGTGG	>H7JXH6D02F7T12 CACGCCGTAAACGGTGGACGCTGGATGTGGGGCCCATTCCACGGGTTCCGTGTCGGAGCTAACGCGTTAAGCGTCCCGCCTGGGGAGTACGGCCGCAAGGCTAAAACTCAAAGAAATTGACGGGGGCCCGCACAAGCGGCGGAGCATGCGGATTAATTCGATGCAACGCGAAGAACCTTACCTGGGCTTGACATGTGCCTGACGACTGCAGAGATGTGGTTTCCTTTCGGGGCAGGTTCACAGGTGG	S000805344	0.975	Gardnerella vaginalis; NML 060420; EF194095	Actinobacteria	Actinobacteria	Actinobacteridae	Bifidobacteriales		Bifidobacteriaceae	Gardnerella	0	0	0	0	0	0	0	0	0	0	0	0	0	0	0	0	0	0	0	0	0	0	0	0	268	0	0	0	0	0	0	0
H7JXH6D02GXOE8	2507	H7JXH6D02GXOE8	Bacteria(100);Firmicutes(95.4);Clostridia(94);Clostridiales(94);Lachnospiraceae(77.4);unclassified;	2507	CA-C-G-CTG-T-AAA--C-G---A-TG-A--A--CA-C---T---A-G--G--T--G-T-T--G-G-G-A-G--G-C-----TA-A------G-C-C-T-T-T--C---A-G-T-G--C-C----GC--A--G-C-A-AA-C-G-C-A-A--T--AA-G-T----G---T-T---CC-AC-C-T--GGGG-AG-TA---CG-T-T-C-G-C-A-A-G-AA-T-G-A-A-AC--T--C--AAA---GGAA-TT-G-A-CGGG-G-A---CCC-G--C-A-C-AA-GC-GGT-GG--A-G-C---A-T--GT-G-G-T-TT-----AA-TT-C-G-A-AG-C--AAC-G-C--G-A-A--G-A-A-CC-TT-A-CC-AA--GT-C---TT-G-A--C-A-…	CACGCTGTAAACGATGAACACTAGGTGTTGGGAGGCTAAGCCTTTCAGTGCCGCAGCAAACGCAATAAGTGTTCCACCTGGGGAGTACGTTCGCAAGAATGAAACTCAAAGGAATTGACGGGGACCCGCACAAGCGGTGGAGCATGTGGTTTAATTCGAAGCAACGCGAAGAACCTTACCAAGTCTTGACATCCCTGTGACAGTATATGTAATGTATATTTTCTACGGAACACAGGAGACAGGTGG	>H7JXH6D02GXOE8 CACGCTGTAAACGATGAACACTAGGTGTTGGGAGGCTAAGCCTTTCAGTGCCGCAGCAAACGCAATAAGTGTTCCACCTGGGGAGTACGTTCGCAAGAATGAAACTCAAAGGAATTGACGGGGACCCGCACAAGCGGTGGAGCATGTGGTTTAATTCGAAGCAACGCGAAGAACCTTACCAAGTCTTGACATCCCTGTGACAGTATATGTAATGTATATTTTCTACGGAACACAGGAGACAGGTGG	S000436011	0.686	Blautia producta (T); ATCC 27340; L76595	Firmicutes	Clostridia		Clostridiales		Lachnospiraceae	Blautia	0	0	0	0	0	0	0	0	0	0	0	0	0	0	0	0	0	0	0	0	0	0	0	0	0	0	0	0	0	1	0	0
H7JXH6D02HCWB3	1952	H7JXH6D02HCWB3	Bacteria(100);"Actinobacteria"(100);Actinobacteria(100);Bifidobacteriales(99.9);Bifidobacteriaceae(99.9);unclassified;	1952	CA-C-G-CCG-T-AAA--C-G---G-TG-G--A--CG-C---T---G-G--A--T--G-T-G--G-G-G-C-C--C-----ATTC-CA-C-----G-G-G-T-T--C---C-G-T-G--T-C----GG--A--G-C-T-AA-C-G-C-G-T--T--AA-G-C----G---T-C---CC-GC-C-T--GGGG-AG-TA---CG-G-C-C-G-C-A-A-G-GC-T-A-A-A-AC--T--C--AAA---GAAA-TT-G-A-CGGG-G-G---CCC-G--C-A-C-AA-GC-GGC-GG--A-G-C---A-T--GC-G-G-A-TT-----AA-TT-C-G-A-TG-C--AAC-G-C--G-A-A--G-A-A-CC-TT-A-CC-TG--GG-C---TT-G-A--C-A-…	CACGCCGTAAACGGTGGACGCTGGATGTGGGGCCCATTCCACGGGTTCCGTGTCGGAGCTAACGCGTTAAGCGTCCCGCCTGGGGAGTACGGCCGCAAGGCTAAAACTCAAAGAAATTGACGGGGGCCCGCACAAGCGGCGGAGCATGCGGATTAATTCGATGCAACGCGAAGAACCTTACCTGGGCTTGACATGTGCCTGACAGCTGCAGAGATGTGGTTTCCCTTCGGGGCAGGTTCACAGGTGG	>H7JXH6D02HCWB3 CACGCCGTAAACGGTGGACGCTGGATGTGGGGCCCATTCCACGGGTTCCGTGTCGGAGCTAACGCGTTAAGCGTCCCGCCTGGGGAGTACGGCCGCAAGGCTAAAACTCAAAGAAATTGACGGGGGCCCGCACAAGCGGCGGAGCATGCGGATTAATTCGATGCAACGCGAAGAACCTTACCTGGGCTTGACATGTGCCTGACAGCTGCAGAGATGTGGTTTCCCTTCGGGGCAGGTTCACAGGTGG	S003301833	0.975	Gardnerella sp. S4-2; JX104017	Actinobacteria	Actinobacteria	Actinobacteridae	Bifidobacteriales		Bifidobacteriaceae	Gardnerella	0	0	0	0	0	0	0	0	0	0	0	0	0	0	0	0	0	0	0	0	396	0	0	0	0	1123	0	0	0	0	0	0
H7JXH6D02I77VD	1668	H7JXH6D02I77VD	Bacteria(100);Firmicutes(100);Clostridia(100);Clostridiales(100);Clostridiales_Incertae_Sedis_XI(100);Parvimonas(100);	1668	CA-C-G-CCG-T-AAA--C-G---A-TG-A--A--TG-C---T---A-G--G--T--G-T-T--G-G-G-A-G----------TC-AA---------A-T-C-T--C---G-G-T-G--C-C----GA--A--G-T-T-AA-C-A-C-A-T--T--AA-G-C----A---T-T---CC-GC-C-T--GGGG-AG-TA---CG-G-T-G-G-C-A-A-C-AC-T-G-A-A-AC--T--C--AAA---GGAA-TT-G-A-CGGG-G-A---CCC-G--C-A-C-AA-GC-AGC-GG--A-G-C---A-T--GT-G-G-T-TT-----AA-TT-C-G-A-AG-C--AAC-G-C--G-A-A--G-A-A-CC-TT-A-CC-AA--GG-C---TT-G-A--C-A-…	CACGCCGTAAACGATGAATGCTAGGTGTTGGGAGTCAAATCTCGGTGCCGAAGTTAACACATTAAGCATTCCGCCTGGGGAGTACGGTGGCAACACTGAAACTCAAAGGAATTGACGGGGACCCGCACAAGCAGCGGAGCATGTGGTTTAATTCGAAGCAACGCGAAGAACCTTACCAAGGCTTGACATATAGTTGAGTTATTGAGAAATTGATAAGTCCCTCGGGACAACTATACAGGTGG	>H7JXH6D02I77VD CACGCCGTAAACGATGAATGCTAGGTGTTGGGAGTCAAATCTCGGTGCCGAAGTTAACACATTAAGCATTCCGCCTGGGGAGTACGGTGGCAACACTGAAACTCAAAGGAATTGACGGGGACCCGCACAAGCAGCGGAGCATGTGGTTTAATTCGAAGCAACGCGAAGAACCTTACCAAGGCTTGACATATAGTTGAGTTATTGAGAAATTGATAAGTCCCTCGGGACAACTATACAGGTGG	S000022808	1	Peptostreptococcus sp. CCUG 42997; AJ277208	Firmicutes	Clostridia		Clostridiales		Clostridiales_Incertae Sedis XI	Parvimonas	0	0	0	0	0	0	0	0	0	0	0	0	0	0	0	0	0	0	0	0	41	65	0	28	29	49	188	15	14	0	34	15
H7JXH6D02GZWXV	1533	H7JXH6D02GZWXV	Bacteria(100);Firmicutes(100);Bacilli(100);Lactobacillales(98.8);Lactobacillaceae(97.8);Lactobacillus(97.7);	1533	CA-T-G-CCG-T-AAA--C-G---A-TG-A--G--TG-C---T---A-A--G--T--G-T-T--G-G-G-A-G--G-T-----TT-CC-----G-C-C-T-C-T--C---A-G-T-G--C-T----GC--A--G-C-T-AA-C-G-C-A-T--T--AA-G-C----A---C-T---CC-GC-C-T--GGGG-AG-TA---CG-A-C-C-G-C-A-A-G-GT-T-G-A-A-AC--T--C--AAA---GGAA-TT-G-A-CGGG-G-G---CCC-G--C-A-C-AA-GC-GGT-GG--A-G-C---A-T--GT-G-G-T-TT-----AA-TT-C-G-A-AG-C--AAC-G-C--G-A-A--G-A-A-CC-TT-A-CC-AG--GT-C---TT-G-A--C-A-…	CATGCCGTAAACGATGAGTGCTAAGTGTTGGGAGGTTTCCGCCTCTCAGTGCTGCAGCTAACGCATTAAGCACTCCGCCTGGGGAGTACGACCGCAAGGTTGAAACTCAAAGGAATTGACGGGGGCCCGCACAAGCGGTGGAGCATGTGGTTTAATTCGAAGCAACGCGAAGAACCTTACCAGGTCTTGACATCCAGTGCAAGCCTAAGAGATTAGGAGTTCCCTTCGGGGACGCTGAGACAGGTGG	>H7JXH6D02GZWXV CATGCCGTAAACGATGAGTGCTAAGTGTTGGGAGGTTTCCGCCTCTCAGTGCTGCAGCTAACGCATTAAGCACTCCGCCTGGGGAGTACGACCGCAAGGTTGAAACTCAAAGGAATTGACGGGGGCCCGCACAAGCGGTGGAGCATGTGGTTTAATTCGAAGCAACGCGAAGAACCTTACCAGGTCTTGACATCCAGTGCAAGCCTAAGAGATTAGGAGTTCCCTTCGGGGACGCTGAGACAGGTGG	S000425270	1	Lactobacillus gasseri; 130704-6172; AY730721	Firmicutes	Bacilli		Lactobacillales		Lactobacillaceae	Lactobacillus	0	0	0	0	0	0	0	0	0	0	0	0	0	0	0	0	0	0	0	0	0	0	0	0	0	0	0	0	0	0	0	0
H7JXH6D02HU0PF	1366	H7JXH6D02HU0PF	Bacteria(100);"Proteobacteria"(100);Gammaproteobacteria(100);Oceanospirillales(100);Halomonadaceae(100);Halomonas(100);	1366	CA-C-G-CCG-T-AAA--C-G---A-TG-T--C--GA-C---C---A-G--C--C--G-T-T--G-G-G-T-G--C------CTA-GC-------G-C-A-C-T--T---T-G-T-G--G-C----GA--A--G-T-T-AA-C-G-C-G-A--T--AA-G-T----C---G-A---CC-GC-C-T--GGGG-AG-TA---CG-G-C-C-G-C-A-A-G-GT-T-A-A-A-AC--T--C--AAA---TGAA-TT-G-A-CGGG-G-G---CCC-G--C-A-C-AA-GC-GGT-GG--A-G-C---A-T--GT-G-G-T-TT-----AA-TT-C-G-A-TG-C--AAC-G-C--G-A-A--G-A-A-CC-TT-A-CC-TA--CT-C---TT-G-A--C-A-…	CACGCCGTAAACGATGTCGACCAGCCGTTGGGTGCCTAGCGCACTTTGTGGCGAAGTTAACGCGATAAGTCGACCGCCTGGGGAGTACGGCCGCAAGGTTAAAACTCAAATGAATTGACGGGGGCCCGCACAAGCGGTGGAGCATGTGGTTTAATTCGATGCAACGCGAAGAACCTTACCTACTCTTGACATCCTGCGAATTTGGTAGAGATACCTTAGTGCCTTCGGGAACGCAGAGACAGGTGC	>H7JXH6D02HU0PF CACGCCGTAAACGATGTCGACCAGCCGTTGGGTGCCTAGCGCACTTTGTGGCGAAGTTAACGCGATAAGTCGACCGCCTGGGGAGTACGGCCGCAAGGTTAAAACTCAAATGAATTGACGGGGGCCCGCACAAGCGGTGGAGCATGTGGTTTAATTCGATGCAACGCGAAGAACCTTACCTACTCTTGACATCCTGCGAATTTGGTAGAGATACCTTAGTGCCTTCGGGAACGCAGAGACAGGTGC	S000010999	1	Halomonas meridiana (T); DSM 5425; AJ306891	Proteobacteria	Gammaproteobacteria		Oceanospirillales		Halomonadaceae	Halomonas	13	12	25	2	5	16	7	8	14	6	23	10	7	19	16	3	0	5	38	34	40	7	1	7	12	2	17	5	20	16	1	25
H7JXH6D02G101N	1364	H7JXH6D02G101N	Bacteria(100);"Actinobacteria"(100);Actinobacteria(100);Coriobacteriales(100);Coriobacteriaceae(100);Atopobium(100);	1364	CT-A-G-CTG-T-AAA--C-G---A-TG-G--A--CA-C---T---A-G--G--T--G-T-G--G-G-G-A-G--------ATTA-TA---------C-T-T-T--C---C-G-T-G--C-C----GC--AG---C-T-AA-C-G-C-A-T--T--AA-G-T----G---T-C---CC-GC-C-T--GGGG-AG-TA---CG-G-T-C-G-C-A-A-G-AC-T-A-A-A-AC--T--C--AAA---GGAA-TT-G-A-CGGG-G-G---CCC-G--C-A-C-AA-GC-AGC-GG--A-G-C---A-T--GT-G-G-C-TT-----AA-TT-C-G-A-AG-C--AAC-G-C--G-A-A--G-A-A-CC-TT-A-CC-AG--GG-C---TT-G-A--C-A-…	CTAGCTGTAAACGATGGACACTAGGTGTGGGGAGATTATACTTTCCGTGCCGCAGCTAACGCATTAAGTGTCCCGCCTGGGGAGTACGGTCGCAAGACTAAAACTCAAAGGAATTGACGGGGGCCCGCACAAGCAGCGGAGCATGTGGCTTAATTCGAAGCAACGCGAAGAACCTTACCAGGGCTTGACATTTAGGTGAAGCAGTGGAAACACTGTGGCCGAAAGGAGCCTAAACAGGTGG	>H7JXH6D02G101N CTAGCTGTAAACGATGGACACTAGGTGTGGGGAGATTATACTTTCCGTGCCGCAGCTAACGCATTAAGTGTCCCGCCTGGGGAGTACGGTCGCAAGACTAAAACTCAAAGGAATTGACGGGGGCCCGCACAAGCAGCGGAGCATGTGGCTTAATTCGAAGCAACGCGAAGAACCTTACCAGGGCTTGACATTTAGGTGAAGCAGTGGAAACACTGTGGCCGAAAGGAGCCTAAACAGGTGG	S000391613	1	Atopobium vaginae; VA14183_00; AF325325	Actinobacteria	Actinobacteria	Coriobacteridae	Coriobacteriales	Coriobacterineae	Coriobacteriaceae	Atopobium	0	0	0	0	0	0	0	0	0	0	0	0	0	0	0	0	3	0	0	0	24	12	11	46	6	38	69	96	24	35	39	11
H7JXH6D02GTLP9	1350	H7JXH6D02GTLP9	Bacteria(100);Firmicutes(100);Clostridia(100);Clostridiales(100);Clostridiales_Incertae_Sedis_XI(100);Peptoniphilus(100);	1350	CA-C-G-CCG-T-AAA--C-G---A-TG-A--G--TG-C---T---A-G--G--T--G-T-C--G-G-T--------------AT-AA-------------A-T--C---G-G-T-G--C-C----GC--A--G-T-T-AA-C-A-C-A-A--T--AA-G-C----A---C-T---CC-GC-C-T--GGGG-AG-TA---CG-T-G-C-G-C-A-A-G-CA-T-G-A-A-AC--T--C--AAA---GGAA-TT-G-A-CGGG-G-A---CCC-G--C-A-C-AA-GC-AGC-GG--A-G-C---A-T--GT-G-G-T-TT-----AA-TT-C-G-A-AG-C--AAC-G-C--G-A-A--G-A-A-CC-TT-A-CC-AG--GG-C---TT-G-A--C-A-…	CACGCCGTAAACGATGAGTGCTAGGTGTCGGTATAAATCGGTGCCGCAGTTAACACAATAAGCACTCCGCCTGGGGAGTACGTGCGCAAGCATGAAACTCAAAGGAATTGACGGGGACCCGCACAAGCAGCGGAGCATGTGGTTTAATTCGAAGCAACGCGAAGAACCTTACCAGGGCTTGACATATAAGAGACGAACTTAGAGATAAGTTTTCTTCTTCGGAAGCCCTTATACAGGTGG	>H7JXH6D02GTLP9 CACGCCGTAAACGATGAGTGCTAGGTGTCGGTATAAATCGGTGCCGCAGTTAACACAATAAGCACTCCGCCTGGGGAGTACGTGCGCAAGCATGAAACTCAAAGGAATTGACGGGGACCCGCACAAGCAGCGGAGCATGTGGTTTAATTCGAAGCAACGCGAAGAACCTTACCAGGGCTTGACATATAAGAGACGAACTTAGAGATAAGTTTTCTTCTTCGGAAGCCCTTATACAGGTGG	S000432296	1	Peptoniphilus lacrimalis (T); CCUG 31350; AF542230	Firmicutes	Clostridia		Clostridiales		Clostridiales_Incertae Sedis XI	Peptoniphilus	0	0	0	0	0	0	0	0	0	0	0	0	0	0	0	0	0	0	0	0	0	11	6	0	0	0	12	0	0	0	0	30
H7JXH6D02H1U6N	1230	H7JXH6D02H1U6N	Bacteria(100);"Bacteroidetes"(100);"Bacteroidia"(100);"Bacteroidales"(100);"Prevotellaceae"(100);Prevotella(99.3);	1230	CG-C-A-CAG-T-AAA--C-G---A-TG-G--A--TG-C---C---C-G--C--T--G-T-T--A-G-C-A-----------CCT-AG-----------T-G-T--T---A-G-C-G--G-C----TA--A--G-C-G-AA-A-G-C-A-T--T--AA-G-C----A---T-C---CC-AC-C-T--GGGG-AG-TA---CG-C-C-G-G-C-A-A-C-GG-T-G-A-A-AC--T--C--AAA---GGAA-TT-G-A-CGGG-G-G---CCC-G--C-A-C-AA-GC-GGA-GG--A-A-C---A-T--GT-G-G-T-TT-----AA-TT-C-G-A-TG-A--TAC-G-C--G-A-G--G-A-A-CC-TT-A-CC-CG--GG-C---TT-G-A--A-T-…	CGCACAGTAAACGATGGATGCCCGCTGTTAGCACCTAGTGTTAGCGGCTAAGCGAAAGCATTAAGCATCCCACCTGGGGAGTACGCCGGCAACGGTGAAACTCAAAGGAATTGACGGGGGCCCGCACAAGCGGAGGAACATGTGGTTTAATTCGATGATACGCGAGGAACCTTACCCGGGCTTGAATTGCAGATGTTTATGTCAGAGATGATGTATTCCCTTCGGGGCATTTGTGAAGGTGC	>H7JXH6D02H1U6N CGCACAGTAAACGATGGATGCCCGCTGTTAGCACCTAGTGTTAGCGGCTAAGCGAAAGCATTAAGCATCCCACCTGGGGAGTACGCCGGCAACGGTGAAACTCAAAGGAATTGACGGGGGCCCGCACAAGCGGAGGAACATGTGGTTTAATTCGATGATACGCGAGGAACCTTACCCGGGCTTGAATTGCAGATGTTTATGTCAGAGATGATGTATTCCCTTCGGGGCATTTGTGAAGGTGC	S000979118	0.94	Prevotella amnii (T); type strain: CCUG 53648; AM422125	Bacteroidetes	Bacteroidia		Bacteroidales		Prevotellaceae	Prevotella	0	0	0	0	0	0	0	0	0	0	0	0	0	0	0	0	0	0	0	0	0	0	0	0	509	0	0	0	0	0	0	0
H7JXH6D02IBCX5	1071	H7JXH6D02IBCX5	Bacteria(100);Firmicutes(93.7);Clostridia(92.7);Clostridiales(92.3);Lachnospiraceae(75.5);unclassified;	1071	CA-C-G-CTG-T-AAA--C-G---A-TG-A--A--CA-C---T---A-G--G--T--G-T-T--G-G-G-A-G--G-C-----TA-A------G-C-C-T-T-T--C---A-G-T-G--C-C----GC--A--G-C-A-AA-C-G-C-A-A--T--AA-G-T----G---T-T---CC-AC-C-T--GGGG-AG-TA---CG-T-T-C-G-C-A-A-G-AA-T-G-A-A-AC--T--C--AAA---GGAA-TT-G-A-CGGG-G-A---CCC-G--C-A-C-AA-GC-GGT-GG--A-G-C---A-T--GT-G-G-T-TT-----AA-TT-C-G-A-AG-C--AAC-G-C--G-A-A--G-A-A-CC-TT-A-CC-AA--GT-C---TT-G-A--C-A-…	CACGCTGTAAACGATGAACACTAGGTGTTGGGAGGCTAAGCCTTTCAGTGCCGCAGCAAACGCAATAAGTGTTCCACCTGGGGAGTACGTTCGCAAGAATGAAACTCAAAGGAATTGACGGGGACCCGCACAAGCGGTGGAGCATGTGGTTTAATTCGAAGCAACGCGAAGAACCTTACCAAGTCTTGACATCCCTGTGACAGTATATGTAATGTATATTTTCTACGGAACACAGGAGACAGGTGG	>H7JXH6D02IBCX5 CACGCTGTAAACGATGAACACTAGGTGTTGGGAGGCTAAGCCTTTCAGTGCCGCAGCAAACGCAATAAGTGTTCCACCTGGGGAGTACGTTCGCAAGAATGAAACTCAAAGGAATTGACGGGGACCCGCACAAGCGGTGGAGCATGTGGTTTAATTCGAAGCAACGCGAAGAACCTTACCAAGTCTTGACATCCCTGTGACAGTATATGTAATGTATATTTTCTACGGAACACAGGAGACAGGTGG	S000436011	0.686	Blautia producta (T); ATCC 27340; L76595	Firmicutes	Clostridia		Clostridiales		Lachnospiraceae	Blautia	0	0	0	0	0	0	0	0	0	0	0	0	0	0	0	0	0	0	0	0	0	0	0	0	0	1	0	0	0	0	0	0
H7JXH6D02HOOH1	978	H7JXH6D02HOOH1	Bacteria(100);"Proteobacteria"(100);Epsilonproteobacteria(100);Campylobacterales(100);Campylobacteraceae(100);Campylobacter(100);	978	CA-C-G-CCC-T-AAA--C-G---A-TG-T--A--TA-C---T---G-G--T--T--G-T-T--G-C-T-G-T--G------CTA-GT-------C-A-T-G-G--C---A-G-T-A--A-T----CC--A--C-C-T-AA-C-G-G-A-T--T--AA-G-T----A---T-A---CC-GC-C-T--GGGG-AG-TA---CG-G-T-C-G-C-A-A-G-AT-T-A-A-A-AC--T--C--AAA---GGAA-TA-G-A-CGGG-G-A---CCC-G--C-A-C-AA-GC-GGT-GG--A-G-C---A-T--GT-G-G-T-TT-----AA-TT-C-G-A-AG-A--TAC-G-C--G-A-A--G-A-A-CC-TT-A-CC-CG--GA-C---TT-G-A--T-A-…	CACGCCCTAAACGATGTATACTGGTTGTTGCTGTGCTAGTCATGGCAGTAATCCACCTAACGGATTAAGTATACCGCCTGGGGAGTACGGTCGCAAGATTAAAACTCAAAGGAATAGACGGGGACCCGCACAAGCGGTGGAGCATGTGGTTTAATTCGAAGATACGCGAAGAACCTTACCCGGACTTGATATCTAACAAATCATCTAGAGATAGAAGAGTGTCTGCTTGCAGAAATGTTAAGACAGGTGC	>H7JXH6D02HOOH1 CACGCCCTAAACGATGTATACTGGTTGTTGCTGTGCTAGTCATGGCAGTAATCCACCTAACGGATTAAGTATACCGCCTGGGGAGTACGGTCGCAAGATTAAAACTCAAAGGAATAGACGGGGACCCGCACAAGCGGTGGAGCATGTGGTTTAATTCGAAGATACGCGAAGAACCTTACCCGGACTTGATATCTAACAAATCATCTAGAGATAGAAGAGTGTCTGCTTGCAGAAATGTTAAGACAGGTGC	S000021698	1	Campylobacter sputorum (T); biovar sputorum;LMG 7795; X67775	Proteobacteria	Epsilonproteobacteria		Campylobacterales		Campylobacteraceae	Campylobacter	0	0	0	0	0	0	0	0	0	0	0	0	0	0	0	0	0	0	0	0	0	0	0	0	0	0	0	0	0	0	0	0
H7JXH6D02HWMGM	715	H7JXH6D02HWMGM	Bacteria(100);"Actinobacteria"(96.5);Actinobacteria(96.5);Coriobacteriales(95.3);Coriobacteriaceae(95.3);Atopobium(83.3);	715	CC-A-G-CCG-T-AAA--C-G---A-TG-A--G--CG-C---T---G-G--G--T--G-T-G--G-G-A-G-A--T-------TA-C--------A-T-C-T-T--C---C-G-T-G--C-C----GA--A--G-C-T-AA-C-G-C-A-T--T--AA-G-C----G---C-T---CC-GC-C-T--GGGG-AG-TA---CG-G-C-C-G-C-A-A-G-GC-T-A-A-A-AC--T--C--AAA---GGAA-TT-G-A-CGGG-G-G---CCC-G--C-A-C-AA-GC-AGC-GG--A-G-C---A-T--GT-G-G-C-TT-----AA-TT-C-G-A-AG-C--AAC-G-C--G-A-A--G-A-A-CC-TT-A-CC-AG--GG-C---TT-G-A--C-A-…	CCAGCCGTAAACGATGAGCGCTGGGTGTGGGAGATTACATCTTCCGTGCCGAAGCTAACGCATTAAGCGCTCCGCCTGGGGAGTACGGCCGCAAGGCTAAAACTCAAAGGAATTGACGGGGGCCCGCACAAGCAGCGGAGCATGTGGCTTAATTCGAAGCAACGCGAAGAACCTTACCAGGGCTTGACATGTAGGTGAAGCGGCGGAAACGTCGTGGCCGAAAGGAGCCTACACAGGTGG	>H7JXH6D02HWMGM CCAGCCGTAAACGATGAGCGCTGGGTGTGGGAGATTACATCTTCCGTGCCGAAGCTAACGCATTAAGCGCTCCGCCTGGGGAGTACGGCCGCAAGGCTAAAACTCAAAGGAATTGACGGGGGCCCGCACAAGCAGCGGAGCATGTGGCTTAATTCGAAGCAACGCGAAGAACCTTACCAGGGCTTGACATGTAGGTGAAGCGGCGGAAACGTCGTGGCCGAAAGGAGCCTACACAGGTGG	S000016361	0.781	Atopobium rimae; X67149	Actinobacteria	Actinobacteria	Coriobacteridae	Coriobacteriales	Coriobacterineae	Coriobacteriaceae	Atopobium	0	0	0	0	0	0	0	0	0	0	0	0	0	0	0	0	3	0	0	0	25	49	0	66	5	36	94	51	87	4	7	26
H7JXH6D02GKK2W	708	H7JXH6D02GKK2W	Bacteria(100);"Bacteroidetes"(100);"Bacteroidia"(100);"Bacteroidales"(100);"Porphyromonadaceae"(100);Porphyromonas(100);	708	CA-C-G-CAG-T-AAA--C-G---A-TG-A--A--TA-C---T---A-G--A--T--C-T-A--T-G-C-G-----------ATATGAC----------A-G-T--A---T-G-G-G--T-C----TA--A--G-C-G-AA-A-G-C-G-A--T--AA-G-T----A---T-T---CC-AC-C-T--GGGG-AG-TA---CG-C-C-G-G-C-A-A-C-GG-T-G-A-A-AC--T--C--AAA---GAGA-TT-G-G-CGGG-G-G---TCC-G--C-A-C-AA-GC-GGA-GG--A-A-C---A-T--GT-G-G-T-TT-----AA-TT-C-G-A-TG-A--TAC-G-C--G-A-G--G-A-A-CC-TT-A-CC-CG--GG-A---TT-G-A--A-A-…	CACGCAGTAAACGATGAATACTAGATCTATGCGATATGACAGTATGGGTCTAAGCGAAAGCGATAAGTATTCCACCTGGGGAGTACGCCGGCAACGGTGAAACTCAAAGAGATTGGCGGGGGTCCGCACAAGCGGAGGAACATGTGGTTTAATTCGATGATACGCGAGGAACCTTACCCGGGATTGAAATGTAGATGCATGAGGCTGAGAGGTCTCTTCCCTTCGGGGCTTCTATGTAGGTGC	>H7JXH6D02GKK2W CACGCAGTAAACGATGAATACTAGATCTATGCGATATGACAGTATGGGTCTAAGCGAAAGCGATAAGTATTCCACCTGGGGAGTACGCCGGCAACGGTGAAACTCAAAGAGATTGGCGGGGGTCCGCACAAGCGGAGGAACATGTGGTTTAATTCGATGATACGCGAGGAACCTTACCCGGGATTGAAATGTAGATGCATGAGGCTGAGAGGTCTCTTCCCTTCGGGGCTTCTATGTAGGTGC	S001589407	1	Porphyromonas uenonis; F0120; GQ422746	Bacteroidetes	Bacteroidia		Bacteroidales		Porphyromonadaceae	Porphyromonas	0	0	0	0	0	0	0	0	0	0	0	0	0	0	0	0	0	0	0	0	0	0	109	0	0	0	13	0	0	0	0	0
H7JXH6D02G5EF0	686	H7JXH6D02G5EF0	Bacteria(100);Firmicutes(96.9);Clostridia(88.1);Clostridiales(87.5);unclassified;unclassified;	686	CA-C-G-CCG-T-AAA--C-G---A-TG-A--A--TA-C---T---A-G--C--T--G-T-A--G-G-A-G-G--------TATC-GA-CC------C-C-T-T--C---T-G-T-G--G-C----GC--A--G-T-T-AA-C-A-C-A-A--T--AA-G-T----A---T-T---CC-GC-C-T--GGGG-AG-TA---CG-G-C-C-G-C-A-A-G-GT-T-A-A-A-AC--T--C--AAA---GGAA-TT-G-A-CGGG-G-A---CCC-G--C-A-C-AA-GC-AGT-GG--A-T-T---A-T--GT-G-G-T-TT-----AA-TT-C-G-A-AG-C--AAC-G-C--G-A-A--G-A-A-CC-TT-A-CC-AG--GA-C---TT-G-A--C-A-…	CACGCCGTAAACGATGAATACTAGCTGTAGGAGGTATCGACCCCTTCTGTGGCGCAGTTAACACAATAAGTATTCCGCCTGGGGAGTACGGCCGCAAGGTTAAAACTCAAAGGAATTGACGGGGACCCGCACAAGCAGTGGATTATGTGGTTTAATTCGAAGCAACGCGAAGAACCTTACCAGGACTTGACATCCTCTGACGATTCAGGAGACTGAATTTTCTCTTCGGAGACAGAGAGACAGGTGG	>H7JXH6D02G5EF0 CACGCCGTAAACGATGAATACTAGCTGTAGGAGGTATCGACCCCTTCTGTGGCGCAGTTAACACAATAAGTATTCCGCCTGGGGAGTACGGCCGCAAGGTTAAAACTCAAAGGAATTGACGGGGACCCGCACAAGCAGTGGATTATGTGGTTTAATTCGAAGCAACGCGAAGAACCTTACCAGGACTTGACATCCTCTGACGATTCAGGAGACTGAATTTTCTCTTCGGAGACAGAGAGACAGGTGG	S002351025	0.665	rumen bacterium NK4A237; GU324386	Firmicutes	Clostridia		Clostridiales		Ruminococcaceae	Saccharofermentans	0	0	0	0	0	0	0	0	0	0	0	0	0	0	0	0	0	0	0	0	0	45	113	25	0	6	0	0	54	0	34	77
H7JXH6D02G437N	667	H7JXH6D02G437N	Bacteria(100);"Spirochaetes"(100);Spirochaetes(100);Spirochaetales(100);Spirochaetaceae(100);Treponema(100);	667	CG-C-A-CAG-T-AAA--C-G---A-TG-T--A--CA-C---T---A-G--G--T--G-T-C--G-G-G-G-C----------AA-GA---------G-C-T-T--C---G-G-T-G--C-C----GA--C--G-C-A-AA-C-G-C-A-T--T--AA-G-T----G---T-A---CC-GC-C-T--GGGA-AG-TA---TG-C-C-C-G-C-A-A-G-GG-T-G-A-A-AC--T--C--AAA---GGAA-TT-G-A-CGGG-G-G---CCC-A--C-A-C-AA-GC-GGT-GG--A-G-C---A-T--GT-G-G-T-TT-----AA-TT-C-G-A-TG-A--TAC-G-C--G-A-G--A-A-A-CC-TT-A-CC-TG--GGTT---T--G-A--C-A-…	CGCACAGTAAACGATGTACACTAGGTGTCGGGGCAAGAGCTTCGGTGCCGACGCAAACGCATTAAGTGTACCGCCTGGGAAGTATGCCCGCAAGGGTGAAACTCAAAGGAATTGACGGGGGCCCACACAAGCGGTGGAGCATGTGGTTTAATTCGATGATACGCGAGAAACCTTACCTGGGTTTGACATCAAGAGCAATGACATAGAGATATGGCAGCGTAGCAATACGGCTCTTGACAGGTGC	>H7JXH6D02G437N CGCACAGTAAACGATGTACACTAGGTGTCGGGGCAAGAGCTTCGGTGCCGACGCAAACGCATTAAGTGTACCGCCTGGGAAGTATGCCCGCAAGGGTGAAACTCAAAGGAATTGACGGGGGCCCACACAAGCGGTGGAGCATGTGGTTTAATTCGATGATACGCGAGAAACCTTACCTGGGTTTGACATCAAGAGCAATGACATAGAGATATGGCAGCGTAGCAATACGGCTCTTGACAGGTGC	S000143823	1	Treponema genomosp. P2; P2PB_60; AY345159	Spirochaetes	Spirochaetes		Spirochaetales		Spirochaetaceae	Treponema	0	0	0	0	0	0	0	0	0	0	0	0	0	0	0	0	0	0	0	0	0	0	0	0	0	0	0	0	0	0	0	0
H7JXH6D02HKJ0K	648	H7JXH6D02HKJ0K	Bacteria(100);"Proteobacteria"(100);Gammaproteobacteria(100);Pseudomonadales(99.9);Pseudomonadaceae(99.9);Pseudomonas(99.9);	648	CA-C-G-CCG-T-AAA--C-G---A-TG-T--C--AA-C---T---A-G--C--C--G-T-T--G-G-G-A-G--C------CTT-GA-------G-C-T-C-T--T---A-G-T-G--G-C----GC--A--G-C-T-AA-C-G-C-A-T--T--AA-G-T----T---G-A---CC-GC-C-T--GGGG-AG-TA---CG-G-C-C-G-C-A-A-G-GT-T-A-A-A-AC--T--C--AAA---TGAA-TT-G-A-CGGG-G-G---CCC-G--C-A-C-AA-GC-GGT-GG--A-G-C---A-T--GT-G-G-T-TT-----AA-TT-C-G-A-AG-C--AAC-G-C--G-A-A--G-A-A-CC-TT-A-CC-AG--GC-C---TT-G-A--C-A-…	CACGCCGTAAACGATGTCAACTAGCCGTTGGGAGCCTTGAGCTCTTAGTGGCGCAGCTAACGCATTAAGTTGACCGCCTGGGGAGTACGGCCGCAAGGTTAAAACTCAAATGAATTGACGGGGGCCCGCACAAGCGGTGGAGCATGTGGTTTAATTCGAAGCAACGCGAAGAACCTTACCAGGCCTTGACATCCAATGAACTTTCTAGAGATAGATTGGTGCCTTCGGGAACATTGAGACAGGTGC	>H7JXH6D02HKJ0K CACGCCGTAAACGATGTCAACTAGCCGTTGGGAGCCTTGAGCTCTTAGTGGCGCAGCTAACGCATTAAGTTGACCGCCTGGGGAGTACGGCCGCAAGGTTAAAACTCAAATGAATTGACGGGGGCCCGCACAAGCGGTGGAGCATGTGGTTTAATTCGAAGCAACGCGAAGAACCTTACCAGGCCTTGACATCCAATGAACTTTCTAGAGATAGATTGGTGCCTTCGGGAACATTGAGACAGGTGC	S000001334	1	Pseudomonas mucidolens (T); IAM12406; D84017	Proteobacteria	Gammaproteobacteria		Pseudomonadales		Pseudomonadaceae	Pseudomonas	0	0	0	0	0	0	0	0	0	0	0	0	0	0	0	0	0	0	0	0	0	4	0	0	0	0	0	0	0	0	0	1
H7JXH6D02F80ND	644	H7JXH6D02F80ND	Bacteria(100);Firmicutes(95.1);Clostridia(87.2);Clostridiales(87.2);unclassified;unclassified;	644	CA-C-G-CCG-T-AAA--C-G---A-TG-A--A--TA-C---T---A-G--C--T--G-T-A--G-G-A-G-G--------TATC-GA-CC------C-C-T-T--C---T-G-T-G--G-C----GC--A--G-T-T-AA-C-A-C-A-A--T--AA-G-T----A---T-T---CC-GC-C-T--GGGG-AG-TA---CG-G-C-C-G-C-A-A-G-GT-T-A-A-A-AC--T--C--AAA---GGAA-TT-G-A-CGGG-G-A---CCC-G--C-A-C-AA-GC-AGT-GG--A-T-T---A-T--GT-G-G-T-TT-----AA-TT-C-G-A-AG-C--AAC-G-C--G-A-A--G-A-A-CC-TT-A-CC-AG--GA-C---TT-G-A--C-A-…	CACGCCGTAAACGATGAATACTAGCTGTAGGAGGTATCGACCCCTTCTGTGGCGCAGTTAACACAATAAGTATTCCGCCTGGGGAGTACGGCCGCAAGGTTAAAACTCAAAGGAATTGACGGGGACCCGCACAAGCAGTGGATTATGTGGTTTAATTCGAAGCAACGCGAAGAACCTTACCAGGACTTGACATCCTCTGACGATTCAGGAGACTGAATTTTCTCTTCGGAGACAGAGAGACAGGTGG	>H7JXH6D02F80ND CACGCCGTAAACGATGAATACTAGCTGTAGGAGGTATCGACCCCTTCTGTGGCGCAGTTAACACAATAAGTATTCCGCCTGGGGAGTACGGCCGCAAGGTTAAAACTCAAAGGAATTGACGGGGACCCGCACAAGCAGTGGATTATGTGGTTTAATTCGAAGCAACGCGAAGAACCTTACCAGGACTTGACATCCTCTGACGATTCAGGAGACTGAATTTTCTCTTCGGAGACAGAGAGACAGGTGG	S002351025	0.665	rumen bacterium NK4A237; GU324386	Firmicutes	Clostridia		Clostridiales		Ruminococcaceae	Saccharofermentans	0	0	0	0	0	0	0	0	0	0	0	0	0	0	0	0	0	0	0	0	0	44	110	21	1	4	0	0	53	1	27	68
H7JXH6D02JBP99	624	H7JXH6D02JBP99	Bacteria(100);"Fusobacteria"(100);"Fusobacteria"(100);"Fusobacteriales"(100);"Fusobacteriaceae"(100);Fusobacterium(100);	624	CA-C-G-CTG-T-AAA--C-G---A-TG-A--T--TA-C---T---A-G--G--T--G-T-T--G-G-G-G-G----------TC-GA---------A-C-C-T--C---A-G-C-G--C-C----CA--A--G-C-A-AA-C-G-C-G-A--T--AA-G-T----A---A-T---CC-GC-C-T--GGGG-AG-TA---CG-T-A-C-G-C-A-A-G-TA-T-G-A-A-AC--T--C--AAA---GGAA-TT-G-A-CGGG-G-A---CCC-G--C-A-C-AA-GC-GGT-GG--A-G-C---A-T--GT-G-G-T-TT-----AA-TT-C-G-A-CG-C--AAC-G-C--G-A-G--G-A-A-CC-TT-A-CC-AG--CG-T---TT-G-A--C-A-…	CACGCTGTAAACGATGATTACTAGGTGTTGGGGGTCGAACCTCAGCGCCCAAGCAAACGCGATAAGTAATCCGCCTGGGGAGTACGTACGCAAGTATGAAACTCAAAGGAATTGACGGGGACCCGCACAAGCGGTGGAGCATGTGGTTTAATTCGACGCAACGCGAGGAACCTTACCAGCGTTTGACATCTTAGGAATGAGATAGAGATATTTCAGTGTCCCTTCGGGGAAACCTAAAGACAGGTGG	>H7JXH6D02JBP99 CACGCTGTAAACGATGATTACTAGGTGTTGGGGGTCGAACCTCAGCGCCCAAGCAAACGCGATAAGTAATCCGCCTGGGGAGTACGTACGCAAGTATGAAACTCAAAGGAATTGACGGGGACCCGCACAAGCGGTGGAGCATGTGGTTTAATTCGACGCAACGCGAGGAACCTTACCAGCGTTTGACATCTTAGGAATGAGATAGAGATATTTCAGTGTCCCTTCGGGGAAACCTAAAGACAGGTGG	S000326485	1	Fusobacterium genomosp. C2; C4AKM033; AY278617	Fusobacteria	Fusobacteria		Fusobacteriales		Fusobacteriaceae	Fusobacterium	0	0	0	0	0	0	0	0	0	0	0	0	0	0	0	0	0	0	0	0	0	0	0	0	0	0	0	0	1	0	0	0
H7JXH6D02I4WZF	609	H7JXH6D02I4WZF	Bacteria(100);"Proteobacteria"(100);Gammaproteobacteria(100);Alteromonadales(100);Shewanellaceae(84.4);Shewanella(84.4);	609	CA-C-G-CCG-T-AAA--C-G---A-TG-T--C--TA-C---T---C-G--G--A--G-T-T--T-G-G-T-G--T------CTT-GA-------A-C-A-C-T--G---G-G-C-T--C-T----CA--A--G-C-T-AA-C-G-C-A-T--T--AA-G-T----A---G-A---CC-GC-C-T--GGGG-AG-TA---CG-G-C-C-G-C-A-A-G-GT-T-A-A-A-AC--T--C--AAA---TGAA-TT-G-A-CGGG-G-G---CCC-G--C-A-C-AA-GC-GGT-GG--A-G-C---A-T--GT-G-G-T-TT-----AA-TT-C-G-A-TG-C--AAC-G-C--G-A-A--G-A-A-CC-TT-A-CC-TA--CT-C---TT-G-A--C-A-…	CACGCCGTAAACGATGTCTACTCGGAGTTTGGTGTCTTGAACACTGGGCTCTCAAGCTAACGCATTAAGTAGACCGCCTGGGGAGTACGGCCGCAAGGTTAAAACTCAAATGAATTGACGGGGGCCCGCACAAGCGGTGGAGCATGTGGTTTAATTCGATGCAACGCGAAGAACCTTACCTACTCTTGACATCCACAGAATCTGGTAGAGATACCTCAGTGCCTTCGGGAACTGTGAGACAGGTGC	>H7JXH6D02I4WZF CACGCCGTAAACGATGTCTACTCGGAGTTTGGTGTCTTGAACACTGGGCTCTCAAGCTAACGCATTAAGTAGACCGCCTGGGGAGTACGGCCGCAAGGTTAAAACTCAAATGAATTGACGGGGGCCCGCACAAGCGGTGGAGCATGTGGTTTAATTCGATGCAACGCGAAGAACCTTACCTACTCTTGACATCCACAGAATCTGGTAGAGATACCTCAGTGCCTTCGGGAACTGTGAGACAGGTGC	S000138647	1	bacterium K75; AY345458	Proteobacteria	Gammaproteobacteria		Alteromonadales		Shewanellaceae	Shewanella	12	5	7	4	7	5	8	3	4	3	10	1	2	10	7	3	1	7	7	10	17	1	0	5	11	3	11	2	5	4	4	15
H7JXH6D02F3KZL	597	H7JXH6D02F3KZL	Bacteria(100);"Proteobacteria"(100);Gammaproteobacteria(100);Oceanospirillales(96.2);Halomonadaceae(95.6);Halomonas(83.8);	597	CA-C-G-CCG-T-AAA--C-G---A-TG-T--C--GA-C---T---A-G--C--C--G-T-T--G-G-G-T-G--C------CTC-GA-------G-C-A-C-T--T---A-G-T-G--G-C----GC--A--G-T-T-AA-C-G-C-G-A--T--AA-G-T----C---G-A---CC-GC-C-T--GGGG-AG-TA---CG-G-C-C-G-C-A-A-G-GT-T-A-A-A-AC--T--C--AAA---TGAA-TT-G-A-CGGG-G-G---CCC-G--C-A-C-AA-GC-GGT-GG--A-G-C---A-T--GT-G-G-T-TT-----AA-TT-C-G-A-TG-C--AAC-G-C--G-A-A--G-A-A-CC-TT-A-CC-TA--CC-C---TT-G-A--C-A-…	CACGCCGTAAACGATGTCGACTAGCCGTTGGGTGCCTCGAGCACTTAGTGGCGCAGTTAACGCGATAAGTCGACCGCCTGGGGAGTACGGCCGCAAGGTTAAAACTCAAATGAATTGACGGGGGCCCGCACAAGCGGTGGAGCATGTGGTTTAATTCGATGCAACGCGAAGAACCTTACCTACCCTTGACATCCTCGGAATCTGCCGGAGACGGCGGAGTGCCTTCGGGAACCGAGTGACAGGTGC	>H7JXH6D02F3KZL CACGCCGTAAACGATGTCGACTAGCCGTTGGGTGCCTCGAGCACTTAGTGGCGCAGTTAACGCGATAAGTCGACCGCCTGGGGAGTACGGCCGCAAGGTTAAAACTCAAATGAATTGACGGGGGCCCGCACAAGCGGTGGAGCATGTGGTTTAATTCGATGCAACGCGAAGAACCTTACCTACCCTTGACATCCTCGGAATCTGCCGGAGACGGCGGAGTGCCTTCGGGAACCGAGTGACAGGTGC	S000650848	1	Halomonas phoceae; CCUG 5096; AY922995	Proteobacteria	Gammaproteobacteria		Oceanospirillales		Halomonadaceae	Halomonas	3	8	15	6	10	3	0	2	16	3	8	1	4	2	7	3	0	3	7	10	25	3	0	0	8	2	10	6	6	3	4	16
H7JXH6D02HF82Q	552	H7JXH6D02HF82Q	Bacteria(100);"Actinobacteria"(100);Actinobacteria(100);Bifidobacteriales(100);Bifidobacteriaceae(100);Gardnerella(84.6);	552	CA-C-G-CCG-T-AAA--C-G---G-TG-G--A--CG-C---T---G-G--A--T--G-T-G--G-G-G-C-C--C-----ATTC-CA-C-----G-G-G-T-T--C---T-G-T-G--T-C----GG--A--G-C-T-AA-C-G-C-G-T--T--AA-G-C----G---T-C---CC-GC-C-T--GGGG-AG-TA---CG-G-C-C-G-C-A-A-G-GC-T-A-A-A-AC--T--C--AAA---GAAA-TT-G-A-CGGG-G-G---CCC-G--C-A-C-AA-GC-GGC-GG--A-G-C---A-T--GC-G-G-A-TT-----AA-TT-C-G-A-TG-C--AAC-G-C--G-A-A--G-A-A-CC-TT-A-CC-TG--GG-C---TT-G-A--C-A-…	CACGCCGTAAACGGTGGACGCTGGATGTGGGGCCCATTCCACGGGTTCTGTGTCGGAGCTAACGCGTTAAGCGTCCCGCCTGGGGAGTACGGCCGCAAGGCTAAAACTCAAAGAAATTGACGGGGGCCCGCACAAGCGGCGGAGCATGCGGATTAATTCGATGCAACGCGAAGAACCTTACCTGGGCTTGACATGTGCCTGTCGACTGCAGAGATGTGGTTTCCCTTCGGGGCAGGTTCACAGGTGG	>H7JXH6D02HF82Q CACGCCGTAAACGGTGGACGCTGGATGTGGGGCCCATTCCACGGGTTCTGTGTCGGAGCTAACGCGTTAAGCGTCCCGCCTGGGGAGTACGGCCGCAAGGCTAAAACTCAAAGAAATTGACGGGGGCCCGCACAAGCGGCGGAGCATGCGGATTAATTCGATGCAACGCGAAGAACCTTACCTGGGCTTGACATGTGCCTGTCGACTGCAGAGATGTGGTTTCCCTTCGGGGCAGGTTCACAGGTGG	S002353137	1	Gardnerella vaginalis; GV17; HQ641662	Actinobacteria	Actinobacteria	Actinobacteridae	Bifidobacteriales		Bifidobacteriaceae	Gardnerella	1	8	0	0	0	0	0	0	0	0	0	0	0	0	0	0	0	0	0	0	0	0	0	0	0	53	0	0	0	0	0	0
H7JXH6D02IL9LJ	544	H7JXH6D02IL9LJ	Bacteria(100);"Actinobacteria"(100);Actinobacteria(100);Bifidobacteriales(100);Bifidobacteriaceae(100);unclassified;	544	CA-C-G-CCG-T-AAA--C-G---G-TG-G--A--CG-C---T---G-G--A--T--G-T-G--G-G-G-C-C--C-----ATTC-CA-C-----G-G-G-T-T--C---C-G-T-G--T-C----GG--A--G-C-T-AA-C-G-C-G-T--T--AA-G-C----G---T-C---CC-GC-C-T--GGGG-AG-TA---CG-G-C-C-G-C-A-A-G-GC-T-A-A-A-AC--T--C--AAA---GAAA-TT-G-A-CGGG-G-G---CCC-G--C-A-C-AA-GC-GGC-GG--A-G-C---A-T--GC-G-G-A-TT-----AA-TT-C-G-A-TG-C--AAC-G-C--G-A-A--G-A-A-CC-TT-A-CC-TG--GG-C---TT-G-A--C-A-…	CACGCCGTAAACGGTGGACGCTGGATGTGGGGCCCATTCCACGGGTTCCGTGTCGGAGCTAACGCGTTAAGCGTCCCGCCTGGGGAGTACGGCCGCAAGGCTAAAACTCAAAGAAATTGACGGGGGCCCGCACAAGCGGCGGAGCATGCGGATTAATTCGATGCAACGCGAAGAACCTTACCTGGGCTTGACATGTGCCTGATGACTGCAGAGATGTGGTTTCCTTTCGGGGCAGGTTCACAGGTGG	>H7JXH6D02IL9LJ CACGCCGTAAACGGTGGACGCTGGATGTGGGGCCCATTCCACGGGTTCCGTGTCGGAGCTAACGCGTTAAGCGTCCCGCCTGGGGAGTACGGCCGCAAGGCTAAAACTCAAAGAAATTGACGGGGGCCCGCACAAGCGGCGGAGCATGCGGATTAATTCGATGCAACGCGAAGAACCTTACCTGGGCTTGACATGTGCCTGATGACTGCAGAGATGTGGTTTCCTTTCGGGGCAGGTTCACAGGTGG	S003619645	0.958	Gardnerella vaginalis; N153; JQ354973	Actinobacteria	Actinobacteria	Actinobacteridae	Bifidobacteriales		Bifidobacteriaceae	Gardnerella	0	0	0	0	0	0	0	0	0	0	0	0	0	0	0	0	0	0	0	0	0	0	0	0	0	7	0	0	221	0	0	0
H7JXH6D02HOROJ	540	H7JXH6D02HOROJ	Bacteria(100);"Bacteroidetes"(100);"Bacteroidia"(100);"Bacteroidales"(100);"Prevotellaceae"(100);Prevotella(100);	540	CG-C-A-CGG-T-AAA--C-G---A-TG-G--A--TG-C---T---C-G--C--T--A-T-T--C-G-T-C-C--T------ATT-TG-----------G-A-T--G---A-G-T-G--G-C----CA--A--G-T-G-AA-A-A-C-A-T--T--AA-G-C----A---T-C---CC-AC-C-T--GGGG-AG-TA---CG-C-C-G-G-C-A-A-C-GG-T-G-A-A-AC--T--C--AAA---GGAA-TT-G-A-CGGG-G-G---CCC-G--C-A-C-AA-GC-GGA-GG--A-A-C---A-T--GT-G-G-T-TT-----AA-TT-C-G-A-TG-A--TAC-G-C--G-A-G--G-A-A-CC-TT-A-CC-CG--GG-C---TT-G-A--A-C-…	CGCACGGTAAACGATGGATGCTCGCTATTCGTCCTATTTGGATGAGTGGCCAAGTGAAAACATTAAGCATCCCACCTGGGGAGTACGCCGGCAACGGTGAAACTCAAAGGAATTGACGGGGGCCCGCACAAGCGGAGGAACATGTGGTTTAATTCGATGATACGCGAGGAACCTTACCCGGGCTTGAACTGCCAGCGAACGATACAGAGATGTTGAGGCCCTTCGGGGCGCTGGTGGAGGTGC	>H7JXH6D02HOROJ CGCACGGTAAACGATGGATGCTCGCTATTCGTCCTATTTGGATGAGTGGCCAAGTGAAAACATTAAGCATCCCACCTGGGGAGTACGCCGGCAACGGTGAAACTCAAAGGAATTGACGGGGGCCCGCACAAGCGGAGGAACATGTGGTTTAATTCGATGATACGCGAGGAACCTTACCCGGGCTTGAACTGCCAGCGAACGATACAGAGATGTTGAGGCCCTTCGGGGCGCTGGTGGAGGTGC	S000750307	1	Prevotella timonensis (T); 4401737; DQ518919	Bacteroidetes	Bacteroidia		Bacteroidales		Prevotellaceae	Prevotella	0	0	0	0	0	0	0	0	0	0	0	0	0	0	0	0	0	0	0	0	35	12	20	1	7	0	66	0	2	0	0	65
H7JXH6D02IAK0C	530	H7JXH6D02IAK0C	Bacteria(100);Firmicutes(100);Bacilli(100);Bacillales(99.8);Bacillaceae_1(94.7);Bacillus(94.7);	530	CA-C-G-CCG-T-AAA--C-G---A-TG-A--G--TG-C---T---A-A--G--T--G-T-T--A-G-G-G-G--G-T-----TT-CC-----G-C-C-C-C-T--T---A-G-T-G--C-T----GC--A--G-C-T-AA-C-G-C-A-T--T--AA-G-C----A---C-T---CC-GC-C-T--GGGG-AG-TA---CG-G-T-C-G-C-A-A-G-AC-T-G-A-A-AC--T--C--AAA---GGAA-TT-G-A-CGGG-G-G---CCC-G--C-A-C-AA-GC-GGT-GG--A-G-C---A-T--GT-G-G-T-TT-----AA-TT-C-G-A-AG-C--AAC-G-C--G-A-A--G-A-A-CC-TT-A-CC-AG--GT-C---TT-G-A--C-A-…	CACGCCGTAAACGATGAGTGCTAAGTGTTAGGGGGTTTCCGCCCCTTAGTGCTGCAGCTAACGCATTAAGCACTCCGCCTGGGGAGTACGGTCGCAAGACTGAAACTCAAAGGAATTGACGGGGGCCCGCACAAGCGGTGGAGCATGTGGTTTAATTCGAAGCAACGCGAAGAACCTTACCAGGTCTTGACATCCTCTGACAATCCTAGAGATAGGACGTCCCCTTCGGGGGCAGAGTGACAGGTGG	>H7JXH6D02IAK0C CACGCCGTAAACGATGAGTGCTAAGTGTTAGGGGGTTTCCGCCCCTTAGTGCTGCAGCTAACGCATTAAGCACTCCGCCTGGGGAGTACGGTCGCAAGACTGAAACTCAAAGGAATTGACGGGGGCCCGCACAAGCGGTGGAGCATGTGGTTTAATTCGAAGCAACGCGAAGAACCTTACCAGGTCTTGACATCCTCTGACAATCCTAGAGATAGGACGTCCCCTTCGGGGGCAGAGTGACAGGTGG	S000003473	1	Bacillus subtilis (T); DSM10; AJ276351	Firmicutes	Bacilli		Bacillales		Bacillaceae 1	Bacillus	0	17	5	7	0	0	0	0	0	4	8	11	0	0	0	0	5	0	0	0	0	19	0	25	38	0	48	0	0	0	0	0
H7JXH6D02HP66P	488	H7JXH6D02HP66P	Bacteria(100);"Tenericutes"(100);Mollicutes(100);Mycoplasmatales(100);Mycoplasmataceae(100);Mycoplasma(100);	488	CA-C-G-CCG-T-AAA--C-G---A-TG-A--T--CA-T---T---A-G--T--C--G-G-T--G-G----------------AG-AA---------------T--C---A-C-T-G--A-C----GC--A--G-C-T-AA-C-G-C-A-T--T--AA-A-T----G---A-T---CC-GC-C-T--GAGT-AG-TA---TG-C-T-C-G-C-A-A-G-AG-T-G-A-A-AC--T--T--AAA---GGAA-TT-G-A-CGGG-G-A---CCC-G--C-A-C-AA-GC-GGT-GG--A-G-C---A-T--GT-G-G-T-TT-----AA-TT-T-G-A-AG-A--TAC-A-C--G-G-A--A-A-A-CC-TT-A-CC-CA--CT-C---TT-G-A--C-A-…	CACGCCGTAAACGATGATCATTAGTCGGTGGAGAATCACTGACGCAGCTAACGCATTAAATGATCCGCCTGAGTAGTATGCTCGCAAGAGTGAAACTTAAAGGAATTGACGGGGACCCGCACAAGCGGTGGAGCATGTGGTTTAATTTGAAGATACACGGAAAACCTTACCCACTCTTGACATCCTTCGCAAAGCTATAGAGATATAGTGGAGGTTATCGGAGTGACAGATGG	>H7JXH6D02HP66P CACGCCGTAAACGATGATCATTAGTCGGTGGAGAATCACTGACGCAGCTAACGCATTAAATGATCCGCCTGAGTAGTATGCTCGCAAGAGTGAAACTTAAAGGAATTGACGGGGACCCGCACAAGCGGTGGAGCATGTGGTTTAATTTGAAGATACACGGAAAACCTTACCCACTCTTGACATCCTTCGCAAAGCTATAGAGATATAGTGGAGGTTATCGGAGTGACAGATGG	S000003935	1	Mycoplasma hominis; 7488; AJ002269	Tenericutes	Mollicutes		Mycoplasmatales		Mycoplasmataceae	Mycoplasma	0	0	0	0	0	0	0	0	0	0	0	0	0	0	0	0	0	232	0	0	5	33	0	0	3	49	0	0	0	0	1	4
H7JXH6D02GUFWQ	471	H7JXH6D02GUFWQ	Bacteria(100);"Actinobacteria"(100);Actinobacteria(100);Bifidobacteriales(100);Bifidobacteriaceae(100);unclassified;	471	CA-C-G-CCG-T-AAA--C-G---G-TG-G--A--CG-C---T---G-G--A--T--G-T-G--G-G-G-C-C--C-----ATTC-CA-C-----G-G-G-T-T--C---C-G-T-G--T-C----GG--A--G-C-T-AA-C-G-C-G-T--T--AA-G-C----G---T-C---CC-GC-C-T--GGGG-AG-TA---CG-G-C-C-G-C-A-A-G-GC-T-A-A-A-AC--T--C--AAA---GAAA-TT-G-A-CGGG-G-G---CCC-G--C-A-C-AA-GC-GGC-GG--A-G-C---A-T--GC-G-G-A-TT-----AA-TT-C-G-A-TG-C--AAC-G-C--G-A-A--G-A-A-CC-TT-A-CC-TG--GG-C---TT-G-A--C-A-…	CACGCCGTAAACGGTGGACGCTGGATGTGGGGCCCATTCCACGGGTTCCGTGTCGGAGCTAACGCGTTAAGCGTCCCGCCTGGGGAGTACGGCCGCAAGGCTAAAACTCAAAGAAATTGACGGGGGCCCGCACAAGCGGCGGAGCATGCGGATTAATTCGATGCAACGCGAAGAACCTTACCTGGGCTTGACATGTGCCTGATTGCTGCAGAGATGTGGTTTCCCTTCGGGGCAGGTTCACAGGTGG	>H7JXH6D02GUFWQ CACGCCGTAAACGGTGGACGCTGGATGTGGGGCCCATTCCACGGGTTCCGTGTCGGAGCTAACGCGTTAAGCGTCCCGCCTGGGGAGTACGGCCGCAAGGCTAAAACTCAAAGAAATTGACGGGGGCCCGCACAAGCGGCGGAGCATGCGGATTAATTCGATGCAACGCGAAGAACCTTACCTGGGCTTGACATGTGCCTGATTGCTGCAGAGATGTGGTTTCCCTTCGGGGCAGGTTCACAGGTGG	S001872670	0.958	Gardnerella vaginalis 409-05; CP001849	Actinobacteria	Actinobacteria	Actinobacteridae	Bifidobacteriales		Bifidobacteriaceae	Gardnerella	0	0	0	0	0	0	0	0	0	0	0	0	0	0	0	0	0	0	0	0	0	0	0	0	41	0	0	0	0	0	0	0
H7JXH6D02GVIEF	454	H7JXH6D02GVIEF	Bacteria(100);"Actinobacteria"(100);Actinobacteria(100);Actinomycetales(100);Corynebacteriaceae(96.2);Corynebacterium(96.2);	454	CA-T-G-CCG-T-AAA--C-G---G-TG-G--G--CG-C---T---A-G--G--T--G-T-G--A-G-T-C-C--C------TTC-CA-C-----G-G-G-G-T--T---C-G-T-G--C-C----GT--A--G-C-T-AA-C-G-C-A-T--T--AA-G-C----G---C-C---CC-GC-C-T--GGGG-AG-TA---CG-G-C-C-G-C-A-A-G-GC-T-A-A-A-AC--T--C--AAA---GGAA-TT-G-A-CGGG-G-G---CCC-G--C-A-C-AA-GC-GGC-GG--A-G-C---A-T--GT-G-G-A-TT-----AA-TT-C-G-A-TG-C--AAC-G-C--G-A-A--G-A-A-CC-TT-A-CC-TG--GG-C---TT-G-A--C-A-…	CATGCCGTAAACGGTGGGCGCTAGGTGTGAGTCCCTTCCACGGGGTTCGTGCCGTAGCTAACGCATTAAGCGCCCCGCCTGGGGAGTACGGCCGCAAGGCTAAAACTCAAAGGAATTGACGGGGGCCCGCACAAGCGGCGGAGCATGTGGATTAATTCGATGCAACGCGAAGAACCTTACCTGGGCTTGACATATACAGGATTGCTGCAGAGATGTAGTTTCCCTTGTGGCTTGTATACAGGTGG	>H7JXH6D02GVIEF CATGCCGTAAACGGTGGGCGCTAGGTGTGAGTCCCTTCCACGGGGTTCGTGCCGTAGCTAACGCATTAAGCGCCCCGCCTGGGGAGTACGGCCGCAAGGCTAAAACTCAAAGGAATTGACGGGGGCCCGCACAAGCGGCGGAGCATGTGGATTAATTCGATGCAACGCGAAGAACCTTACCTGGGCTTGACATATACAGGATTGCTGCAGAGATGTAGTTTCCCTTGTGGCTTGTATACAGGTGG	S000389537	1	Corynebacterium sp. 61722; AF227828	Actinobacteria	Actinobacteria	Actinobacteridae	Actinomycetales	Corynebacterineae	Corynebacteriaceae	Corynebacterium	0	0	0	0	0	0	0	0	0	0	0	0	0	0	0	0	0	0	0	0	0	0	0	0	0	0	0	0	0	0	0	0
H7JXH6D02GHD43	443	H7JXH6D02GHD43	Bacteria(100);Firmicutes(100);Bacilli(100);Lactobacillales(98.9);Lactobacillaceae(95.5);Lactobacillus(95.5);	443	CA-T-G-CCG-T-AAA--C-G---A-TG-A--G--TG-C---T---A-A--G--T--G-T-T--G-G-G-A-G--G-T-----TT-CC-----G-C-C-T-C-T--C---A-G-T-G--C-T----GC--A--G-C-T-AA-C-G-C-A-T--T--AA-G-C----A---C-T---CC-GC-C-T--GGGG-AG-TA---CG-A-C-C-G-C-A-A-G-GT-T-G-A-A-AC--T--C--AAA---GGAA-TT-G-A-CGGG-G-G---CCC-G--C-A-C-AA-GC-GGT-GG--A-G-C---A-T--GT-G-G-T-TT-----AA-TT-C-G-A-AG-C--AAC-G-C--G-A-A--G-A-A-CC-TT-A-CC-AG--GT-C---TT-G-A--C-A-…	CATGCCGTAAACGATGAGTGCTAAGTGTTGGGAGGTTTCCGCCTCTCAGTGCTGCAGCTAACGCATTAAGCACTCCGCCTGGGGAGTACGACCGCAAGGTTGAAACTCAAAGGAATTGACGGGGGCCCGCACAAGCGGTGGAGCATGTGGTTTAATTCGAAGCAACGCGAAGAACCTTACCAGGTCTTGACATCCTTTGACCACCTAAGAGATTAGGTTTTCCCTTCGGGGACAAAGAGACAGGTGG	>H7JXH6D02GHD43 CATGCCGTAAACGATGAGTGCTAAGTGTTGGGAGGTTTCCGCCTCTCAGTGCTGCAGCTAACGCATTAAGCACTCCGCCTGGGGAGTACGACCGCAAGGTTGAAACTCAAAGGAATTGACGGGGGCCCGCACAAGCGGTGGAGCATGTGGTTTAATTCGAAGCAACGCGAAGAACCTTACCAGGTCTTGACATCCTTTGACCACCTAAGAGATTAGGTTTTCCCTTCGGGGACAAAGAGACAGGTGG	S000389885	1	Lactobacillus jensenii; BLB1a; AF243143	Firmicutes	Bacilli		Lactobacillales		Lactobacillaceae	Lactobacillus	0	50	23	12	0	17	0	4	2	8	60	34	30	46	0	7	78	0	0	0	0	0	0	0	0	0	0	0	0	0	0	0
H7JXH6D02FZUAU	384	H7JXH6D02FZUAU	Bacteria(100);Firmicutes(100);Bacilli(100);Lactobacillales(100);Aerococcaceae(92.7);Aerococcus(92.7);	384	CA-C-G-CCG-T-AAA--C-G---A-TG-A--G--CG-C---T---A-G--G--T--G-T-T--G-G-A-G-G--G-T-----TT-CC-----A-C-C-C-T-T--C---A-G-T-G--C-C----GC--A--G-C-T-AA-C-G-C-A-T--T--AA-G-C----G---C-T---CC-GC-C-T--GGGG-AG-TA---CG-A-C-C-G-C-A-A-G-GT-T-G-A-A-AC--T--C--AAA---GGAA-TT-G-A-CGGG-G-A---CCC-G--C-A-C-AA-GC-GGT-GG--A-G-C---A-T--GT-G-G-T-TT-----AA-TT-C-G-A-AG-C--AAC-G-C--G-A-A--G-A-A-CC-TT-A-CC-AA--GT-C---TT-G-A--C-A-…	CACGCCGTAAACGATGAGCGCTAGGTGTTGGAGGGTTTCCACCCTTCAGTGCCGCAGCTAACGCATTAAGCGCTCCGCCTGGGGAGTACGACCGCAAGGTTGAAACTCAAAGGAATTGACGGGGACCCGCACAAGCGGTGGAGCATGTGGTTTAATTCGAAGCAACGCGAAGAACCTTACCAAGTCTTGACATCCTTTGACCACTCTAGAGATAGAGCTTTCCCTTCGGGGACAAAGTGACAGGTGG	>H7JXH6D02FZUAU CACGCCGTAAACGATGAGCGCTAGGTGTTGGAGGGTTTCCACCCTTCAGTGCCGCAGCTAACGCATTAAGCGCTCCGCCTGGGGAGTACGACCGCAAGGTTGAAACTCAAAGGAATTGACGGGGACCCGCACAAGCGGTGGAGCATGTGGTTTAATTCGAAGCAACGCGAAGAACCTTACCAAGTCTTGACATCCTTTGACCACTCTAGAGATAGAGCTTTCCCTTCGGGGACAAAGTGACAGGTGG	S000013318	0.95	Aerococcus christensenii; CCUG 28826; Y17318	Firmicutes	Bacilli		Lactobacillales		Aerococcaceae	Aerococcus	0	0	0	0	0	0	0	0	0	0	0	0	0	1	0	0	0	183	0	0	4	1	3	0	20	4	5	8	1	11	0	3
H7JXH6D02HKS0J	357	H7JXH6D02HKS0J	Bacteria(100);"Actinobacteria"(100);Actinobacteria(100);Bifidobacteriales(100);Bifidobacteriaceae(100);Gardnerella(65.3);	357	CA-C-G-CCG-T-AAA--C-G---G-TG-G--A--CG-C---T---G-G--A--T--G-T-G--G-G-G-C-C--C-----ATTC-CA-C-----G-G-G-T-T--C---C-G-T-G--T-C----GG--A--G-C-T-AA-C-G-C-G-T--T--AA-G-C----G---T-C---CC-GC-C-T--GGGG-AG-TA---CG-G-C-C-G-C-A-A-G-GC-T-A-A-A-AC--T--C--AAA---GAAA-TT-G-A-CGGG-G-G---CCC-G--C-A-C-AA-GC-GGC-GG--A-G-C---A-T--GC-G-G-A-TT-----AA-TT-C-G-A-TG-C--AAC-G-C--G-A-A--G-A-A-CC-TT-A-CC-TG--GG-C---TT-G-A--C-A-…	CACGCCGTAAACGGTGGACGCTGGATGTGGGGCCCATTCCACGGGTTCCGTGTCGGAGCTAACGCGTTAAGCGTCCCGCCTGGGGAGTACGGCCGCAAGGCTAAAACTCAAAGAAATTGACGGGGGCCCGCACAAGCGGCGGAGCATGCGGATTAATTCGATGCAACGCGAAGAACCTTACCTGGGCTTGACATGTGCCTGATTGCTGCAGAGATGTGGTTTCCTTTCGGGGCAGGTTCACAGGTGG	>H7JXH6D02HKS0J CACGCCGTAAACGGTGGACGCTGGATGTGGGGCCCATTCCACGGGTTCCGTGTCGGAGCTAACGCGTTAAGCGTCCCGCCTGGGGAGTACGGCCGCAAGGCTAAAACTCAAAGAAATTGACGGGGGCCCGCACAAGCGGCGGAGCATGCGGATTAATTCGATGCAACGCGAAGAACCTTACCTGGGCTTGACATGTGCCTGATTGCTGCAGAGATGTGGTTTCCTTTCGGGGCAGGTTCACAGGTGG	S001872670	0.941	Gardnerella vaginalis 409-05; CP001849	Actinobacteria	Actinobacteria	Actinobacteridae	Bifidobacteriales		Bifidobacteriaceae	Gardnerella	0	0	0	0	0	0	0	0	0	0	0	0	0	0	0	0	0	0	0	0	0	0	0	0	0	0	0	0	0	0	0	0
H7JXH6D02GRHGC	355	H7JXH6D02GRHGC	Bacteria(100);Firmicutes(100);Bacilli(100);Bacillales(100);Bacillaceae_1(98.9);Bacillus(98.9);	355	CA-C-G-CCG-T-AAA--C-G---A-TG-A--G--TG-C---T---A-A--G--T--G-T-T--A-G-A-G-G--G-T-----TT-CC-----G-C-C-C-T-T--T---A-G-T-G--C-T----GA--A--G-T-T-AA-C-G-C-A-T--T--AA-G-C----A---C-T---CC-GC-C-T--GGGG-AG-TA---CG-G-C-C-G-C-A-A-G-GC-T-G-A-A-AC--T--C--AAA---GGAA-TT-G-A-CGGG-G-G---CCC-G--C-A-C-AA-GC-GGT-GG--A-G-C---A-T--GT-G-G-T-TT-----AA-TT-C-G-A-AG-C--AAC-G-C--G-A-A--G-A-A-CC-TT-A-CC-AG--GT-C---TT-G-A--C-A-…	CACGCCGTAAACGATGAGTGCTAAGTGTTAGAGGGTTTCCGCCCTTTAGTGCTGAAGTTAACGCATTAAGCACTCCGCCTGGGGAGTACGGCCGCAAGGCTGAAACTCAAAGGAATTGACGGGGGCCCGCACAAGCGGTGGAGCATGTGGTTTAATTCGAAGCAACGCGAAGAACCTTACCAGGTCTTGACATCCTCTGACAACCCTAGAGATAGGGCTTCTCCTTCGGGAGCAGAGTGACAGGTGG	>H7JXH6D02GRHGC CACGCCGTAAACGATGAGTGCTAAGTGTTAGAGGGTTTCCGCCCTTTAGTGCTGAAGTTAACGCATTAAGCACTCCGCCTGGGGAGTACGGCCGCAAGGCTGAAACTCAAAGGAATTGACGGGGGCCCGCACAAGCGGTGGAGCATGTGGTTTAATTCGAAGCAACGCGAAGAACCTTACCAGGTCTTGACATCCTCTGACAACCCTAGAGATAGGGCTTCTCCTTCGGGAGCAGAGTGACAGGTGG	S000008663	1	Bacillus anthracis; Sterne; AF290552	Firmicutes	Bacilli		Bacillales		Bacillaceae 1	Bacillus	0	3	0	2	0	3	0	0	0	0	0	0	0	0	0	0	3	0	0	0	0	1	0	0	0	0	0	0	75	0	122	138
H7JXH6D02IID2I	344	H7JXH6D02IID2I	Bacteria(100);Firmicutes(96.1);Clostridia(88);Clostridiales(87.3);unclassified;unclassified;	344	CA-C-G-CCG-T-AAA--C-G---A-TG-A--A--TA-C---T---A-G--C--T--G-TAG--G-A-G-G-T---------ATC-GA-CC------C-C-T-T--C---T-G-T-G--G-C----GC--A--G-T-T-AA-C-A-C-A-A--T--AA-G-T----A---T-T---CC-GC-C-T--GGGG-AG-TA---CG-G-C-C-G-C-A-A-G-GT-T-A-A-A-AC--T--C--AAA---GGAA-TT-G-A-CGGG-G-A---CCC-G--C-A-C-AA-GC-AGT-GG--A-T-T---A-T--GT-G-G-T-TT-----AA-TT-C-G-A-AG-C--AAC-G-C--G-A-A--G-A-A-CC-TT-A-CC-AG--GA-C---TT-G-A--C-A-…	CACGCCGTAAACGATGAATACTAGCTGTAGGAGGTATCGACCCCTTCTGTGGCGCAGTTAACACAATAAGTATTCCGCCTGGGGAGTACGGCCGCAAGGTTAAAACTCAAAGGAATTGACGGGGACCCGCACAAGCAGTGGATTATGTGGTTTAATTCGAAGCAACGCGAAGAACCTTACCAGGACTTGACATCCTCTGACGATTCAGGAGACTGAATTTTCTCTTCGGAGACAGAGAGACAGGTGG	>H7JXH6D02IID2I CACGCCGTAAACGATGAATACTAGCTGTAGGAGGTATCGACCCCTTCTGTGGCGCAGTTAACACAATAAGTATTCCGCCTGGGGAGTACGGCCGCAAGGTTAAAACTCAAAGGAATTGACGGGGACCCGCACAAGCAGTGGATTATGTGGTTTAATTCGAAGCAACGCGAAGAACCTTACCAGGACTTGACATCCTCTGACGATTCAGGAGACTGAATTTTCTCTTCGGAGACAGAGAGACAGGTGG	S002351025	0.665	rumen bacterium NK4A237; GU324386	Firmicutes	Clostridia		Clostridiales		Ruminococcaceae	Saccharofermentans	0	0	0	0	0	0	0	0	0	0	0	0	0	0	0	0	0	0	0	0	0	25	46	12	1	2	0	0	24	0	9	49
H7JXH6D02GUJJB	324	H7JXH6D02GUJJB	Bacteria(100);Firmicutes(100);Bacilli(100);Lactobacillales(99.9);Lactobacillaceae(99.9);Lactobacillus(99.9);	324	CA-T-G-CCG-T-AAA--C-G---A-TG-A--G--TG-C---T---A-A--G--T--G-T-T--G-G-G-A-G--G-T-----TT-CC-----G-C-C-T-C-T--C---A-G-T-G--C-T----GC--A--G-C-T-AA-C-G-C-A-T--T--AA-G-C----A---C-T---CC-GC-C-T--GGGG-AG-TA---CG-A-C-C-G-C-A-A-G-GT-T-G-A-A-AC--T--C--AAA---GGAA-TT-G-A-CGGG-G-G---CCC-G--C-A-C-AA-GC-GGT-GG--A-G-C---A-T--GT-G-G-T-TT-----AA-TT-C-G-A-AG-C--AAC-G-C--G-A-A--G-A-A-CC-TT-A-CC-AG--GT-C---TT-G-A--C-A-…	CATGCCGTAAACGATGAGTGCTAAGTGTTGGGAGGTTTCCGCCTCTCAGTGCTGCAGCTAACGCATTAAGCACTCCGCCTGGGGAGTACGACCGCAAGGTTGAAACTCAAAGGAATTGACGGGGGCCCGCACAAGCGGTGGAGCATGTGGTTTAATTCGAAGCAACGCGAAGAACCTTACCAGGTCTTGACATCCAGTGCAAACCTAAGAGATTAGGAGTTCCCTTCGGGGACGCTGAGACAGGTGG	>H7JXH6D02GUJJB CATGCCGTAAACGATGAGTGCTAAGTGTTGGGAGGTTTCCGCCTCTCAGTGCTGCAGCTAACGCATTAAGCACTCCGCCTGGGGAGTACGACCGCAAGGTTGAAACTCAAAGGAATTGACGGGGGCCCGCACAAGCGGTGGAGCATGTGGTTTAATTCGAAGCAACGCGAAGAACCTTACCAGGTCTTGACATCCAGTGCAAACCTAAGAGATTAGGAGTTCCCTTCGGGGACGCTGAGACAGGTGG	S000389886	1	Lactobacillus gasseri; BLB1b; AF243144	Firmicutes	Bacilli		Lactobacillales		Lactobacillaceae	Lactobacillus	0	0	0	0	0	0	316	0	0	0	0	8	0	0	0	0	0	0	0	0	0	0	0	0	0	0	0	0	0	0	0	0
H7JXH6D02FVFIV	319	H7JXH6D02FVFIV	Bacteria(100);"Proteobacteria"(100);Betaproteobacteria(100);Burkholderiales(100);Oxalobacteraceae(99.9);Herbaspirillum(92.5);	319	CA-C-G-CCC-T-AAA--C-G---A-TG-T--C--TA-C---T---A-G--T--T--G-T-C--G-G-G-T-C--T-------TA-AT-------T-G-A-C-T--T---G-G-T-A--A-C----GC--A--G-C-T-AA-C-G-C-G-T--G--AA-G-T----A---G-A---CC-GC-C-T--GGGG-AG-TA---CG-G-T-C-G-C-A-A-G-AT-T-A-A-A-AC--T--C--AAA---GGAA-TT-G-A-CGGG-G-A---CCC-G--C-A-C-AA-GC-GGT-GG--A-T-G---A-T--GT-G-G-A-TT-----AA-TT-C-G-A-TG-C--AAC-G-C--G-A-A--A-A-A-CC-TT-A-CC-TA--CC-C---TT-G-A--C-A-…	CACGCCCTAAACGATGTCTACTAGTTGTCGGGTCTTAATTGACTTGGTAACGCAGCTAACGCGTGAAGTAGACCGCCTGGGGAGTACGGTCGCAAGATTAAAACTCAAAGGAATTGACGGGGACCCGCACAAGCGGTGGATGATGTGGATTAATTCGATGCAACGCGAAAAACCTTACCTACCCTTGACATGGATGGAATCCCGGAGAGATTTGGGAGTGCTCGAAAGAGAACCATCACACAGGTGC	>H7JXH6D02FVFIV CACGCCCTAAACGATGTCTACTAGTTGTCGGGTCTTAATTGACTTGGTAACGCAGCTAACGCGTGAAGTAGACCGCCTGGGGAGTACGGTCGCAAGATTAAAACTCAAAGGAATTGACGGGGACCCGCACAAGCGGTGGATGATGTGGATTAATTCGATGCAACGCGAAAAACCTTACCTACCCTTGACATGGATGGAATCCCGGAGAGATTTGGGAGTGCTCGAAAGAGAACCATCACACAGGTGC	S000979181	1	Burkholderia sp. Sulf-101; AM922178	Proteobacteria	Betaproteobacteria		Burkholderiales		Oxalobacteraceae	unclassified_Oxalobacteraceae	0	0	0	0	0	0	0	0	0	0	0	0	0	0	0	0	0	0	0	0	0	0	0	0	0	0	0	0	0	0	0	0
H7JXH6D02I5R5L	312	H7JXH6D02I5R5L	Bacteria(100);"Proteobacteria"(100);Gammaproteobacteria(100);Pseudomonadales(100);Pseudomonadaceae(100);Pseudomonas(100);	312	CA-C-G-CCG-T-AAA--C-G---A-TG-T--C--AA-C---T---A-G--C--C--G-T-T--G-G-G-A-G--C------CTT-GA-------G-C-T-C-T--T---A-G-T-G--G-C----GC--A--G-C-T-AA-C-G-C-A-T--T--AA-G-T----T---G-A---CC-GC-C-T--GGGG-AG-TA---CG-G-C-C-G-C-A-A-G-GT-T-A-A-A-AC--T--C--AAA---TGAA-TT-G-A-CGGG-G-G---CCC-G--C-A-C-AA-GC-GGT-GG--A-G-C---A-T--GT-G-G-T-TT-----AA-TT-C-G-A-AG-C--AAC-G-C--G-A-A--G-A-A-CC-TT-A-CC-AG--GC-C---TT-G-A--C-A-…	CACGCCGTAAACGATGTCAACTAGCCGTTGGGAGCCTTGAGCTCTTAGTGGCGCAGCTAACGCATTAAGTTGACCGCCTGGGGAGTACGGCCGCAAGGTTAAAACTCAAATGAATTGACGGGGGCCCGCACAAGCGGTGGAGCATGTGGTTTAATTCGAAGCAACGCGAAGAACCTTACCAGGCCTTGACATCCAATGAACTTTCCAGAGATGGATTGGTGCCTTCGGGAACATTGAGACAGGTGC	>H7JXH6D02I5R5L CACGCCGTAAACGATGTCAACTAGCCGTTGGGAGCCTTGAGCTCTTAGTGGCGCAGCTAACGCATTAAGTTGACCGCCTGGGGAGTACGGCCGCAAGGTTAAAACTCAAATGAATTGACGGGGGCCCGCACAAGCGGTGGAGCATGTGGTTTAATTCGAAGCAACGCGAAGAACCTTACCAGGCCTTGACATCCAATGAACTTTCCAGAGATGGATTGGTGCCTTCGGGAACATTGAGACAGGTGC	S000000900	1	Pseudomonas chlororaphis (T); DSM 50083T (type strain); Z76673	Proteobacteria	Gammaproteobacteria		Pseudomonadales		Pseudomonadaceae	Pseudomonas	0	0	0	0	0	0	0	0	0	0	0	0	0	0	0	0	0	0	0	0	0	0	0	0	0	0	0	0	0	0	0	0
H7JXH6D02IIEDY	295	H7JXH6D02IIEDY	Bacteria(100);Firmicutes(100);Negativicutes(100);Selenomonadales(100);Veillonellaceae(100);Dialister(100);	295	CA-C-G-CCG-T-AAA--C-G---A-TG-G--A--TA-C---T---A-G--G--T--G-T-A--G-G-A-G-G--------TATC-GA-CC------C-C-T-T--C---T-G-T-G--C-C----GG--A--G-T-T-AA-C-G-C-A-A--T--AA-G-T----A---T-C---CC-GC-C-T--GGGA-AG-TA---CG-A-T-C-G-C-A-A-G-AT-T-A-A-A-AC--T--C--AAA---GGAA-TT-G-A-CGGG-G-G---CCC-G--C-A-C-AA-GC-GGT-GG--A-G-T---A-T--GT-G-G-T-TT-----AA-TT-C-G-A-CG-C--AAC-G-C--G-A-A--G-A-A-CC-TT-A-CC-AG--GT-C---TT-G-A--C-A-…	CACGCCGTAAACGATGGATACTAGGTGTAGGAGGTATCGACCCCTTCTGTGCCGGAGTTAACGCAATAAGTATCCCGCCTGGGAAGTACGATCGCAAGATTAAAACTCAAAGGAATTGACGGGGGCCCGCACAAGCGGTGGAGTATGTGGTTTAATTCGACGCAACGCGAAGAACCTTACCAGGTCTTGACATTGATCGCTATTTTCAGAAATGAGAAGTTCTCCTTCGGGAGACGAGAAAACAGGTGG	>H7JXH6D02IIEDY CACGCCGTAAACGATGGATACTAGGTGTAGGAGGTATCGACCCCTTCTGTGCCGGAGTTAACGCAATAAGTATCCCGCCTGGGAAGTACGATCGCAAGATTAAAACTCAAAGGAATTGACGGGGGCCCGCACAAGCGGTGGAGTATGTGGTTTAATTCGACGCAACGCGAAGAACCTTACCAGGTCTTGACATTGATCGCTATTTTCAGAAATGAGAAGTTCTCCTTCGGGAGACGAGAAAACAGGTGG	S000478276	0.975	Dialister propionicifaciens (T); ADV 1053.03; AY850119	Firmicutes	Negativicutes		Selenomonadales		Veillonellaceae	Dialister	0	0	0	0	0	0	0	0	0	0	0	0	0	0	0	0	0	0	0	0	0	19	0	15	7	51	12	6	24	0	15	45
H7JXH6D02GT3LF	284	H7JXH6D02GT3LF	Bacteria(100);"Tenericutes"(100);Mollicutes(100);Mycoplasmatales(100);Mycoplasmataceae(100);Mycoplasma(100);	284	CA-C-G-CCG-T-AAA--C-G---A-TG-A--T--CA-T---T---A-G--T--C--G-G-T--G-G-A--------------GA----------------A-T--C---A-C-T-G--A-C----GC--A--G-C-T-AA-C-G-C-A-T--T--AA-A-T----G---A-T---CC-GC-C-T--GAGT-AG-TA---TG-C-T-C-G-C-A-A-G-AG-T-G-A-A-AC--T--T--AAA---GGAA-TT-G-A-CGGG-G-A---CCC-G--C-A-C-AA-GC-GGT-GG--A-G-C---A-T--GT-G-G-T-TT-----AA-TT-T-G-A-AG-A--TAC-A-C--G-G-A--A-A-A-CC-TT-A-CC-CA--CT-C---TT-G-A--C-A-…	CACGCCGTAAACGATGATCATTAGTCGGTGGAGAATCACTGACGCAGCTAACGCATTAAATGATCCGCCTGAGTAGTATGCTCGCAAGAGTGAAACTTAAAGGAATTGACGGGGACCCGCACAAGCGGTGGAGCATGTGGTTTAATTTGAAGATACACGGAAAACCTTACCCACTCTTGACATCCTTCGCAAAGCTATAGAGATATAGTGGAGGTTATCGGAGTGACAGATGG	>H7JXH6D02GT3LF CACGCCGTAAACGATGATCATTAGTCGGTGGAGAATCACTGACGCAGCTAACGCATTAAATGATCCGCCTGAGTAGTATGCTCGCAAGAGTGAAACTTAAAGGAATTGACGGGGACCCGCACAAGCGGTGGAGCATGTGGTTTAATTTGAAGATACACGGAAAACCTTACCCACTCTTGACATCCTTCGCAAAGCTATAGAGATATAGTGGAGGTTATCGGAGTGACAGATGG	S000003935	1	Mycoplasma hominis; 7488; AJ002269	Tenericutes	Mollicutes		Mycoplasmatales		Mycoplasmataceae	Mycoplasma	0	0	0	0	0	0	0	0	0	0	0	0	0	0	0	0	0	139	0	0	5	14	0	0	0	30	0	0	0	0	1	0
H7JXH6D02GTDT9	258	H7JXH6D02GTDT9	Bacteria(100);Firmicutes(99.9);Negativicutes(99.3);Selenomonadales(99.3);Veillonellaceae(99.3);unclassified;	258	CA-C-G-CCG-T-AAA--C-G---A-TG-G--A--TA-C---T---A-G--G--T--G-T-A--G-G-A-G-G--------TATC-GA-CT------C-C-T-T--C---T-G-T-G--C-C----GT--A--G-T-T-AA-C-G-C-T-A--T--AA-G-T----A---T-C---CC-GC-C-T--GGGG-AG-TA---CG-G-C-C-G-C-A-A-G-GT-T-G-A-A-AC--T--C--AAA---GGAA-TT-G-A-CGGG-G-G---CCC-G--C-A-C-AA-GC-GGT-GG--A-G-T---A-T--GT-G-G-T-TT-----AA-TT-C-G-A-CG-C--AAC-G-C--G-A-A--G-A-A-CC-TT-A-CC-AA--GC-C---TT-G-A--C-A-…	CACGCCGTAAACGATGGATACTAGGTGTAGGAGGTATCGACTCCTTCTGTGCCGTAGTTAACGCTATAAGTATCCCGCCTGGGGAGTACGGCCGCAAGGTTGAAACTCAAAGGAATTGACGGGGGCCCGCACAAGCGGTGGAGTATGTGGTTTAATTCGACGCAACGCGAAGAACCTTACCAAGCCTTGACATTGATCGCAATTTTCAGAGATGAGAAGTTCCTCTTCGGAGGACGAGAAAACAGGTGG	>H7JXH6D02GTDT9 CACGCCGTAAACGATGGATACTAGGTGTAGGAGGTATCGACTCCTTCTGTGCCGTAGTTAACGCTATAAGTATCCCGCCTGGGGAGTACGGCCGCAAGGTTGAAACTCAAAGGAATTGACGGGGGCCCGCACAAGCGGTGGAGTATGTGGTTTAATTCGACGCAACGCGAAGAACCTTACCAAGCCTTGACATTGATCGCAATTTTCAGAGATGAGAAGTTCCTCTTCGGAGGACGAGAAAACAGGTGG	S003301821	0.975	Veillonellaceae bacterium S3PF10; JX104005	Firmicutes	Negativicutes		Selenomonadales		Veillonellaceae	Megasphaera	0	0	0	0	0	0	0	0	0	0	0	0	0	0	0	0	0	0	0	0	0	0	0	0	0	0	0	0	0	0	0	0
H7JXH6D02IYLYJ	253	H7JXH6D02IYLYJ	Bacteria(100);"Spirochaetes"(100);Spirochaetes(100);Spirochaetales(100);Spirochaetaceae(100);Treponema(100);	253	CA-C-A-CCG-T-AAA--C-G---A-TG-T--A--CA-C---T---A-G--G--T--G-T-T--G-G-G-G-C----------AA-GA---------G-C-T-T--C---A-G-T-G--C-C----AA--A--G-C-A-AA-C-G-C-G-A--T--AA-G-T----G---T-A---CC-GC-C-T--GGGG-AG-TA---TG-C-C-C-G-C-A-A-G-GG-T-G-A-A-AC--T--C--AAA---GGAA-TT-G-A-CGGG-G-G---CCC-G--C-A-C-AA-GC-GGT-GG--A-G-C---A-T--GT-G-G-T-TT-----AA-TT-C-G-A-TG-G--TAC-G-C--G-A-G--G-A-A-CC-TT-A-CC-TG--GG-T---TT-G-A--C-A-…	CACACCGTAAACGATGTACACTAGGTGTTGGGGCAAGAGCTTCAGTGCCAAAGCAAACGCGATAAGTGTACCGCCTGGGGAGTATGCCCGCAAGGGTGAAACTCAAAGGAATTGACGGGGGCCCGCACAAGCGGTGGAGCATGTGGTTTAATTCGATGGTACGCGAGGAACCTTACCTGGGTTTGACATCTAGTAGAAGGTCTTAGAGATAAGGCTGGGTAGCAATACCCTGCTAGACAGGTGC	>H7JXH6D02IYLYJ CACACCGTAAACGATGTACACTAGGTGTTGGGGCAAGAGCTTCAGTGCCAAAGCAAACGCGATAAGTGTACCGCCTGGGGAGTATGCCCGCAAGGGTGAAACTCAAAGGAATTGACGGGGGCCCGCACAAGCGGTGGAGCATGTGGTTTAATTCGATGGTACGCGAGGAACCTTACCTGGGTTTGACATCTAGTAGAAGGTCTTAGAGATAAGGCTGGGTAGCAATACCCTGCTAGACAGGTGC	S000427718	1	Treponema sp. I:G:C1; AF023052	Spirochaetes	Spirochaetes		Spirochaetales		Spirochaetaceae	Treponema	0	0	0	0	0	0	0	0	0	0	0	0	0	0	0	0	0	0	0	0	0	0	0	0	0	0	0	0	0	0	0	0
H7JXH6D02IRO2U	249	H7JXH6D02IRO2U	Bacteria(100);Firmicutes(100);Bacilli(100);Lactobacillales(100);Leuconostocaceae(100);Leuconostoc(100);	249	CA-C-A-CCG-T-AAA--C-G---A-TG-A--A--TA-C---T---A-G--G--T--G-T-T--A-G-G-A-G--G-T-----TT-CC-----G-C-C-T-C-T--T---A-G-T-G--C-C----GA--A--G-C-T-AA-C-G-C-A-T--T--AA-G-T----A---T-T---CC-GC-C-T--GGGG-AG-TA---CG-A-C-C-G-C-A-A-G-GT-T-G-A-A-AC--T--C--AAA---GGAA-TT-G-A-CGGG-G-A---CCC-G--C-A-C-AA-GC-GGT-GG--A-G-C---A-T--GT-G-G-T-TT-----AA-TT-C-G-A-AG-C--AAC-G-C--G-A-A--G-A-A-CC-TT-A-CC-AG--GT-C---TT-G-A--C-A-…	CACACCGTAAACGATGAATACTAGGTGTTAGGAGGTTTCCGCCTCTTAGTGCCGAAGCTAACGCATTAAGTATTCCGCCTGGGGAGTACGACCGCAAGGTTGAAACTCAAAGGAATTGACGGGGACCCGCACAAGCGGTGGAGCATGTGGTTTAATTCGAAGCAACGCGAAGAACCTTACCAGGTCTTGACATCCTTTGAAGCTTCTAGAGATAGAAGTGTTCTCTTCGGAGACAAAGTGACAGGTGG	>H7JXH6D02IRO2U CACACCGTAAACGATGAATACTAGGTGTTAGGAGGTTTCCGCCTCTTAGTGCCGAAGCTAACGCATTAAGTATTCCGCCTGGGGAGTACGACCGCAAGGTTGAAACTCAAAGGAATTGACGGGGACCCGCACAAGCGGTGGAGCATGTGGTTTAATTCGAAGCAACGCGAAGAACCTTACCAGGTCTTGACATCCTTTGAAGCTTCTAGAGATAGAAGTGTTCTCTTCGGAGACAAAGTGACAGGTGG	S000382696	1	Leuconostoc lactis (T); JCM 6123; AB023968	Firmicutes	Bacilli		Lactobacillales		Leuconostocaceae	Leuconostoc	0	0	0	0	0	0	0	0	0	0	0	0	0	0	0	0	0	0	0	0	0	0	0	0	0	0	0	0	0	0	0	0
H7JXH6D02GROGK	245	H7JXH6D02GROGK	Bacteria(100);"Bacteroidetes"(100);"Bacteroidia"(100);"Bacteroidales"(100);"Prevotellaceae"(100);Prevotella(94.8);	245	CG-C-A-CGG-T-AAA--C-G---A-TG-G--A--TG-C---C---C-G--C--T--G-T-C--C-GCC-C-----------AT--TCG----------TGG-C--G---G-G-C-G--G-C----CA--A--G-C-G-AA-A-G-C-G-T--T--AA-G-C----A---T-C---CC-AC-C-T--GGGG-AG-TA---CG-C-C-G-G-C-A-A-C-GG-T-G-A-A-AC--T--C--AAA---GGAA-TT-G-A-CGGG-G-G---CCC-G--C-A-C-AA-GC-GGA-GG--A-A-C---A-T--GT-G-G-T-TT-----AA-TT-C-G-A-TG-A--TAC-G-C--G-A-G--G-A-A-CC-TT-A-CC-CG--GG-C---TT-G-A--A-C-…	CGCACGGTAAACGATGGATGCCCGCTGTCCGCCCATTCGTGGCGGGCGGCCAAGCGAAAGCGTTAAGCATCCCACCTGGGGAGTACGCCGGCAACGGTGAAACTCAAAGGAATTGACGGGGGCCCGCACAAGCGGAGGAACATGTGGTTTAATTCGATGATACGCGAGGAACCTTACCCGGGCTTGAACTGCCGGCGAACGATACAGAGATGTTGAGGCCCTTCGGGCGCCGGTGGAGGTGC	>H7JXH6D02GROGK CGCACGGTAAACGATGGATGCCCGCTGTCCGCCCATTCGTGGCGGGCGGCCAAGCGAAAGCGTTAAGCATCCCACCTGGGGAGTACGCCGGCAACGGTGAAACTCAAAGGAATTGACGGGGGCCCGCACAAGCGGAGGAACATGTGGTTTAATTCGATGATACGCGAGGAACCTTACCCGGGCTTGAACTGCCGGCGAACGATACAGAGATGTTGAGGCCCTTCGGGCGCCGGTGGAGGTGC	S003301835	0.88	Prevotella sp. S4-8; JX104019	Bacteroidetes	Bacteroidia		Bacteroidales		Prevotellaceae	Prevotella	0	0	0	0	0	0	0	0	0	0	0	0	0	0	0	0	0	0	0	0	0	0	0	0	0	0	0	0	0	0	0	0
H7JXH6D02JI1D4	226	H7JXH6D02JI1D4	Bacteria(100);Firmicutes(100);Clostridia(100);Clostridiales(100);Clostridiales_Incertae_Sedis_XI(100);Peptoniphilus(100);	226	CA-C-G-CTG-T-AAA--C-G---A-TG-A--G--TG-C---T---A-G--G--T--A-T-C--G-G-A--------------AG-AA-------------T-T--C---G-G-T-G--C-C----GC--A--G-T-T-AA-C-A-C-A-T--T--AA-G-C----A---C-T---CC-GC-C-T--GGGG-AG-TA---CG-T-G-C-G-C-A-A-G-CA-T-G-A-A-AC--T--C--AAA---GGAA-TT-G-A-CGGG-G-A---CCC-G--C-A-C-AA-GC-AGC-GG--A-G-C---A-T--GT-G-G-T-TT-----AA-TT-C-G-A-AG-C--AAC-G-C--G-A-A--G-A-A-CC-TT-A-CC-AG--GG-C---TT-G-A--C-A-…	CACGCTGTAAACGATGAGTGCTAGGTATCGGAAGAATTCGGTGCCGCAGTTAACACATTAAGCACTCCGCCTGGGGAGTACGTGCGCAAGCATGAAACTCAAAGGAATTGACGGGGACCCGCACAAGCAGCGGAGCATGTGGTTTAATTCGAAGCAACGCGAAGAACCTTACCAGGGCTTGACATACTGAGGACCGGTATAGAGATATACCCTCTTCTTCGGAAGCCTCAATACAGGTGG	>H7JXH6D02JI1D4 CACGCTGTAAACGATGAGTGCTAGGTATCGGAAGAATTCGGTGCCGCAGTTAACACATTAAGCACTCCGCCTGGGGAGTACGTGCGCAAGCATGAAACTCAAAGGAATTGACGGGGACCCGCACAAGCAGCGGAGCATGTGGTTTAATTCGAAGCAACGCGAAGAACCTTACCAGGGCTTGACATACTGAGGACCGGTATAGAGATATACCCTCTTCTTCGGAAGCCTCAATACAGGTGG	S000404361	1	Peptoniphilus sp. 2002-38328; AY244778	Firmicutes	Clostridia		Clostridiales		Clostridiales_Incertae Sedis XI	Peptoniphilus	0	0	0	0	0	0	0	0	0	0	0	0	0	0	0	0	0	0	0	0	21	0	0	0	9	0	0	0	0	0	0	42
H7JXH6D02ITIYP	224	H7JXH6D02ITIYP	Bacteria(100);Firmicutes(99.9);Bacilli(99.9);Bacillales(99.9);Bacillaceae_1(99.9);Geobacillus(99.9);	224	CA-C-G-CCG-T-AAA--C-G---A-TG-A--G--TG-C---T---A-A--G--T--G-T-T--A-G-A-G-G--G-G-----TT-A------A-C-C-C-T-T--T---A-G-T-G--C-T----GT--A--G-C-T-AA-C-G-C-G-T--T--AA-G-C----A---C-T---CC-GC-C-T--GGGG-AG-TA---CG-G-C-C-G-C-A-A-G-GC-T-G-A-A-AC--T--C--AAA---GGAA-TT-G-A-CGGG-G-G---CCC-G--C-A-C-AA-GC-GGT-GG--A-G-C---A-T--GT-G-G-T-TT-----AA-TT-C-G-A-AG-C--AAC-G-C--G-A-A--G-A-A-CC-TT-A-CC-AG--GT-C---TT-G-A--C-A-…	CACGCCGTAAACGATGAGTGCTAAGTGTTAGAGGGGTTAACCCTTTAGTGCTGTAGCTAACGCGTTAAGCACTCCGCCTGGGGAGTACGGCCGCAAGGCTGAAACTCAAAGGAATTGACGGGGGCCCGCACAAGCGGTGGAGCATGTGGTTTAATTCGAAGCAACGCGAAGAACCTTACCAGGTCTTGACATCCCCTGACAACCCTGGAGACAGGGCGTTCCTCCCTTGCGGGAGGACAGGGTGACAGGTGG	>H7JXH6D02ITIYP CACGCCGTAAACGATGAGTGCTAAGTGTTAGAGGGGTTAACCCTTTAGTGCTGTAGCTAACGCGTTAAGCACTCCGCCTGGGGAGTACGGCCGCAAGGCTGAAACTCAAAGGAATTGACGGGGGCCCGCACAAGCGGTGGAGCATGTGGTTTAATTCGAAGCAACGCGAAGAACCTTACCAGGTCTTGACATCCCCTGACAACCCTGGAGACAGGGCGTTCCTCCCTTGCGGGAGGACAGGGTGACAGGTGG	S000437951	1	Bacillus sp. ICPS6; U59630	Firmicutes	Bacilli		Bacillales		Bacillaceae 1	Geobacillus	0	0	14	19	0	0	0	0	0	0	0	0	0	0	0	0	2	0	0	0	0	4	0	0	0	0	0	0	0	0	0	0
H7JXH6D02F1CE9	221	H7JXH6D02F1CE9	Bacteria(100);Firmicutes(100);Bacilli(100);Bacillales(100);Bacillaceae_1(100);Geobacillus(100);	221	CA-C-G-CCG-T-AAA--C-G---A-TG-A--G--TG-C---T---A-A--G--T--G-T-T--A-G-A-G-G--G-G-----TT-AT-----T-C-C-C-T-T--T---A-G-T-G--C-T----GT--A--G-C-T-AA-C-G-C-G-T--T--AA-G-C----A---C-T---CC-GC-C-T--GGGG-AG-TA---CG-G-C-C-G-C-A-A-G-GC-T-G-A-A-AC--T--C--AAA---GGAA-TT-G-A-CGGG-G-G---CCC-G--C-A-C-AA-GC-GGT-GG--A-G-C---A-T--GT-G-G-T-TT-----AA-TT-C-G-A-AG-C--AAC-G-C--G-A-A--G-A-A-CC-TT-A-CC-AG--GT-C---TT-G-A--C-A-…	CACGCCGTAAACGATGAGTGCTAAGTGTTAGAGGGGTTATTCCCTTTAGTGCTGTAGCTAACGCGTTAAGCACTCCGCCTGGGGAGTACGGCCGCAAGGCTGAAACTCAAAGGAATTGACGGGGGCCCGCACAAGCGGTGGAGCATGTGGTTTAATTCGAAGCAACGCGAAGAACCTTACCAGGTCTTGACATCCCCTGACAACCCTGGAGACAGGGCGTTCCTCCCTTGCGGGAGGACAGGGTGACAGGTGG	>H7JXH6D02F1CE9 CACGCCGTAAACGATGAGTGCTAAGTGTTAGAGGGGTTATTCCCTTTAGTGCTGTAGCTAACGCGTTAAGCACTCCGCCTGGGGAGTACGGCCGCAAGGCTGAAACTCAAAGGAATTGACGGGGGCCCGCACAAGCGGTGGAGCATGTGGTTTAATTCGAAGCAACGCGAAGAACCTTACCAGGTCTTGACATCCCCTGACAACCCTGGAGACAGGGCGTTCCTCCCTTGCGGGAGGACAGGGTGACAGGTGG	S000004624	1	Geobacillus thermoglucosidasius; ATCC43742; AB021197	Firmicutes	Bacilli		Bacillales		Bacillaceae 1	Geobacillus	0	6	12	27	0	0	0	0	0	0	0	0	0	0	0	0	10	0	0	0	0	0	0	0	0	0	0	0	0	0	0	0
H7JXH6D02I6DVA	218	H7JXH6D02I6DVA	Bacteria(100);Firmicutes(100);Clostridia(100);Clostridiales(100);Peptostreptococcaceae(100);Filifactor(100);	218	CA-C-G-CCG-T-AAA--C-G---A-TG-A--G--TA-C---T---A-G--G--T--G-T-C--G-G-G-T------------GAAGA-----------A-C-T--C---G-G-T-G--C-C----GA--A--G-T-T-AA-C-A-C-A-T--T--AA-G-T----A---C-T---CC-GC-C-T--GGGG-AG-TA---CG-C-T-C-G-C-A-A-G-AG-T-A-A-A-AC--T--C--AAA---GGAA-TT-G-A-CGGG-G-A---CCC-G--C-A-C-AA-GC-AGC-GG--A-G-C---A-T--GT-G-G-T-TT-----AA-TT-C-G-A-AG-C--AAC-G-C--G-A-A--G-A-A-CC-TT-A-CC-TA--AA-C---TT-G-A--C-A-…	CACGCCGTAAACGATGAGTACTAGGTGTCGGGTGAAGAACTCGGTGCCGAAGTTAACACATTAAGTACTCCGCCTGGGGAGTACGCTCGCAAGAGTAAAACTCAAAGGAATTGACGGGGACCCGCACAAGCAGCGGAGCATGTGGTTTAATTCGAAGCAACGCGAAGAACCTTACCTAAACTTGACATACCAATGACAGCCTTTTAATCGAGGACTTCTACCTTCGGGTAGACAATGGATACAGGTGG	>H7JXH6D02I6DVA CACGCCGTAAACGATGAGTACTAGGTGTCGGGTGAAGAACTCGGTGCCGAAGTTAACACATTAAGTACTCCGCCTGGGGAGTACGCTCGCAAGAGTAAAACTCAAAGGAATTGACGGGGACCCGCACAAGCAGCGGAGCATGTGGTTTAATTCGAAGCAACGCGAAGAACCTTACCTAAACTTGACATACCAATGACAGCCTTTTAATCGAGGACTTCTACCTTCGGGTAGACAATGGATACAGGTGG	S000130330	0.971	Filifactor alocis; ATCC 35896; AJ006962	Firmicutes	Clostridia		Clostridiales		Peptostreptococcaceae	Filifactor	0	0	0	0	0	0	0	0	0	0	0	0	0	0	0	0	0	0	0	0	0	0	0	0	0	0	0	0	0	0	0	0
H7JXH6D02FTIDA	216	H7JXH6D02FTIDA	Bacteria(100);Firmicutes(100);Bacilli(100);Bacillales(99.4);Bacillaceae_1(97.8);Bacillus(97.8);	216	CA-C-G-CCG-T-AAA--C-G---A-TG-A--G--TG-C---T---A-A--G--T--G-T-T--A-G-A-G-G--G-T-----TT-CC-----G-C-C-C-T-T--T---A-G-T-G--C-T----GC--A--G-C-T-AA-C-G-C-A-T--T--AA-G-C----A---C-T---CC-GC-C-T--GGGG-AG-TA---CG-G-C-C-G-C-A-A-G-GC-T-G-A-A-AC--T--C--AAA---GGAA-TT-G-A-CGGG-G-G---CCC-G--C-A-C-AA-GC-GGT-GG--A-G-C---A-T--GT-G-G-T-TT-----AA-TT-C-G-A-AG-C--AAC-G-C--G-A-A--G-A-A-CC-TT-A-CC-AG--GT-C---TT-G-A--C-A-…	CACGCCGTAAACGATGAGTGCTAAGTGTTAGAGGGTTTCCGCCCTTTAGTGCTGCAGCTAACGCATTAAGCACTCCGCCTGGGGAGTACGGCCGCAAGGCTGAAACTCAAAGGAATTGACGGGGGCCCGCACAAGCGGTGGAGCATGTGGTTTAATTCGAAGCAACGCGAAGAACCTTACCAGGTCTTGACATCCTCTTGACCTCCCTAGAGATAGGGATTTCCCTTCGGGGACAAGAGTGACAGGTGG	>H7JXH6D02FTIDA CACGCCGTAAACGATGAGTGCTAAGTGTTAGAGGGTTTCCGCCCTTTAGTGCTGCAGCTAACGCATTAAGCACTCCGCCTGGGGAGTACGGCCGCAAGGCTGAAACTCAAAGGAATTGACGGGGGCCCGCACAAGCGGTGGAGCATGTGGTTTAATTCGAAGCAACGCGAAGAACCTTACCAGGTCTTGACATCCTCTTGACCTCCCTAGAGATAGGGATTTCCCTTCGGGGACAAGAGTGACAGGTGG	S000130045	1	Bacillus sporothermodurans; LMG 17897 (MB 372); AJ302941	Firmicutes	Bacilli		Bacillales		Bacillaceae 1	Bacillus	0	0	0	5	0	0	0	0	0	0	0	0	0	0	0	0	0	0	0	0	0	0	0	0	0	0	0	0	0	0	0	0
H7JXH6D02IKCBJ	210	H7JXH6D02IKCBJ	Bacteria(100);"Proteobacteria"(100);Betaproteobacteria(100);Burkholderiales(100);Oxalobacteraceae(100);Undibacterium(97.9);	210	CA-C-G-CCC-T-AAA--C-G---A-TG-T--C--TA-C---T---A-G--T--T--G-T-C--G-G-G-A-C--T-------TA-AT-------T-G-T-C-T--T---G-G-T-A--A-C----GC--A--G-C-T-AA-C-G-C-G-T--G--AA-G-T----A---G-A---CC-GC-C-T--GGGG-AG-TA---CG-G-T-C-G-C-A-A-G-AT-T-A-A-A-AC--T--C--AAA---GGAA-TT-G-A-CGGG-G-A---CCC-G--C-A-C-AA-GC-GGT-GG--A-T-G---A-T--GT-G-G-A-TT-----AA-TT-C-G-A-TG-C--AAC-G-C--G-A-A--A-A-A-CC-TT-A-CC-TA--CC-C---TT-G-A--C-A-…	CACGCCCTAAACGATGTCTACTAGTTGTCGGGACTTAATTGTCTTGGTAACGCAGCTAACGCGTGAAGTAGACCGCCTGGGGAGTACGGTCGCAAGATTAAAACTCAAAGGAATTGACGGGGACCCGCACAAGCGGTGGATGATGTGGATTAATTCGATGCAACGCGAAAAACCTTACCTACCCTTGACATGGCAGGAATCCCGAAGAGATTTGGGAGTGCTCGCAAGAGAACCTGCACACAGGTGC	>H7JXH6D02IKCBJ CACGCCCTAAACGATGTCTACTAGTTGTCGGGACTTAATTGTCTTGGTAACGCAGCTAACGCGTGAAGTAGACCGCCTGGGGAGTACGGTCGCAAGATTAAAACTCAAAGGAATTGACGGGGACCCGCACAAGCGGTGGATGATGTGGATTAATTCGATGCAACGCGAAAAACCTTACCTACCCTTGACATGGCAGGAATCCCGAAGAGATTTGGGAGTGCTCGCAAGAGAACCTGCACACAGGTGC	S001549894	1	Rhodococcus sp. VITSNK6; FJ973466	Proteobacteria	Betaproteobacteria		Burkholderiales		Oxalobacteraceae	Undibacterium	4	0	1	0	0	0	1	3	0	0	0	0	1	2	1	0	0	2	0	5	0	0	0	0	1	0	0	0	1	2	0	1
H7JXH6D02IA4SJ	203	H7JXH6D02IA4SJ	Bacteria(100);Firmicutes(100);Clostridia(99.9);Clostridiales(99.9);Lachnospiraceae(99.3);Moryella(67.5);	203	CA-C-G-CGG-T-AAA--C-G---A-TG-A--A--TA-C---T---A-G--G--T--G-T-C--G-G-T-G-C--C-C-----AA-A------G-G-G-T-A-T--C---G-G-T-G--C-C----GT--C--G-C-A-AA-C-G-C-A-A--T--AA-G-T----A---T-T---CC-AC-C-T--GGGG-AG-TA---CG-T-T-C-G-C-A-A-G-AA-T-G-A-A-AC--T--C--AAA---GGAA-TT-G-A-CGGG-G-A---CCC-G--C-A-C-AA-GC-AGT-GG--A-G-C---A-T--GT-G-G-T-TT-----AA-TT-C-G-A-AG-C--AAC-G-C--G-A-A--G-A-A-CC-TT-A-CC-AA--GT-C---TT-G-A--C-A-…	CACGCGGTAAACGATGAATACTAGGTGTCGGTGCCCAAAGGGTATCGGTGCCGTCGCAAACGCAATAAGTATTCCACCTGGGGAGTACGTTCGCAAGAATGAAACTCAAAGGAATTGACGGGGACCCGCACAAGCAGTGGAGCATGTGGTTTAATTCGAAGCAACGCGAAGAACCTTACCAAGTCTTGACATCCCGATGACCGGCTCGTAACGGAGCCTTCTCTACGGAGCAGCGGAGACAGGTGG	>H7JXH6D02IA4SJ CACGCGGTAAACGATGAATACTAGGTGTCGGTGCCCAAAGGGTATCGGTGCCGTCGCAAACGCAATAAGTATTCCACCTGGGGAGTACGTTCGCAAGAATGAAACTCAAAGGAATTGACGGGGACCCGCACAAGCAGTGGAGCATGTGGTTTAATTCGAAGCAACGCGAAGAACCTTACCAAGTCTTGACATCCCGATGACCGGCTCGTAACGGAGCCTTCTCTACGGAGCAGCGGAGACAGGTGG	S003301812	1	Lachnospiraceae bacterium S3MV16; JX103996	Firmicutes	Clostridia		Clostridiales		Lachnospiraceae	Moryella	0	0	0	0	0	0	0	0	0	0	0	0	0	0	0	0	0	0	0	0	0	0	21	0	0	0	27	0	0	0	0	0
H7JXH6D02HE7KY	178	H7JXH6D02HE7KY	Bacteria(100);Firmicutes(100);Negativicutes(100);Selenomonadales(100);Veillonellaceae(100);Dialister(100);	178	CA-C-G-CCG-T-AAA--C-G---A-TG-G--A--TA-C---T---A-G--G--T--G-T-A--G-G-A-G-G--------TATC-GA-CC------C-C-T-T--C---T-G-T-G--C-C----GG--A--G-T-T-AA-C-G-C-A-A--T--AA-G-T----A---T-C---CC-GC-C-T--GGGA-AG-TA---CG-A-T-C-G-C-A-A-G-AT-T-A-A-A-AC--T--C--AAA---GGAA-TT-G-A-CGGG-G-G---CCC-G--C-A-C-AA-GC-GGT-GG--A-G-T---A-T--GT-G-G-T-TT-----AA-TT-C-G-A-CG-C--AAC-G-C--G-A-A--G-A-A-CC-TT-A-CC-AA--GT-C---TT-G-A--C-A-…	CACGCCGTAAACGATGGATACTAGGTGTAGGAGGTATCGACCCCTTCTGTGCCGGAGTTAACGCAATAAGTATCCCGCCTGGGAAGTACGATCGCAAGATTAAAACTCAAAGGAATTGACGGGGGCCCGCACAAGCGGTGGAGTATGTGGTTTAATTCGACGCAACGCGAAGAACCTTACCAAGTCTTGACATTGATCGCCATTCCAAGAGATTGGAAGTTCTCCTTCGGGAGACGAGAAAACAGGTGG	>H7JXH6D02HE7KY CACGCCGTAAACGATGGATACTAGGTGTAGGAGGTATCGACCCCTTCTGTGCCGGAGTTAACGCAATAAGTATCCCGCCTGGGAAGTACGATCGCAAGATTAAAACTCAAAGGAATTGACGGGGGCCCGCACAAGCGGTGGAGTATGTGGTTTAATTCGACGCAACGCGAAGAACCTTACCAAGTCTTGACATTGATCGCCATTCCAAGAGATTGGAAGTTCTCCTTCGGGAGACGAGAAAACAGGTGG	S000446390	1	Dialister micraerophilus (T); ADV 04.01; AF473837	Firmicutes	Negativicutes		Selenomonadales		Veillonellaceae	Dialister	0	0	0	0	0	0	0	0	0	0	0	0	3	0	0	0	2	2	0	0	7	6	7	3	7	34	20	12	4	1	0	11
H7JXH6D02GIF8Y	174	H7JXH6D02GIF8Y	Bacteria(100);Firmicutes(99.7);Negativicutes(98.5);Selenomonadales(98.5);Veillonellaceae(98.3);unclassified;	174	CA-C-G-CCG-T-AAA--C-G---A-TG-G--A--TA-C---T---A-G--G--T--G-T-A--G-G-A-G-G--------TATC-GA-CC------C-C-T-T--C---T-G-T-G--C-C----GT--A--G-T-T-AA-C-G-C-T-A--T--AA-G-T----A---T-C---CC-GC-C-T--GGGG-AG-TA---CG-G-C-C-G-C-A-A-G-GT-T-G-A-A-AC--T--C--AAA---GGAA-TT-G-A-CGGG-G-G---CCC-G--C-A-C-AA-GC-GGT-GG--A-G-T---A-T--GT-G-G-T-TT-----AA-TT-C-G-A-CG-C--AAC-G-C--G-A-A--G-A-A-CC-TT-A-CC-AA--GC-C---TT-G-A--C-A-…	CACGCCGTAAACGATGGATACTAGGTGTAGGAGGTATCGACCCCTTCTGTGCCGTAGTTAACGCTATAAGTATCCCGCCTGGGGAGTACGGCCGCAAGGTTGAAACTCAAAGGAATTGACGGGGGCCCGCACAAGCGGTGGAGTATGTGGTTTAATTCGACGCAACGCGAAGAACCTTACCAAGCCTTGACATTGATCGCAATTTTCAGAGATGAGAAGTTTCTCTTCGGAGGACGAGAAAACAGGTGG	>H7JXH6D02GIF8Y CACGCCGTAAACGATGGATACTAGGTGTAGGAGGTATCGACCCCTTCTGTGCCGTAGTTAACGCTATAAGTATCCCGCCTGGGGAGTACGGCCGCAAGGTTGAAACTCAAAGGAATTGACGGGGGCCCGCACAAGCGGTGGAGTATGTGGTTTAATTCGACGCAACGCGAAGAACCTTACCAAGCCTTGACATTGATCGCAATTTTCAGAGATGAGAAGTTTCTCTTCGGAGGACGAGAAAACAGGTGG	S003301821	0.971	Veillonellaceae bacterium S3PF10; JX104005	Firmicutes	Negativicutes		Selenomonadales		Veillonellaceae	Megasphaera	0	0	0	0	0	0	0	0	0	0	0	0	0	0	0	0	0	0	0	0	0	0	0	0	0	0	0	0	0	0	174	0
H7JXH6D02FQFHP	167	H7JXH6D02FQFHP	Bacteria(100);"Tenericutes"(100);Mollicutes(100);Mycoplasmatales(100);Mycoplasmataceae(100);Ureaplasma(100);	167	CA-C-A-CCG-T-AAA--C-G---A-TC-A--T--CA-T---T---A-A--A--T--G-T-C--G-G-C---C----------CG-AAT--------G-G-G-T--C---G-G-T-G--T-T----GT--A--G-C-T-AA-C-G-C-A-T--T--AA-A-T----G---A-T---GT-GC-C-T--GGGT-AG-TA---CA-T-T-C-G-C-A-A-G-AA-T-G-A-A-AC--T--C--AAAC--GGAA-TT-G-A-CGGG-G-A---CCC-G--C-A-C-AA-GT-GGT-GG--A-G-C---A-T--GT-T-G-C-TT-----AA-TT-T-G-A-CA-A--TAC-A-C--G-T-A--G-A-A-CC-TT-A-CC-TA--GG-T---TT-G-A--C-A-…	CACACCGTAAACGATCATCATTAAATGTCGGCCCGAATGGGTCGGTGTTGTAGCTAACGCATTAAATGATGTGCCTGGGTAGTACATTCGCAAGAATGAAACTCAAACGGAATTGACGGGGACCCGCACAAGTGGTGGAGCATGTTGCTTAATTTGACAATACACGTAGAACCTTACCTAGGTTTGACATCTATTGCGATGCTATAGAAATATAGTTGAGGTTAACAATATGACAGGTGG	>H7JXH6D02FQFHP CACACCGTAAACGATCATCATTAAATGTCGGCCCGAATGGGTCGGTGTTGTAGCTAACGCATTAAATGATGTGCCTGGGTAGTACATTCGCAAGAATGAAACTCAAACGGAATTGACGGGGACCCGCACAAGTGGTGGAGCATGTTGCTTAATTTGACAATACACGTAGAACCTTACCTAGGTTTGACATCTATTGCGATGCTATAGAAATATAGTTGAGGTTAACAATATGACAGGTGG	S000414333	1	Ureaplasma urealyticum; 27; L08642	Tenericutes	Mollicutes		Mycoplasmatales		Mycoplasmataceae	Ureaplasma	0	0	0	72	27	0	0	0	28	16	0	0	0	0	0	0	18	0	0	0	0	0	0	1	0	0	0	0	0	2	0	0
H7JXH6D02H8AXE	162	H7JXH6D02H8AXE	Bacteria(100);"Actinobacteria"(94.8);Actinobacteria(94.8);Coriobacteriales(93.7);Coriobacteriaceae(93.7);Atopobium(78.4);	162	CC-A-G-CCG-T-AAA--C-G---A-TG-A--G--CG-C---T---G-G--G--T--G-T-G--G-G-A-G-A---------TTA-CA---------T-C-T-T--C---C-G-T-G--C-C----GA--A--G-C-T-AA-C-G-C-A-T--T--AA-G-C----G---C-T---CC-GC-C-T--GGGG-AG-TA---CG-G-C-C-G-C-A-A-G-GC-T-A-A-A-AC--T--C--AAA---GGAA-TT-G-A-CGGG-G-G---CCC-G--C-A-C-AA-GC-AGC-GG--A-G-C---A-T--GT-G-G-C-TT-----AA-TT-C-G-A-AG-C--AAC-G-C--G-A-A--G-A-A-CC-TT-A-CC-AG--GG-C---TT-G-A--C-A-…	CCAGCCGTAAACGATGAGCGCTGGGTGTGGGAGATTACATCTTCCGTGCCGAAGCTAACGCATTAAGCGCTCCGCCTGGGGAGTACGGCCGCAAGGCTAAAACTCAAAGGAATTGACGGGGGCCCGCACAAGCAGCGGAGCATGTGGCTTAATTCGAAGCAACGCGAAGAACCTTACCAGGGCTTGACATGTAGGTGAAGCGGCGGAAACGTCGTGGCCGAAAGGAGCCTACACAGGTGG	>H7JXH6D02H8AXE CCAGCCGTAAACGATGAGCGCTGGGTGTGGGAGATTACATCTTCCGTGCCGAAGCTAACGCATTAAGCGCTCCGCCTGGGGAGTACGGCCGCAAGGCTAAAACTCAAAGGAATTGACGGGGGCCCGCACAAGCAGCGGAGCATGTGGCTTAATTCGAAGCAACGCGAAGAACCTTACCAGGGCTTGACATGTAGGTGAAGCGGCGGAAACGTCGTGGCCGAAAGGAGCCTACACAGGTGG	S000016361	0.781	Atopobium rimae; X67149	Actinobacteria	Actinobacteria	Coriobacteridae	Coriobacteriales	Coriobacterineae	Coriobacteriaceae	Atopobium	0	0	0	0	0	0	0	0	0	0	0	0	0	0	0	0	0	0	0	0	7	12	0	15	0	7	26	10	20	0	4	6
H7JXH6D02HAPG1	156	H7JXH6D02HAPG1	Bacteria(100);"Bacteroidetes"(100);"Bacteroidia"(100);"Bacteroidales"(100);"Prevotellaceae"(100);Prevotella(98);	156	CG-C-A-CGG-T-AAA--C-G---A-TG-G--A--TG-C---C---C-G--C--T--G-T-C--C-GCC-C-----------AT--TCG----------TGG-C--G---G-G-C-G--G-C----CA--A--G-C-G-AA-A-G-C-G-T--T--AA-G-C----A---T-C---CC-AC-C-T--GGGG-AG-TA---CG-C-C-G-G-C-A-A-C-GG-T-G-A-A-AC--T--C--AAA---GGAA-TT-G-A-CGGG-G-G---CCC-G--C-A-C-AA-GC-GGA-GG--A-A-C---A-T--GT-G-G-T-TT-----AA-TT-C-G-A-TG-A--TAC-G-C--G-A-G--G-A-A-CC-TT-A-CC-CG--GG-C---TT-G-A--A-C-…	CGCACGGTAAACGATGGATGCCCGCTGTCCGCCCATTCGTGGCGGGCGGCCAAGCGAAAGCGTTAAGCATCCCACCTGGGGAGTACGCCGGCAACGGTGAAACTCAAAGGAATTGACGGGGGCCCGCACAAGCGGAGGAACATGTGGTTTAATTCGATGATACGCGAGGAACCTTACCCGGGCTTGAACTGCCAGTGAACGATACAGAGATGTTGAGGCCCTTCGGGGCGCTGGTGGAGGTGC	>H7JXH6D02HAPG1 CGCACGGTAAACGATGGATGCCCGCTGTCCGCCCATTCGTGGCGGGCGGCCAAGCGAAAGCGTTAAGCATCCCACCTGGGGAGTACGCCGGCAACGGTGAAACTCAAAGGAATTGACGGGGGCCCGCACAAGCGGAGGAACATGTGGTTTAATTCGATGATACGCGAGGAACCTTACCCGGGCTTGAACTGCCAGTGAACGATACAGAGATGTTGAGGCCCTTCGGGGCGCTGGTGGAGGTGC	S002235858	0.928	Prevotella buccalis; JCM 12246; AB547676	Bacteroidetes	Bacteroidia		Bacteroidales		Prevotellaceae	Prevotella	0	0	0	0	0	0	0	0	0	0	0	0	0	0	0	0	0	0	0	0	0	0	0	0	0	13	0	0	0	0	127	0
H7JXH6D02GLRU4	153	H7JXH6D02GLRU4	Bacteria(99.9);"Spirochaetes"(74.3);Spirochaetes(74.3);Spirochaetales(74.3);Spirochaetaceae(73.4);Treponema(69.3);	153	CG-C-A-CAG-T-AAA--C-G---A-TG-T--A--CA-C---T---A-G--G--T--G-T-T--G-G-G-G------------TA-AG-----------A-C-T--C---A-G-T-G--C-C----GCA-A--G-C-A-AA-C-G-C-A-A--T--AA-G-T----G---T-A---CC-GC-C-T--GGGG-AG-TA---TG-C-T-C-G-C-A-A-G-AG-T-G-A-A-AC--T--C--AAA---GGAA-TT-G-A-CGGG-G-G---CCC-A--C-A-C-AA-GC-GGT-GG--A-G-C---A-T--GT-G-G-T-TT-----AA-TT-C-G-A-TG-A--TAC-G-C--G-A-G--G-A-A-CC-TT-A-CC-TG--GG-T---TT-G-A--C-A-…	CGCACAGTAAACGATGTACACTAGGTGTTGGGGTAAGACTCAGTGCCGCAAGCAAACGCAATAAGTGTACCGCCTGGGGAGTATGCTCGCAAGAGTGAAACTCAAAGGAATTGACGGGGGCCCACACAAGCGGTGGAGCATGTGGTTTAATTCGATGATACGCGAGGAACCTTACCTGGGTTTGACATCAAGAGGAATACTGTAGAGATATGGTAGCGTAGTAATACGTCTCTTGACAGGTGC	>H7JXH6D02GLRU4 CGCACAGTAAACGATGTACACTAGGTGTTGGGGTAAGACTCAGTGCCGCAAGCAAACGCAATAAGTGTACCGCCTGGGGAGTATGCTCGCAAGAGTGAAACTCAAAGGAATTGACGGGGGCCCACACAAGCGGTGGAGCATGTGGTTTAATTCGATGATACGCGAGGAACCTTACCTGGGTTTGACATCAAGAGGAATACTGTAGAGATATGGTAGCGTAGTAATACGTCTCTTGACAGGTGC	S000388782	1	Treponema sp. 3:D:BQ032; AF182838	Spirochaetes	Spirochaetes		Spirochaetales		Spirochaetaceae	Treponema	0	0	0	0	0	0	0	0	0	0	0	0	0	0	0	0	0	0	0	0	0	0	0	0	0	0	0	0	0	0	0	0
H7JXH6D02G6L2F	146	H7JXH6D02G6L2F	Bacteria(100);Firmicutes(99.3);Clostridia(98.2);Clostridiales(98.2);unclassified;unclassified;	146	CA-C-G-CCG-T-AAA--C-G---A-TG-A--G--TG-C---T---A-G--G--T--G-T-C--G-G-GA------------GAG-AT-------------C-T--C---G-G-T-G--C-C----GC--A--G-T-T-AA-C-A-C-A-C--T--AA-G-C----A---C-T---CC-GC-C-T--GGGG-AG-TA---CG-T-G-C-G-C-A-A-G-CA-T-G-A-A-AC--T--C--AAA---GGAA-TT-G-A-CGGG-G-A---CCC-G--C-A-C-AA-GC-AGC-GG--A-G-C---A-T--GT-G-G-T-TT-----AA-TT-C-G-A-AG-C--AAC-G-C--G-A-A--G-A-A-CC-TT-A-CC-AG--GA-C---TT-G-A--C-A-…	CACGCCGTAAACGATGAGTGCTAGGTGTCGGGAGAGATCTCGGTGCCGCAGTTAACACACTAAGCACTCCGCCTGGGGAGTACGTGCGCAAGCATGAAACTCAAAGGAATTGACGGGGACCCGCACAAGCAGCGGAGCATGTGGTTTAATTCGAAGCAACGCGAAGAACCTTACCAGGACTTGACATATATAGGAATAAACTAGAGATAGTTTAGTCTACCTCGGTAGTCTATATACAGGTGG	>H7JXH6D02G6L2F CACGCCGTAAACGATGAGTGCTAGGTGTCGGGAGAGATCTCGGTGCCGCAGTTAACACACTAAGCACTCCGCCTGGGGAGTACGTGCGCAAGCATGAAACTCAAAGGAATTGACGGGGACCCGCACAAGCAGCGGAGCATGTGGTTTAATTCGAAGCAACGCGAAGAACCTTACCAGGACTTGACATATATAGGAATAAACTAGAGATAGTTTAGTCTACCTCGGTAGTCTATATACAGGTGG	S000768445	0.715	Peptoniphilus sp. gpac003; AM176516	Firmicutes	Clostridia		Clostridiales		Clostridiales_Incertae Sedis XI	Peptoniphilus	0	0	0	0	0	0	0	0	0	0	0	0	0	0	0	0	0	0	0	0	0	0	0	0	0	0	0	0	0	0	0	0
H7JXH6D02I0VU1	146	H7JXH6D02I0VU1	Bacteria(100);"Tenericutes"(100);Mollicutes(100);Mycoplasmatales(100);Mycoplasmataceae(100);Ureaplasma(100);	146	CA-C-A-CCG-T-AAA--C-G---A-TC-A--T--CA-T---T---A-A--A--T--G-T-C--G-G-C---C----------TG-AAT--------G-G-G-T--C---G-G-T-G--T-T----GT--A--G-C-T-AA-C-G-C-A-T--T--AA-A-T----G---A-T---GT-GC-C-T--GGGT-AG-TA---CA-T-T-C-G-C-A-A-G-AA-T-G-A-A-AC--T--C--AAAC--GGAA-TT-G-A-CGGG-G-A---CCC-G--C-A-C-AA-GT-GGT-GG--A-G-C---A-T--GT-T-G-C-TT-----AA-TT-T-G-A-CA-A--TAC-A-C--G-T-A--G-A-A-CC-TT-A-CC-TA--GG-T---TT-G-A--C-A-…	CACACCGTAAACGATCATCATTAAATGTCGGCCTGAATGGGTCGGTGTTGTAGCTAACGCATTAAATGATGTGCCTGGGTAGTACATTCGCAAGAATGAAACTCAAACGGAATTGACGGGGACCCGCACAAGTGGTGGAGCATGTTGCTTAATTTGACAATACACGTAGAACCTTACCTAGGTTTGACATCTATTGCGATGCTATAGAAATATAGTTGAGGTTAACAATATGACAGGTGG	>H7JXH6D02I0VU1 CACACCGTAAACGATCATCATTAAATGTCGGCCTGAATGGGTCGGTGTTGTAGCTAACGCATTAAATGATGTGCCTGGGTAGTACATTCGCAAGAATGAAACTCAAACGGAATTGACGGGGACCCGCACAAGTGGTGGAGCATGTTGCTTAATTTGACAATACACGTAGAACCTTACCTAGGTTTGACATCTATTGCGATGCTATAGAAATATAGTTGAGGTTAACAATATGACAGGTGG	S000437046	1	Ureaplasma urealyticum; 7 (serovar 1); U06094	Tenericutes	Mollicutes		Mycoplasmatales		Mycoplasmataceae	Ureaplasma	35	0	0	0	0	0	0	0	0	0	0	15	28	26	0	0	0	24	0	0	0	0	5	0	7	0	0	0	0	0	0	0
H7JXH6D02IEP8C	145	H7JXH6D02IEP8C	Bacteria(100);SR1(100);SR1_class_incertae_sedis(100);SR1_order_incertae_sedis(100);SR1_family_incertae_sedis(100);SR1_genus_incertae_sedis(100);	145	CG-A-A-CCG-T-AAA--T-T---A-TG-C--T--TG-C---T---A-G--A--T--G-T-T--T-T-TGT-CAATT-----TAT-TG---------G-C-A-G--G---A-G-T-G--T-C----GTA-A--T-C-T-AA-C-G-A-G-T--T--AA-G-C----A---A-G---TC-GC-C-T--GGGT-AG-TA---TA-T-T-C-G-C-A-A-G-AA-T-G-A-A-AC--T--C--AAA---GGGA-TA-G-G-CGGG-G-G---AAC-A--C-A-C-AA-GC-AGT-GG--A-T-T---A-T--CT-A-G-A-TT-----AA-TT-G-G-A-TA-A--TAA-G-C--C-A-A--G-A-A-TC-TT-A-CCTAG--GA-----TT-G-A--C-A-…	CGAACCGTAAATTATGCTTGCTAGATGTTTTTGTCAATTTATTGGCAGGAGTGTCGTAATCTAACGAGTTAAGCAAGTCGCCTGGGTAGTATATTCGCAAGAATGAAACTCAAAGGGATAGGCGGGGGAACACACAAGCAGTGGATTATCTAGATTAATTGGATAATAAGCCAAGAATCTTACCTAGGATTGACATGTATTGTGTCTGCGGTGAAAGTCGCATATCCGTAGCAATACGGAGCTTTACACAGATGG	>H7JXH6D02IEP8C CGAACCGTAAATTATGCTTGCTAGATGTTTTTGTCAATTTATTGGCAGGAGTGTCGTAATCTAACGAGTTAAGCAAGTCGCCTGGGTAGTATATTCGCAAGAATGAAACTCAAAGGGATAGGCGGGGGAACACACAAGCAGTGGATTATCTAGATTAATTGGATAATAAGCCAAGAATCTTACCTAGGATTGACATGTATTGTGTCTGCGGTGAAAGTCGCATATCCGTAGCAATACGGAGCTTTACACAGATGG	S003222870	0.992	SR1 bacterium canine oral taxon 369; 2B042; JN713540	SR1				SR1_genera_incertae_sedis			0	0	0	0	0	0	0	0	0	0	0	0	0	0	0	0	0	0	0	0	0	0	0	0	0	0	0	0	0	0	0	0
H7JXH6D02FL4WQ	144	H7JXH6D02FL4WQ	Bacteria(100);"Bacteroidetes"(99.9);"Bacteroidia"(99.5);"Bacteroidales"(99.5);"Prevotellaceae"(99.5);Prevotella(89.4);	144	CG-C-A-CGG-T-AAA--C-G---A-TG-G--A--TG-C---C---C-G--C--T--G-T-C--C-GCC-C-----------AT--TCG----------TGG-C--G---G-G-T-G--G-C----CA--A--G-C-G-AA-A-G-C-G-T--T--AA-G-C----A---T-C---CC-AC-C-T--GGGG-AG-TA---CG-C-C-G-G-C-A-A-C-GG-T-G-A-A-AC--T--C--AAA---GGAA-TT-G-A-CGGG-G-G---CCC-G--C-A-C-AA-GC-GGA-GG--A-A-C---A-T--GT-G-G-T-TT-----AA-TT-C-G-A-TG-A--TAC-G-C--G-A-G--G-A-A-CC-TT-A-CC-CG--GG-C---TT-G-A--A-C-…	CGCACGGTAAACGATGGATGCCCGCTGTCCGCCCATTCGTGGCGGGTGGCCAAGCGAAAGCGTTAAGCATCCCACCTGGGGAGTACGCCGGCAACGGTGAAACTCAAAGGAATTGACGGGGGCCCGCACAAGCGGAGGAACATGTGGTTTAATTCGATGATACGCGAGGAACCTTACCCGGGCTTGAACTGCCGGCGAACGATACAGAGATGTTGAGGCCCTTCGGGCGCCGGTGGAGGTGC	>H7JXH6D02FL4WQ CGCACGGTAAACGATGGATGCCCGCTGTCCGCCCATTCGTGGCGGGTGGCCAAGCGAAAGCGTTAAGCATCCCACCTGGGGAGTACGCCGGCAACGGTGAAACTCAAAGGAATTGACGGGGGCCCGCACAAGCGGAGGAACATGTGGTTTAATTCGATGATACGCGAGGAACCTTACCCGGGCTTGAACTGCCGGCGAACGATACAGAGATGTTGAGGCCCTTCGGGCGCCGGTGGAGGTGC	S003301835	0.91	Prevotella sp. S4-8; JX104019	Bacteroidetes	Bacteroidia		Bacteroidales		Prevotellaceae	Prevotella	0	0	0	0	0	0	0	0	0	0	0	0	0	0	0	0	0	0	0	0	0	0	0	0	20	29	0	0	0	0	0	0
H7JXH6D02F4HJE	137	H7JXH6D02F4HJE	Bacteria(100);Firmicutes(100);Erysipelotrichia(100);Erysipelotrichales(100);Erysipelotrichaceae(100);Bulleidia(96.3);	137	CA-C-G-CTG-T-AAA--C-G---A-TG-A--A--TA-C---T---A-A--G--T--A-T-T--G-G-G--------------GA-GA-------------C-T--C---A-G-T-G--C-T----GC--A--G-C-T-AA-C-G-C-A-T--T--AA-G-T----A---T-T---CC-GC-C-T--GTGG-AG-TA---TG-C-A-C-G-C-A-A-G-TG-T-G-A-A-AC--A--T--AAA---GGAA-TT-G-A-CGGG-G-G---CCC-G--C-A-C-AA-GC-GGT-GG--A-G-T---A-T--GT-G-G-T-TT-----AA-TT-C-G-A-CG-C--AAC-G-C--G-A-A--G-A-A-CC-TT-A-CC-AG--GC-C---TT-G-A--C-A-…	CACGCTGTAAACGATGAATACTAAGTATTGGGGAGACTCAGTGCTGCAGCTAACGCATTAAGTATTCCGCCTGTGGAGTATGCACGCAAGTGTGAAACATAAAGGAATTGACGGGGGCCCGCACAAGCGGTGGAGTATGTGGTTTAATTCGACGCAACGCGAAGAACCTTACCAGGCCTTGACATCCCTTGCAAAGTTCTAGAGATAGGATAGAGGTTATCAAGGAGACAGGTGG	>H7JXH6D02F4HJE CACGCTGTAAACGATGAATACTAAGTATTGGGGAGACTCAGTGCTGCAGCTAACGCATTAAGTATTCCGCCTGTGGAGTATGCACGCAAGTGTGAAACATAAAGGAATTGACGGGGGCCCGCACAAGCGGTGGAGTATGTGGTTTAATTCGACGCAACGCGAAGAACCTTACCAGGCCTTGACATCCCTTGCAAAGTTCTAGAGATAGGATAGAGGTTATCAAGGAGACAGGTGG	S000389354	0.968	Bulleidia extructa (T); DSM 13220; AF220064	Firmicutes	Erysipelotrichia		Erysipelotrichales		Erysipelotrichaceae	Bulleidia	0	0	0	0	0	0	0	0	0	0	0	0	0	0	0	0	0	0	0	0	0	5	0	3	9	0	0	0	9	0	0	0
H7JXH6D02H1X1F	129	H7JXH6D02H1X1F	Bacteria(99.9);"Bacteroidetes"(96.9);unclassified;unclassified;unclassified;unclassified;	129	CA-C-G-CCG-T-AAA--C-G---A-TG-A--T--CA-C---T---C-G--C--T--C-T-T--G-G-C-G-----------ATA-TGC----------T-G-T--C---A-G-G-G--G-C----TA--A--G-C-G-AA-A-G-C-G-T--T--AA-G-T----G---A-T---CC-AC-C-T--GGGG-AG-TA---CG-A-C-C-G-C-A-A-G-GT-T-G-A-A-AC--T--C--AAA---GGAA-TT-G-A-CGGG-G-G---CCC-G--C-A-C-AA-GC-GGA-GG--A-A-C---A-T--GT-G-G-T-TT-----AA-TT-C-G-A-TG-A--TAC-G-C--G-A-G--G-A-A-CC-TT-A-CC-TG--GG-C---TA-G-A--A-C-…	CACGCCGTAAACGATGATCACTCGCTCTTGGCGATATGCTGTCAGGGGCTAAGCGAAAGCGTTAAGTGATCCACCTGGGGAGTACGACCGCAAGGTTGAAACTCAAAGGAATTGACGGGGGCCCGCACAAGCGGAGGAACATGTGGTTTAATTCGATGATACGCGAGGAACCTTACCTGGGCTAGAACGGCAGACTGATCTACGGGGAAACTTGTAGAGCCTTCGGGGGTCTGTCGAGGTGC	>H7JXH6D02H1X1F CACGCCGTAAACGATGATCACTCGCTCTTGGCGATATGCTGTCAGGGGCTAAGCGAAAGCGTTAAGTGATCCACCTGGGGAGTACGACCGCAAGGTTGAAACTCAAAGGAATTGACGGGGGCCCGCACAAGCGGAGGAACATGTGGTTTAATTCGATGATACGCGAGGAACCTTACCTGGGCTAGAACGGCAGACTGATCTACGGGGAAACTTGTAGAGCCTTCGGGGGTCTGTCGAGGTGC	S002440911	0.625	Bacteroidetes bacterium 6E; AB623231	Bacteroidetes	Sphingobacteria		Sphingobacteriales		Cytophagaceae	Meniscus	0	0	0	0	0	0	0	0	0	0	0	0	0	0	0	0	0	0	0	0	0	0	0	0	0	0	0	0	0	0	0	0
H7JXH6D02JHGTV	128	H7JXH6D02JHGTV	Bacteria(99.8);"Bacteroidetes"(82.4);unclassified;unclassified;unclassified;unclassified;	128	CG-C-G-CTG-T-AAA--C-G---A-TG-A--T--GA-C---T---A-A--C--C--G-T-T--G-G-T-C-T-----------G-AAT--------G-G-A-T--C---A-G-T-G--G-T----CA--A--G-C-G-AA-A-G-C-G-T--T--AA-G-T----C---A-T---CC-AC-C-T--GGGG-AG-TA---CG-G-C-C-G-C-A-A-G-GC-T-G-A-A-AC--T--C--AAA---GGAA-TT-G-A-CGGG-G-G---CCC-G--C-A-C-AA-GC-GGA-GG--A-A-C---A-T--GT-G-G-T-TT-----AA-TT-C-G-A-TG-A--TAC-G-C--G-A-G--G-A-A-CC-TT-A-CC-CG--GG-C---TC-G-A--A-C-…	CGCGCTGTAAACGATGATGACTAACCGTTGGTCTGAATGGATCAGTGGTCAAGCGAAAGCGTTAAGTCATCCACCTGGGGAGTACGGCCGCAAGGCTGAAACTCAAAGGAATTGACGGGGGCCCGCACAAGCGGAGGAACATGTGGTTTAATTCGATGATACGCGAGGAACCTTACCCGGGCTCGAACGGCGGATGAATATGTTTGAGAATGCATAGTCGCAAGACATCCGTCGAGGTGC	>H7JXH6D02JHGTV CGCGCTGTAAACGATGATGACTAACCGTTGGTCTGAATGGATCAGTGGTCAAGCGAAAGCGTTAAGTCATCCACCTGGGGAGTACGGCCGCAAGGCTGAAACTCAAAGGAATTGACGGGGGCCCGCACAAGCGGAGGAACATGTGGTTTAATTCGATGATACGCGAGGAACCTTACCCGGGCTCGAACGGCGGATGAATATGTTTGAGAATGCATAGTCGCAAGACATCCGTCGAGGTGC	S003222887	0.662	Bacteroidia bacterium canine oral taxon 387; 2C116; JN713557	Bacteroidetes	Bacteroidia		Bacteroidales	unclassified_"Bacteroidales"			0	0	0	0	0	0	0	0	0	0	0	0	0	0	0	0	0	0	0	0	0	0	0	0	0	0	0	0	0	0	0	0
H7JXH6D02F0YZ8	125	H7JXH6D02F0YZ8	Bacteria(99);"Bacteroidetes"(80.3);unclassified;unclassified;unclassified;unclassified;	125	CG-C-G-CTG-T-AAA--C-G---A-TG-A--T--GA-C---T---A-A--C--T--G-T-T--G-G-T-T-C----------CA-ATG--------G-G-A-T--C---A-G-T-G--G-T----CA--A--G-C-G-AA-A-G-C-G-T--T--AA-G-T----C---A-T---CC-AC-C-T--GGGG-AG-TA---CG-G-C-C-G-C-A-A-G-GC-T-G-A-A-AC--T--C--AAA---GGAA-TT-G-A-CGGG-G-G---CCC-G--C-A-C-AA-GC-GGA-GG--A-A-C---A-T--GT-G-G-T-TT-----AA-TT-C-G-A-TG-A--TAC-G-C--G-A-G--G-A-A-CC-TT-A-CC-CG--GG-C---TC-G-A--A-C-…	CGCGCTGTAAACGATGATGACTAACTGTTGGTTCCAATGGGATCAGTGGTCAAGCGAAAGCGTTAAGTCATCCACCTGGGGAGTACGGCCGCAAGGCTGAAACTCAAAGGAATTGACGGGGGCCCGCACAAGCGGAGGAACATGTGGTTTAATTCGATGATACGCGAGGAACCTTACCCGGGCTCGAACGGCGGATGAATATGTTTGAGAGAGCATAGTCGCAAGACATCCGTCGAGGTGC	>H7JXH6D02F0YZ8 CGCGCTGTAAACGATGATGACTAACTGTTGGTTCCAATGGGATCAGTGGTCAAGCGAAAGCGTTAAGTCATCCACCTGGGGAGTACGGCCGCAAGGCTGAAACTCAAAGGAATTGACGGGGGCCCGCACAAGCGGAGGAACATGTGGTTTAATTCGATGATACGCGAGGAACCTTACCCGGGCTCGAACGGCGGATGAATATGTTTGAGAGAGCATAGTCGCAAGACATCCGTCGAGGTGC	S003222887	0.651	Bacteroidia bacterium canine oral taxon 387; 2C116; JN713557	Bacteroidetes	Bacteroidia		Bacteroidales	unclassified_"Bacteroidales"			0	0	0	0	0	0	0	0	0	0	0	0	0	0	0	0	0	0	0	0	0	0	0	0	0	0	0	0	0	0	0	0
H7JXH6D02F3VH8	121	H7JXH6D02F3VH8	Bacteria(100);Firmicutes(100);Clostridia(100);Clostridiales(100);Clostridiales_Incertae_Sedis_XI(100);Anaerococcus(100);	121	CA-C-G-CCG-T-AAA--C-G---A-TG-A--G--TG-T---T---A-G--G--T--G-T-C--T-G-G-A------------AT-AA-----------T-C-T--G---G-G-T-G--C-C----GC--AG---C-T-AA-C-G-C-A-A--T--AA-A-C----A---C-T---CC-GC-C-T--GGGG-AG-TA---CG-C-A-C-G-C-A-A-G-TG-T-G-A-A-AC--T--C--AAA---GGAA-TT-G-A-CGGG-G-A---CCC-G--C-A-C-AA-GC-AGC-GG--A-G-C---A-T--GT-G-G-T-TT-----AA-TT-C-G-A-CG-C--AAC-G-C--G-A-A--G-A-A-CC-TT-A-CC-AA--GT-C---TT-G-A--C-A-…	CACGCCGTAAACGATGAGTGTTAGGTGTCTGGAATAATCTGGGTGCCGCAGCTAACGCAATAAACACTCCGCCTGGGGAGTACGCACGCAAGTGTGAAACTCAAAGGAATTGACGGGGACCCGCACAAGCAGCGGAGCATGTGGTTTAATTCGACGCAACGCGAAGAACCTTACCAAGTCTTGACATATTACGGAGGGAATTAGAGATAGTTCCTTACTTCTTCGGAAGACTGTAATACAGGTGG	>H7JXH6D02F3VH8 CACGCCGTAAACGATGAGTGTTAGGTGTCTGGAATAATCTGGGTGCCGCAGCTAACGCAATAAACACTCCGCCTGGGGAGTACGCACGCAAGTGTGAAACTCAAAGGAATTGACGGGGACCCGCACAAGCAGCGGAGCATGTGGTTTAATTCGACGCAACGCGAAGAACCTTACCAAGTCTTGACATATTACGGAGGGAATTAGAGATAGTTCCTTACTTCTTCGGAAGACTGTAATACAGGTGG	S000432300	1	Anaerococcus tetradius (T); CCUG 46590; AF542234	Firmicutes	Clostridia		Clostridiales		Clostridiales_Incertae Sedis XI	Anaerococcus	0	0	0	0	0	0	0	0	0	0	0	0	0	0	0	0	5	19	0	0	2	0	21	0	12	6	0	0	7	0	2	1
H7JXH6D02IEW8S	115	H7JXH6D02IEW8S	Bacteria(100);Firmicutes(100);Bacilli(100);Bacillales(100);Paenibacillaceae_1(100);Paenibacillus(95.2);	115	CA-C-G-CCG-T-AAA--C-G---A-TG-A--G--TG-C---T---A-G--G--T--G-T-T--A-G-G-G-G--T-T-----TC-GA-----T-A-C-C-C-T--T---G-G-T-G--C-C----GA--A--G-T-T-AA-C-A-C-A-T--T--AA-G-C----A---C-T---CC-GC-C-T--GGGG-AG-TA---CG-G-T-C-G-C-A-A-G-AC-T-G-A-A-AC--T--C--AAA---GGAA-TT-G-A-CGGG-G-A---CCC-G--C-A-C-AA-GC-AGT-GG--A-G-T---A-T--GT-G-G-T-TT-----AA-TT-C-G-A-AG-C--AAC-G-C--G-A-A--G-A-A-CC-TT-A-CC-AG--GT-C---TT-G-A--C-A-…	CACGCCGTAAACGATGAGTGCTAGGTGTTAGGGGTTTCGATACCCTTGGTGCCGAAGTTAACACATTAAGCACTCCGCCTGGGGAGTACGGTCGCAAGACTGAAACTCAAAGGAATTGACGGGGACCCGCACAAGCAGTGGAGTATGTGGTTTAATTCGAAGCAACGCGAAGAACCTTACCAGGTCTTGACATCCCTCTGACCGGTACAGAGATGTACCTTTCCTTCGGGACAGAGGAGACAGGTGG	>H7JXH6D02IEW8S CACGCCGTAAACGATGAGTGCTAGGTGTTAGGGGTTTCGATACCCTTGGTGCCGAAGTTAACACATTAAGCACTCCGCCTGGGGAGTACGGTCGCAAGACTGAAACTCAAAGGAATTGACGGGGACCCGCACAAGCAGTGGAGTATGTGGTTTAATTCGAAGCAACGCGAAGAACCTTACCAGGTCTTGACATCCCTCTGACCGGTACAGAGATGTACCTTTCCTTCGGGACAGAGGAGACAGGTGG	S000106834	1	Paenibacillus pabuli; JCM 9074; AB073191	Firmicutes	Bacilli		Bacillales		Paenibacillaceae 1	Paenibacillus	0	0	0	0	0	0	0	0	0	0	0	0	0	0	0	0	0	0	0	0	0	0	0	0	0	0	0	0	0	0	0	0
H7JXH6D02H17WU	111	H7JXH6D02H17WU	Bacteria(100);Firmicutes(100);Bacilli(100);Bacillales(100);Paenibacillaceae_1(100);Paenibacillus(98.7);	111	CA-C-G-CCG-T-AAA--C-G---A-TG-A--G--TG-C---T---A-G--G--T--G-T-T--A-G-G-G-G--T-T-----TC-GA-----T-A-C-C-C-T--T---G-G-T-G--C-C----GA--A--G-T-T-AA-C-A-C-A-T--T--AA-G-C----A---C-T---CC-GC-C-T--GGGG-AG-TA---CG-G-T-C-G-C-A-A-G-AC-T-G-A-A-AC--T--C--AAA---GGAA-TT-G-A-CGGG-G-A---CCC-G--C-A-C-AA-GC-AGT-GG--A-G-T---A-T--GT-G-G-T-TT-----AA-TT-C-G-A-AG-C--AAC-G-C--G-A-A--G-A-A-CC-TT-A-CC-AG--GT-C---TT-G-A--C-A-…	CACGCCGTAAACGATGAGTGCTAGGTGTTAGGGGTTTCGATACCCTTGGTGCCGAAGTTAACACATTAAGCACTCCGCCTGGGGAGTACGGTCGCAAGACTGAAACTCAAAGGAATTGACGGGGACCCGCACAAGCAGTGGAGTATGTGGTTTAATTCGAAGCAACGCGAAGAACCTTACCAGGTCTTGACATCCCTCTGATCGATGCAGAGATGTATCTTTCCTTCGGGACAGAGGAGACAGGTGG	>H7JXH6D02H17WU CACGCCGTAAACGATGAGTGCTAGGTGTTAGGGGTTTCGATACCCTTGGTGCCGAAGTTAACACATTAAGCACTCCGCCTGGGGAGTACGGTCGCAAGACTGAAACTCAAAGGAATTGACGGGGACCCGCACAAGCAGTGGAGTATGTGGTTTAATTCGAAGCAACGCGAAGAACCTTACCAGGTCTTGACATCCCTCTGATCGATGCAGAGATGTATCTTTCCTTCGGGACAGAGGAGACAGGTGG	S000260564	1	Paenibacillus sp. 2216.15.16; AB094470	Firmicutes	Bacilli		Bacillales		Paenibacillaceae 1	Paenibacillus	0	0	0	0	0	0	0	0	0	0	0	0	0	0	0	0	0	0	0	0	0	0	0	0	0	0	0	0	0	0	0	0
H7JXH6D02H3NZ4	109	H7JXH6D02H3NZ4	Bacteria(100);Firmicutes(100);Bacilli(100);Bacillales(98);Bacillaceae_1(90.1);Bacillus(82.3);	109	CA-C-G-CCG-T-AAA--C-G---A-TG-A--G--TG-C---T---A-A--G--T--G-T-T--A-G-A-G-G--G-T-----TT-CC-----G-C-C-C-T-T--T---A-G-T-G--C-T----GC--A--G-C-T-AA-C-G-C-A-T--T--AA-G-C----A---C-T---CC-GC-C-T--GGGG-AG-TA---CG-G-C-C-G-C-A-A-G-GC-T-G-A-A-AC--T--C--AAA---GGAA-TT-G-A-CGGG-G-G---CCC-G--C-A-C-AA-GC-GGT-GG--A-G-C---A-T--GT-G-G-T-TT-----AA-TT-C-G-A-AG-C--AAC-G-C--G-A-A--G-A-A-CC-TT-A-CC-AG--GT-C---TT-G-A--C-A-…	CACGCCGTAAACGATGAGTGCTAAGTGTTAGAGGGTTTCCGCCCTTTAGTGCTGCAGCTAACGCATTAAGCACTCCGCCTGGGGAGTACGGCCGCAAGGCTGAAACTCAAAGGAATTGACGGGGGCCCGCACAAGCGGTGGAGCATGTGGTTTAATTCGAAGCAACGCGAAGAACCTTACCAGGTCTTGACATCCTCTTGCCCTCCCTAGAGATAGGGATTTCCCTTCGGGGACAAGAGTGACAGGTGG	>H7JXH6D02H3NZ4 CACGCCGTAAACGATGAGTGCTAAGTGTTAGAGGGTTTCCGCCCTTTAGTGCTGCAGCTAACGCATTAAGCACTCCGCCTGGGGAGTACGGCCGCAAGGCTGAAACTCAAAGGAATTGACGGGGGCCCGCACAAGCGGTGGAGCATGTGGTTTAATTCGAAGCAACGCGAAGAACCTTACCAGGTCTTGACATCCTCTTGCCCTCCCTAGAGATAGGGATTTCCCTTCGGGGACAAGAGTGACAGGTGG	S001015340	1	Bacillus sporothermodurans; 19; EU430991	Firmicutes	Bacilli		Bacillales		Bacillaceae 1	Bacillus	0	15	13	0	0	0	0	0	0	0	0	0	0	0	2	0	10	0	0	0	0	1	0	0	0	0	0	0	0	0	0	0
H7JXH6D02GVHC1	108	H7JXH6D02GVHC1	Bacteria(100);Firmicutes(100);Clostridia(100);Clostridiales(100);Clostridiales_Incertae_Sedis_XI(100);Peptoniphilus(100);	108	CA-C-G-CCG-T-AAA--C-G---A-TG-A--G--TG-C---T---A-G--G--T--G-T-C--G-G-T-A-------------T-AA-------------A-T--C---G-G-T-G--C-C----GC--A--G-T-T-AA-C-A-C-A-A--T--AA-G-C----A---C-T---CC-GC-C-T--GGGG-AG-TA---CG-T-G-C-G-C-A-A-G-CA-T-G-A-A-AC--T--C--AAA---GGAA-TT-G-A-CGGG-G-A---CCC-G--C-A-C-AA-GC-AGC-GG--A-G-C---A-T--GT-G-G-T-TT-----AA-TT-C-G-A-AG-C--AAC-G-C--G-A-A--G-A-A-CC-TT-A-CC-AG--GG-C---TT-G-A--C-A-…	CACGCCGTAAACGATGAGTGCTAGGTGTCGGTATAAATCGGTGCCGCAGTTAACACAATAAGCACTCCGCCTGGGGAGTACGTGCGCAAGCATGAAACTCAAAGGAATTGACGGGGACCCGCACAAGCAGCGGAGCATGTGGTTTAATTCGAAGCAACGCGAAGAACCTTACCAGGGCTTGACATATAAGAGACGAACTTAGAGATAAGTTTTCTTCTTCGGAAGCCCTTATACAGGTGG	>H7JXH6D02GVHC1 CACGCCGTAAACGATGAGTGCTAGGTGTCGGTATAAATCGGTGCCGCAGTTAACACAATAAGCACTCCGCCTGGGGAGTACGTGCGCAAGCATGAAACTCAAAGGAATTGACGGGGACCCGCACAAGCAGCGGAGCATGTGGTTTAATTCGAAGCAACGCGAAGAACCTTACCAGGGCTTGACATATAAGAGACGAACTTAGAGATAAGTTTTCTTCTTCGGAAGCCCTTATACAGGTGG	S000432296	1	Peptoniphilus lacrimalis (T); CCUG 31350; AF542230	Firmicutes	Clostridia		Clostridiales		Clostridiales_Incertae Sedis XI	Peptoniphilus	0	0	0	0	0	0	0	0	0	0	0	0	0	0	0	0	0	0	0	0	0	0	2	0	0	0	3	0	0	0	0	0
H7JXH6D02ISGVN	107	H7JXH6D02ISGVN	Bacteria(100);"Actinobacteria"(100);Actinobacteria(100);Bifidobacteriales(100);Bifidobacteriaceae(100);Gardnerella(96.6);	107	CA-C-G-CCG-T-AAA--C-G---G-TG-G--A--CG-C---T---G-G--A--T--G-T-G--G-G-G-C-C--C-----ATTC-CA-C-----G-G-G-T-T--C---T-G-T-G--T-C----GG--A--G-C-T-AA-C-G-C-G-T--T--AA-G-C----G---T-C---CC-GC-C-T--GGGG-AG-TA---CG-G-C-C-G-C-A-A-G-GC-T-A-A-A-AC--T--C--AAA---GAAA-TT-G-A-CGGG-G-G---CCC-G--C-A-C-AA-GC-GGC-GG--A-G-C---A-T--GC-G-G-A-TT-----AA-TT-C-G-A-TG-C--AAC-G-C--G-A-A--G-A-A-CC-TT-A-CC-TG--GG-C---TT-G-A--C-A-…	CACGCCGTAAACGGTGGACGCTGGATGTGGGGCCCATTCCACGGGTTCTGTGTCGGAGCTAACGCGTTAAGCGTCCCGCCTGGGGAGTACGGCCGCAAGGCTAAAACTCAAAGAAATTGACGGGGGCCCGCACAAGCGGCGGAGCATGCGGATTAATTCGATGCAACGCGAAGAACCTTACCTGGGCTTGACATGTGCCTGACGACTGCAGAGATGTGGTTTCCTTTCGGGGCAGGTTCACAGGTGG	>H7JXH6D02ISGVN CACGCCGTAAACGGTGGACGCTGGATGTGGGGCCCATTCCACGGGTTCTGTGTCGGAGCTAACGCGTTAAGCGTCCCGCCTGGGGAGTACGGCCGCAAGGCTAAAACTCAAAGAAATTGACGGGGGCCCGCACAAGCGGCGGAGCATGCGGATTAATTCGATGCAACGCGAAGAACCTTACCTGGGCTTGACATGTGCCTGACGACTGCAGAGATGTGGTTTCCTTTCGGGGCAGGTTCACAGGTGG	S000805344	1	Gardnerella vaginalis; NML 060420; EF194095	Actinobacteria	Actinobacteria	Actinobacteridae	Bifidobacteriales		Bifidobacteriaceae	Gardnerella	0	0	0	0	0	0	0	0	0	0	0	0	0	0	0	0	0	8	1	0	14	0	0	0	0	0	0	0	0	0	0	0
H7JXH6D02JC6UY	102	H7JXH6D02JC6UY	Bacteria(100);Firmicutes(100);Clostridia(100);Clostridiales(100);Lachnospiraceae(100);Moryella(99.8);	102	CA-C-G-CGG-T-AAA--C-G---A-TG-A--A--TA-C---T---A-G--G--T--G-T-T--G-G-C-A-T--C-C-----AA-A------G-G-A-T-G-T--C---G-G-T-G--C-C----GT--C--G-C-A-AA-C-G-C-A-A--T--AA-G-T----A---T-T---CC-AC-C-T--GGGG-AG-TA---CG-T-T-C-G-C-A-A-G-AA-T-G-A-A-AC--T--C--AAA---GGAA-TT-G-A-CGGG-G-A---CCC-G--C-A-C-AA-GC-AGT-GG--A-G-C---A-T--GT-G-G-T-TT-----AA-TT-C-G-A-AG-C--AAC-G-C--G-A-A--G-A-A-CC-TT-A-CC-AA--GT-C---TT-G-A--C-A-…	CACGCGGTAAACGATGAATACTAGGTGTTGGCATCCAAAGGATGTCGGTGCCGTCGCAAACGCAATAAGTATTCCACCTGGGGAGTACGTTCGCAAGAATGAAACTCAAAGGAATTGACGGGGACCCGCACAAGCAGTGGAGCATGTGGTTTAATTCGAAGCAACGCGAAGAACCTTACCAAGTCTTGACATCCCGATGACCGGCCTGTAAAGAGGCCTTCTCTTCGGAGCATTGGAGACAGGTGG	>H7JXH6D02JC6UY CACGCGGTAAACGATGAATACTAGGTGTTGGCATCCAAAGGATGTCGGTGCCGTCGCAAACGCAATAAGTATTCCACCTGGGGAGTACGTTCGCAAGAATGAAACTCAAAGGAATTGACGGGGACCCGCACAAGCAGTGGAGCATGTGGTTTAATTCGAAGCAACGCGAAGAACCTTACCAAGTCTTGACATCCCGATGACCGGCCTGTAAAGAGGCCTTCTCTTCGGAGCATTGGAGACAGGTGG	S000431597	1	Moryella indoligenes; MDA2477; AF527773	Firmicutes	Clostridia		Clostridiales		Lachnospiraceae	Moryella	0	0	0	0	0	0	0	0	0	0	0	0	0	0	0	0	0	0	0	0	0	0	0	0	0	0	0	0	0	0	0	0
H7JXH6D02FVU0Y	96	H7JXH6D02FVU0Y	Bacteria(100);"Fusobacteria"(100);"Fusobacteria"(100);"Fusobacteriales"(100);"Fusobacteriaceae"(100);Fusobacterium(98.9);	96	CA-C-G-CTG-T-AAA--C-G---A-TG-A--T--TA-C---T---A-G--G--T--G-T-T--G-G-G-G-G----------TC-AA---------A-C-C-T--C---A-G-C-G--C-C----CA--A--G-C-T-AA-C-G-C-G-A--T--AA-G-T----A---A-T---CC-GC-C-T--GGGG-AG-TA---CG-T-A-C-G-C-A-A-G-TA-T-G-A-A-AC--T--C--AAA---GGAA-TT-G-A-CGGG-G-A---CCC-G--C-A-C-AA-GC-GGT-GG--A-G-C---A-T--GT-G-G-T-TT-----AA-TT-C-G-A-CG-C--AAC-G-C--G-A-G--G-A-A-CC-TT-A-CC-AG--CG-T---TT-G-A--C-A-…	CACGCTGTAAACGATGATTACTAGGTGTTGGGGGTCAAACCTCAGCGCCCAAGCTAACGCGATAAGTAATCCGCCTGGGGAGTACGTACGCAAGTATGAAACTCAAAGGAATTGACGGGGACCCGCACAAGCGGTGGAGCATGTGGTTTAATTCGACGCAACGCGAGGAACCTTACCAGCGTTTGACATCCTACAAAGAGTGCAGAGATGCGCTTGTGCTTCTTCGGAAGAATGTAGTGACAGGTGG	>H7JXH6D02FVU0Y CACGCTGTAAACGATGATTACTAGGTGTTGGGGGTCAAACCTCAGCGCCCAAGCTAACGCGATAAGTAATCCGCCTGGGGAGTACGTACGCAAGTATGAAACTCAAAGGAATTGACGGGGACCCGCACAAGCGGTGGAGCATGTGGTTTAATTCGACGCAACGCGAGGAACCTTACCAGCGTTTGACATCCTACAAAGAGTGCAGAGATGCGCTTGTGCTTCTTCGGAAGAATGTAGTGACAGGTGG	S000004571	0.908	Fusobacterium gonidiaformans; M58679	Fusobacteria	Fusobacteria		Fusobacteriales		Fusobacteriaceae	Fusobacterium	0	0	0	0	0	0	0	0	0	0	0	0	0	0	0	0	0	0	0	0	0	0	0	0	0	0	0	0	0	0	0	0
H7JXH6D02IWTKT	85	H7JXH6D02IWTKT	Bacteria(100);Firmicutes(100);Clostridia(100);Clostridiales(100);Eubacteriaceae(99.6);Eubacterium(99.6);	85	CA-C-G-CCG-T-AAA--C-G---A-TG-A--G--CA-C---T---A-G--G--T--G-T-C----G-G-G-A--C-------AT-GA-------G-T-C---T--C---G-G-T-G--C-C----GC--A--G-T-T-AA-C-G-C-A-A--T--AA-G-T----G---C-T---CC-GC-C-T--GGGG-AG-TA---CG-C-A-C-G-C-A-A-G-TG-T-A-A-A-AC--T--C--AAA---GGAA-TT-G-A-CGGG-G-A---CCC-G--C-A-C-AA-GC-AGC-GG--A-G-C---A-T--GT-G-G-T-TT-----AA-TT-C-G-A-AG-C--AAC-G-C--G-A-A--G-A-A-CC-TT-A-CC-AA--GA-C---TT-G-A--C-A-…	CACGCCGTAAACGATGAGCACTAGGTGTCGGGACATGAGTCTCGGTGCCGCAGTTAACGCAATAAGTGCTCCGCCTGGGGAGTACGCACGCAAGTGTAAAACTCAAAGGAATTGACGGGGACCCGCACAAGCAGCGGAGCATGTGGTTTAATTCGAAGCAACGCGAAGAACCTTACCAAGACTTGACATCCCTCTGACGTACCCTTAATCGGGTATTTCTTCGGACAGAGGAGACAGGTGG	>H7JXH6D02IWTKT CACGCCGTAAACGATGAGCACTAGGTGTCGGGACATGAGTCTCGGTGCCGCAGTTAACGCAATAAGTGCTCCGCCTGGGGAGTACGCACGCAAGTGTAAAACTCAAAGGAATTGACGGGGACCCGCACAAGCAGCGGAGCATGTGGTTTAATTCGAAGCAACGCGAAGAACCTTACCAAGACTTGACATCCCTCTGACGTACCCTTAATCGGGTATTTCTTCGGACAGAGGAGACAGGTGG	S001905112	1	Eubacterium saphenum; _X067; GU427005	Firmicutes	Clostridia		Clostridiales		Eubacteriaceae	Eubacterium	0	0	0	0	0	0	0	0	0	0	0	0	0	0	0	0	0	0	0	0	0	0	0	0	0	0	0	0	0	0	0	0
H7JXH6D02HBNZQ	84	H7JXH6D02HBNZQ	Bacteria(100);"Spirochaetes"(100);Spirochaetes(100);Spirochaetales(100);Spirochaetaceae(100);Treponema(100);	84	CG-C-A-CAG-T-CAA--C-G---A-TG-T--A--CA-C---T---G-G--G--C--G-T-G--T-G-C-G-C----------AA-GA---------G-C-G-T--G---C-G-T-G--C-C----GA--A--G-C-A-AA-C-G-C-G-A--T--AA-G-T----G---T-A---CC-GC-C-T--GGGG-AG-TA---TG-C-C-C-G-C-A-A-G-GG-T-G-A-A-AC--T--C--AAA---GGAA-TT-G-A-CGGG-G-G---CCC-G--C-A-C-AA-GC-GGT-GG--A-G-C---A-T--GT-G-G-T-TT-----AA-TT-C-G-A-TG-G--TAC-G-C--G-A-G--G-A-A-CC-TT-A-CC-TG--GG-T---TT-G-A--C-A-…	CGCACAGTCAACGATGTACACTGGGCGTGTGCGCAAGAGCGTGCGTGCCGAAGCAAACGCGATAAGTGTACCGCCTGGGGAGTATGCCCGCAAGGGTGAAACTCAAAGGAATTGACGGGGGCCCGCACAAGCGGTGGAGCATGTGGTTTAATTCGATGGTACGCGAGGAACCTTACCTGGGTTTGACATCAAGAGGGATCATATAGAGATATGTGAGCGTAGCAATACGGCTCTTGACAGGTGC	>H7JXH6D02HBNZQ CGCACAGTCAACGATGTACACTGGGCGTGTGCGCAAGAGCGTGCGTGCCGAAGCAAACGCGATAAGTGTACCGCCTGGGGAGTATGCCCGCAAGGGTGAAACTCAAAGGAATTGACGGGGGCCCGCACAAGCGGTGGAGCATGTGGTTTAATTCGATGGTACGCGAGGAACCTTACCTGGGTTTGACATCAAGAGGGATCATATAGAGATATGTGAGCGTAGCAATACGGCTCTTGACAGGTGC	S000382344	1	Treponema socranskii subsp. socranskii; 122C; AB015887	Spirochaetes	Spirochaetes		Spirochaetales		Spirochaetaceae	Treponema	0	0	0	0	0	0	0	0	0	0	0	0	0	0	0	0	0	0	0	0	0	0	0	0	0	0	0	0	0	0	0	0
H7JXH6D02GAHJX	79	H7JXH6D02GAHJX	Bacteria(100);"Bacteroidetes"(99.8);"Bacteroidia"(91.7);"Bacteroidales"(91.7);"Porphyromonadaceae"(83.8);unclassified;	79	CA-C-G-CAG-T-AAA--C-G---A-TG-A--T--TA-C---T---A-G--C--T--G-T-T--A-G-C-G-----------ATA-TAG----------T-G-T--T---A-G-T-G--G-C----TA--A--G-C-G-AA-A-G-C-G-A--T--AA-G-T----A---A-T---CC-AC-C-T--GGGG-AG-TA---CG-T-T-C-G-C-A-A-G-AA-T-G-A-A-AC--T--C--AAA---GGAA-TT-G-A-CGGG-G-G---CCC-G--C-A-C-AA-GC-GGA-GG--A-A-C---A-T--GT-G-G-T-TT-----AA-TT-C-G-A-TG-A--TAC-G-C--G-A-G--G-A-A-CC-TT-A-CC-CG--GG-C---TT-G-A--A-A-…	CACGCAGTAAACGATGATTACTAGCTGTTAGCGATATAGTGTTAGTGGCTAAGCGAAAGCGATAAGTAATCCACCTGGGGAGTACGTTCGCAAGAATGAAACTCAAAGGAATTGACGGGGGCCCGCACAAGCGGAGGAACATGTGGTTTAATTCGATGATACGCGAGGAACCTTACCCGGGCTTGAAATGCTATCGACCGACGGAGAGATTCGTTATCCAGCAATGGCGATAGTGTAGGTGC	>H7JXH6D02GAHJX CACGCAGTAAACGATGATTACTAGCTGTTAGCGATATAGTGTTAGTGGCTAAGCGAAAGCGATAAGTAATCCACCTGGGGAGTACGTTCGCAAGAATGAAACTCAAAGGAATTGACGGGGGCCCGCACAAGCGGAGGAACATGTGGTTTAATTCGATGATACGCGAGGAACCTTACCCGGGCTTGAAATGCTATCGACCGACGGAGAGATTCGTTATCCAGCAATGGCGATAGTGTAGGTGC	S001417187	0.974	Bacteroidetes bacterium 'Oral Taxon 274'; F0058; FJ577256	Bacteroidetes	Bacteroidia		Bacteroidales		Porphyromonadaceae	Paludibacter	0	0	0	0	0	0	0	0	0	0	0	0	0	0	0	0	0	0	0	0	0	0	0	0	0	0	0	0	0	0	0	0
H7JXH6D02GW4G0	79	H7JXH6D02GW4G0	Bacteria(100);Firmicutes(100);Negativicutes(100);Selenomonadales(100);Veillonellaceae(100);Dialister(100);	79	CA-C-G-CCG-T-AAA--C-G---A-TG-G--A--TA-C---T---A-G--G--T--G-T-A--G-G-A-G-G--------TATC-GA-CC------C-C-T-T--C---T-G-T-G--C-C----GG--A--G-T-T-AA-C-G-C-A-A--T--AA-G-T----A---T-C---CC-GC-C-T--GGGA-AG-TA---CG-A-T-C-G-C-A-A-G-AT-T-A-A-A-AC--T--C--AAA---GGAA-TT-G-A-CGGG-G-G---CCC-G--C-A-C-AA-GC-GGT-GG--A-G-T---A-T--GT-G-G-T-TT-----AA-TT-C-G-A-CG-C--AAC-G-C--G-A-A--G-A-A-CC-TT-A-CC-AG--GT-C---TT-G-A--C-A-…	CACGCCGTAAACGATGGATACTAGGTGTAGGAGGTATCGACCCCTTCTGTGCCGGAGTTAACGCAATAAGTATCCCGCCTGGGAAGTACGATCGCAAGATTAAAACTCAAAGGAATTGACGGGGGCCCGCACAAGCGGTGGAGTATGTGGTTTAATTCGACGCAACGCGAAGAACCTTACCAGGTCTTGACATTGATCGCAATTTTCAGAAATGAGAAGTTCTCCTTCGGGAGACGAGAAAACAGGTGG	>H7JXH6D02GW4G0 CACGCCGTAAACGATGGATACTAGGTGTAGGAGGTATCGACCCCTTCTGTGCCGGAGTTAACGCAATAAGTATCCCGCCTGGGAAGTACGATCGCAAGATTAAAACTCAAAGGAATTGACGGGGGCCCGCACAAGCGGTGGAGTATGTGGTTTAATTCGACGCAACGCGAAGAACCTTACCAGGTCTTGACATTGATCGCAATTTTCAGAAATGAGAAGTTCTCCTTCGGGAGACGAGAAAACAGGTGG	S000478276	1	Dialister propionicifaciens (T); ADV 1053.03; AY850119	Firmicutes	Negativicutes		Selenomonadales		Veillonellaceae	Dialister	0	0	0	0	0	0	0	0	0	0	0	0	0	0	0	0	0	0	0	0	0	0	36	0	0	0	0	0	0	0	0	0
H7JXH6D02F6CW4	78	H7JXH6D02F6CW4	Bacteria(100);Firmicutes(100);Clostridia(100);Clostridiales(100);Clostridiales_Incertae_Sedis_XI(100);Peptoniphilus(100);	78	CA-C-G-CCG-T-AAA--C-G---A-TG-A--G--TG-C---T---A-G--G--T--G-T-C--G-G-T--------------AT-AA-------------A-T--C---G-G-T-G--C-C----GC--A--G-T-T-AA-C-A-C-A-A--T--AA-G-C----A---C-T---CC-GC-C-T--GGGG-AG-TA---CG-T-G-C-G-C-A-A-G-CA-T-G-A-A-AC--T--C--AAA---GGAA-TT-G-A-CGGG-G-A---CCC-G--C-A-C-AA-GC-AGC-GG--A-G-C---A-T--GT-G-G-T-TT-----AA-TT-C-G-A-AG-C--AAC-G-C--G-A-A--G-A-A-CC-TT-A-CC-AG--GG-C---TT-G-A--C-A-…	CACGCCGTAAACGATGAGTGCTAGGTGTCGGTATAAATCGGTGCCGCAGTTAACACAATAAGCACTCCGCCTGGGGAGTACGTGCGCAAGCATGAAACTCAAAGGAATTGACGGGGACCCGCACAAGCAGCGGAGCATGTGGTTTAATTCGAAGCAACGCGAAGAACCTTACCAGGGCTTGACATATAAGAGACGAACTTAGAGATAAGTTTTCTCTTCGGAAGCCCTTATACAGGTGG	>H7JXH6D02F6CW4 CACGCCGTAAACGATGAGTGCTAGGTGTCGGTATAAATCGGTGCCGCAGTTAACACAATAAGCACTCCGCCTGGGGAGTACGTGCGCAAGCATGAAACTCAAAGGAATTGACGGGGACCCGCACAAGCAGCGGAGCATGTGGTTTAATTCGAAGCAACGCGAAGAACCTTACCAGGGCTTGACATATAAGAGACGAACTTAGAGATAAGTTTTCTCTTCGGAAGCCCTTATACAGGTGG	S000432296	0.978	Peptoniphilus lacrimalis (T); CCUG 31350; AF542230	Firmicutes	Clostridia		Clostridiales		Clostridiales_Incertae Sedis XI	Peptoniphilus	0	0	0	0	0	0	0	0	0	0	0	0	0	0	0	0	0	0	0	0	0	1	0	0	0	0	2	0	0	0	0	1
H7JXH6D02F70OX	77	H7JXH6D02F70OX	Bacteria(100);Firmicutes(100);Bacilli(100);Lactobacillales(100);Lactobacillaceae(99.9);Lactobacillus(99.9);	77	CA-T-G-CCG-T-AAA--C-G---A-TG-A--G--TG-C---T---A-G--G--T--G-T-T--G-G-A-G-G--G-T-----TT-CC-----G-C-C-C-T-T--C---A-G-T-G--C-C----GG--A--G-C-T-AA-C-G-C-A-T--T--AA-G-C----A---C-T---CC-GC-C-T--GGGG-AG-TA---CG-A-C-C-G-C-A-A-G-GT-T-G-A-A-AC--T--C--AAA---GGAA-TT-G-A-CGGG-G-G---CCC-G--C-A-C-AA-GC-GGT-GG--A-G-C---A-T--GT-G-G-T-TT-----AA-TT-C-G-A-AG-C--TAC-G-C--G-A-A--G-A-A-CC-TT-A-CC-AG--GT-C---TT-G-A--C-A-…	CATGCCGTAAACGATGAGTGCTAGGTGTTGGAGGGTTTCCGCCCTTCAGTGCCGGAGCTAACGCATTAAGCACTCCGCCTGGGGAGTACGACCGCAAGGTTGAAACTCAAAGGAATTGACGGGGGCCCGCACAAGCGGTGGAGCATGTGGTTTAATTCGAAGCTACGCGAAGAACCTTACCAGGTCTTGACATCTTGCGCCAACCTCAGAGATGAGGCGTTCCCTTCGGGGACGCAATGACAGGTGG	>H7JXH6D02F70OX CATGCCGTAAACGATGAGTGCTAGGTGTTGGAGGGTTTCCGCCCTTCAGTGCCGGAGCTAACGCATTAAGCACTCCGCCTGGGGAGTACGACCGCAAGGTTGAAACTCAAAGGAATTGACGGGGGCCCGCACAAGCGGTGGAGCATGTGGTTTAATTCGAAGCTACGCGAAGAACCTTACCAGGTCTTGACATCTTGCGCCAACCTCAGAGATGAGGCGTTCCCTTCGGGGACGCAATGACAGGTGG	S000129424	1	Lactobacillus coleohominis; AJ292530	Firmicutes	Bacilli		Lactobacillales		Lactobacillaceae	Lactobacillus	0	0	0	0	0	0	0	0	0	32	0	0	0	14	0	0	31	0	0	0	0	0	0	0	0	0	0	0	0	0	0	0
H7JXH6D02FJV4W	74	H7JXH6D02FJV4W	Bacteria(99.5);"Bacteroidetes"(80.6);unclassified;unclassified;unclassified;unclassified;	74	CG-C-G-CTG-T-AAA--C-G---A-TG-A--T--GA-C---T---A-A--C--T--G-T-T--G-G-T-T-C----------CA-ATG--------G-G-A-T--C---A-G-T-G--G-T----CA--A--G-C-G-AA-A-G-C-G-T--T--AA-G-T----C---A-T---CC-AC-C-T--GGGG-AG-TA---CG-G-C-C-G-C-A-A-G-GC-T-G-A-A-AC--T--C--AAA---GGAA-TT-G-A-CGGG-G-G---CCC-G--C-A-C-AA-GC-GGA-GG--A-A-C---A-T--GT-G-G-T-TT-----AA-TT-C-G-A-TG-A--TAC-G-C--G-A-G--G-A-A-CC-TT-A-CC-CG--GG-C---TC-G-A--A-C-…	CGCGCTGTAAACGATGATGACTAACTGTTGGTTCCAATGGGATCAGTGGTCAAGCGAAAGCGTTAAGTCATCCACCTGGGGAGTACGGCCGCAAGGCTGAAACTCAAAGGAATTGACGGGGGCCCGCACAAGCGGAGGAACATGTGGTTTAATTCGATGATACGCGAGGAACCTTACCCGGGCTCGAACGGCGGATGAATATGTATGAGAATGCATAGTCGCAAGACATCCGTCGAGGTGC	>H7JXH6D02FJV4W CGCGCTGTAAACGATGATGACTAACTGTTGGTTCCAATGGGATCAGTGGTCAAGCGAAAGCGTTAAGTCATCCACCTGGGGAGTACGGCCGCAAGGCTGAAACTCAAAGGAATTGACGGGGGCCCGCACAAGCGGAGGAACATGTGGTTTAATTCGATGATACGCGAGGAACCTTACCCGGGCTCGAACGGCGGATGAATATGTATGAGAATGCATAGTCGCAAGACATCCGTCGAGGTGC	S003222887	0.655	Bacteroidia bacterium canine oral taxon 387; 2C116; JN713557	Bacteroidetes	Bacteroidia		Bacteroidales	unclassified_"Bacteroidales"			0	0	0	0	0	0	0	0	0	0	0	0	0	0	0	0	0	0	0	0	0	0	0	0	0	0	0	0	0	0	0	0
H7JXH6D02IUIMG	73	H7JXH6D02IUIMG	Bacteria(100);"Fusobacteria"(100);"Fusobacteria"(100);"Fusobacteriales"(100);"Fusobacteriaceae"(100);Fusobacterium(100);	73	CA-C-G-CCG-T-AAA--C-G---A-TG-A--T--TA-C---T---A-G--G--T--G-T-T--G-G-G-G-G----------TC-GA---------A-C-C-T--C---A-G-C-G--C-C----CA--A--G-C-A-AA-C-G-C-G-A--T--AA-G-T----A---A-T---CC-GC-C-T--GGGG-AG-TA---CG-T-A-C-G-C-A-A-G-TA-T-G-A-A-AC--T--C--AAA---GGAA-TT-G-A-CGGG-G-A---CCC-G--C-A-C-AA-GC-GGT-GG--A-G-C---A-T--GT-G-G-T-TT-----AA-TT-C-G-A-CG-C--AAC-G-C--G-A-G--G-A-A-CC-TT-A-CC-AG--CG-T---TT-G-A--C-A-…	CACGCCGTAAACGATGATTACTAGGTGTTGGGGGTCGAACCTCAGCGCCCAAGCAAACGCGATAAGTAATCCGCCTGGGGAGTACGTACGCAAGTATGAAACTCAAAGGAATTGACGGGGACCCGCACAAGCGGTGGAGCATGTGGTTTAATTCGACGCAACGCGAGGAACCTTACCAGCGTTTGACATCTTAGGAATGAGACAGAGATGTTTCAGTGTCACTTCGGTGAAACCTAAAGACAGGTGG	>H7JXH6D02IUIMG CACGCCGTAAACGATGATTACTAGGTGTTGGGGGTCGAACCTCAGCGCCCAAGCAAACGCGATAAGTAATCCGCCTGGGGAGTACGTACGCAAGTATGAAACTCAAAGGAATTGACGGGGACCCGCACAAGCGGTGGAGCATGTGGTTTAATTCGACGCAACGCGAGGAACCTTACCAGCGTTTGACATCTTAGGAATGAGACAGAGATGTTTCAGTGTCACTTCGGTGAAACCTAAAGACAGGTGG	S001243315	0.975	Fusobacterium periodonticum; ChDC F267; FJ471668	Fusobacteria	Fusobacteria		Fusobacteriales		Fusobacteriaceae	Fusobacterium	0	0	0	0	0	0	0	0	0	0	0	0	0	0	0	0	0	0	0	0	0	0	0	0	0	0	0	0	0	0	0	0
H7JXH6D02F85ZT	71	H7JXH6D02F85ZT	Bacteria(100);"Spirochaetes"(98.6);Spirochaetes(98.6);Spirochaetales(98.6);Spirochaetaceae(98.4);Treponema(98.4);	71	CA-C-A-CCG-T-AAA--C-G---A-TG-T--A--CA-C---T---A-G--G--T--G-T-T--G-G-A-G-C----------AA-GA---------G-C-T-T--C---A-G-T-G--C-C----AA--A--G-C-A-AA-C-G-C-G-A--T--AA-G-T----G---T-A---CC-GC-C-T--GGGG-AG-TA---TG-C-C-C-G-C-A-A-G-GG-T-G-A-A-AC--T--C--AAA---GGAA-TT-G-A-CGGG-G-G---CCC-G--C-A-C-AA-GC-GGT-GG--A-G-C---A-T--GT-G-G-T-TT-----AA-TT-C-G-A-TG-G--TAC-G-C--G-A-G--G-A-A-CC-TT-A-CC-TG--GG-T---TT-G-A--C-A-…	CACACCGTAAACGATGTACACTAGGTGTTGGAGCAAGAGCTTCAGTGCCAAAGCAAACGCGATAAGTGTACCGCCTGGGGAGTATGCCCGCAAGGGTGAAACTCAAAGGAATTGACGGGGGCCCGCACAAGCGGTGGAGCATGTGGTTTAATTCGATGGTACGCGAGGAACCTTACCTGGGTTTGACATCTAGTGGAATGCCTTAGAGATAAGGTAGTGTAGTTTACTACACCGCTAGACAGGTGC	>H7JXH6D02F85ZT CACACCGTAAACGATGTACACTAGGTGTTGGAGCAAGAGCTTCAGTGCCAAAGCAAACGCGATAAGTGTACCGCCTGGGGAGTATGCCCGCAAGGGTGAAACTCAAAGGAATTGACGGGGGCCCGCACAAGCGGTGGAGCATGTGGTTTAATTCGATGGTACGCGAGGAACCTTACCTGGGTTTGACATCTAGTGGAATGCCTTAGAGATAAGGTAGTGTAGTTTACTACACCGCTAGACAGGTGC	S000427719	0.979	Treponema sp. I:F:D13; AF023053	Spirochaetes	Spirochaetes		Spirochaetales		Spirochaetaceae	Treponema	0	0	0	0	0	0	0	0	0	0	0	0	0	0	0	0	0	0	0	0	0	0	0	0	0	0	0	0	0	0	0	0
H7JXH6D02GFNA1	70	H7JXH6D02GFNA1	Bacteria(100);Firmicutes(100);Clostridia(100);Clostridiales(100);Lachnospiraceae(99.4);Moryella(65.8);	70	CA-C-G-CGG-T-AAA--C-G---A-TG-A--A--TA-C---T---A-G--G--T--G-T-C--G-G-T-G-C--C-C-----AA-A------G-G-G-T-A-T--C---G-G-T-G--C-C----GT--C--G-C-A-AA-C-G-C-A-A--T--AA-G-T----A---T-T---CC-AC-C-T--GGGG-AG-TA---CG-T-T-C-G-C-A-A-G-AA-T-G-A-A-AC--T--C--AAA---GGAA-TT-G-A-CGGG-G-A---CCC-G--C-A-C-AA-GC-AGT-GG--A-G-C---A-T--GT-G-G-T-TT-----AA-TT-C-G-A-AG-C--AAC-G-C--G-A-A--G-A-A-CC-TT-A-CC-AA--GT-C---TT-G-A--C-A-…	CACGCGGTAAACGATGAATACTAGGTGTCGGTGCCCAAAGGGTATCGGTGCCGTCGCAAACGCAATAAGTATTCCACCTGGGGAGTACGTTCGCAAGAATGAAACTCAAAGGAATTGACGGGGACCCGCACAAGCAGTGGAGCATGTGGTTTAATTCGAAGCAACGCGAAGAACCTTACCAAGTCTTGACATCCCGATGACCGGCTCGTAACGGAGCCTTCTCTACGGAGCAGCGGAGACAGGTGG	>H7JXH6D02GFNA1 CACGCGGTAAACGATGAATACTAGGTGTCGGTGCCCAAAGGGTATCGGTGCCGTCGCAAACGCAATAAGTATTCCACCTGGGGAGTACGTTCGCAAGAATGAAACTCAAAGGAATTGACGGGGACCCGCACAAGCAGTGGAGCATGTGGTTTAATTCGAAGCAACGCGAAGAACCTTACCAAGTCTTGACATCCCGATGACCGGCTCGTAACGGAGCCTTCTCTACGGAGCAGCGGAGACAGGTGG	S003301812	1	Lachnospiraceae bacterium S3MV16; JX103996	Firmicutes	Clostridia		Clostridiales		Lachnospiraceae	Moryella	0	0	0	0	0	0	0	0	0	0	0	0	0	0	0	0	0	0	0	0	0	0	4	0	0	0	6	0	0	0	0	0
H7JXH6D02HMFNW	69	H7JXH6D02HMFNW	Bacteria(100);"Proteobacteria"(100);Gammaproteobacteria(100);Pseudomonadales(99.9);Moraxellaceae(99.5);Acinetobacter(99);	69	CA-T-G-CCG-T-AAA--C-G---A-TG-T--C--TA-C---T---A-G--C--C--G-T-T--G-G-G-G-T--C------TTT-GA-------G-A-C-T-T--T---A-G-T-G--G-C----GC--A--G-C-T-AA-C-G-C-G-A--T--AA-G-T----A---G-A---CC-GC-C-T--GGGG-AG-TA---CG-G-T-C-G-C-A-A-G-AC-T-A-A-A-AC--T--C--AAA---TGAA-TT-G-A-CGGG-G-G---CCC-G--C-A-C-AA-GC-GGT-GG--A-G-C---A-T--GT-G-G-T-TT-----AA-TT-C-G-A-TG-C--AAC-G-C--G-A-A--G-A-A-CC-TT-A-CC-TG--GT-C---TT-G-A--C-A-…	CATGCCGTAAACGATGTCTACTAGCCGTTGGGGTCTTTGAGACTTTAGTGGCGCAGCTAACGCGATAAGTAGACCGCCTGGGGAGTACGGTCGCAAGACTAAAACTCAAATGAATTGACGGGGGCCCGCACAAGCGGTGGAGCATGTGGTTTAATTCGATGCAACGCGAAGAACCTTACCTGGTCTTGACATAGTAAGAACTTTCCAGAGATGGATTGGTGCCTTCGGGAGCTTACATACAGGTGC	>H7JXH6D02HMFNW CATGCCGTAAACGATGTCTACTAGCCGTTGGGGTCTTTGAGACTTTAGTGGCGCAGCTAACGCGATAAGTAGACCGCCTGGGGAGTACGGTCGCAAGACTAAAACTCAAATGAATTGACGGGGGCCCGCACAAGCGGTGGAGCATGTGGTTTAATTCGATGCAACGCGAAGAACCTTACCTGGTCTTGACATAGTAAGAACTTTCCAGAGATGGATTGGTGCCTTCGGGAGCTTACATACAGGTGC	S000483992	1	Acinetobacter sp. An17; AJ551155	Proteobacteria	Gammaproteobacteria		Pseudomonadales		Moraxellaceae	Acinetobacter	0	0	0	0	0	0	0	0	0	0	0	0	0	0	0	0	0	0	0	0	0	0	0	0	0	0	0	0	0	0	0	0
H7JXH6D02JGOZS	66	H7JXH6D02JGOZS	Bacteria(100);Firmicutes(82.9);unclassified;unclassified;unclassified;unclassified;	66	CA-C-G-CCG-T-AAA--C-G---A-TG-G--A--TA-C---T---A-G--A--T--G-C-A--G-G-A-G-G--T------ATT-CA-C-----T-C-C-T-T--C---T-G-T-G--T-C----GC--A--G-C-T-AA-C-G-C-A-A--T--AA-G-T----A---T-C---CC-GC-C-T--GGGG-AG-TA---CG-A-T-C-G-C-A-A-G-AT-T-A-A-A-AC--T--C--AAA---GGAA-TT-G-A-CGGG-G-A---CCC-G--C-A-C-AA-GC-AGC-GG--A-G-C---A-T--GT-G-G-T-TT-----AA-TT-C-G-A-AG-C--AAC-G-C--G-A-A--A-A-A-CC-TT-A-CC-AA--GA-C---TT-G-A--C-A-…	CACGCCGTAAACGATGGATACTAGATGCAGGAGGTATTCACTCCTTCTGTGTCGCAGCTAACGCAATAAGTATCCCGCCTGGGGAGTACGATCGCAAGATTAAAACTCAAAGGAATTGACGGGGACCCGCACAAGCAGCGGAGCATGTGGTTTAATTCGAAGCAACGCGAAAAACCTTACCAAGACTTGACATCAGTATGACTATCATAGAAATATGGTATCTCGCAAGAGCATACTGACAGGTGG	>H7JXH6D02JGOZS CACGCCGTAAACGATGGATACTAGATGCAGGAGGTATTCACTCCTTCTGTGTCGCAGCTAACGCAATAAGTATCCCGCCTGGGGAGTACGATCGCAAGATTAAAACTCAAAGGAATTGACGGGGACCCGCACAAGCAGCGGAGCATGTGGTTTAATTCGAAGCAACGCGAAAAACCTTACCAAGACTTGACATCAGTATGACTATCATAGAAATATGGTATCTCGCAAGAGCATACTGACAGGTGG	S001602625	0.975	Clostridiales bacterium oral taxon 093; CK059; GQ422712	Firmicutes	Clostridia		Clostridiales	unclassified_Clostridiales			0	0	0	0	0	0	0	0	0	0	0	0	0	0	0	0	0	0	0	0	0	0	0	0	0	0	0	0	0	0	0	0
H7JXH6D02GKYP3	65	H7JXH6D02GKYP3	Bacteria(100);"Spirochaetes"(100);Spirochaetes(100);Spirochaetales(100);Spirochaetaceae(100);Treponema(100);	65	CG-C-A-CCG-T-AAA--C-G---A-TG-T--A--CA-C---T---A-G--G--T--G-T-C--T-G---G-C---------ATA-ACA--------G-C---T--G---G-G-T-G--C-C----AA--A--G-C-A-AA-C-G-T-G-A--T--AA-G-T----G---T-A---CC-GC-C-T--GGGG-AG-TA---TG-C-C-C-G-C-A-A-G-GG-T-G-A-A-AC--T--C--AAA---GGAA-TT-G-A-CGGG-G-G---CCC-G--C-A-C-AA-GC-GGT-GG--A-G-C---A-T--GT-G-G-T-TT-----AA-TT-C-G-A-TG-G--TAC-G-C--G-A-G--G-A-A-CC-TT-A-CC-TG--GG-T---TT-G-A--C-A-…	CGCACCGTAAACGATGTACACTAGGTGTCTGGCATAACAGCTGGGTGCCAAAGCAAACGTGATAAGTGTACCGCCTGGGGAGTATGCCCGCAAGGGTGAAACTCAAAGGAATTGACGGGGGCCCGCACAAGCGGTGGAGCATGTGGTTTAATTCGATGGTACGCGAGGAACCTTACCTGGGTTTGACATAGTATCTGATGCCGTAGAGATACGGCAGCGTAGCAATACGAGGTACAACAGGTGC	>H7JXH6D02GKYP3 CGCACCGTAAACGATGTACACTAGGTGTCTGGCATAACAGCTGGGTGCCAAAGCAAACGTGATAAGTGTACCGCCTGGGGAGTATGCCCGCAAGGGTGAAACTCAAAGGAATTGACGGGGGCCCGCACAAGCGGTGGAGCATGTGGTTTAATTCGATGGTACGCGAGGAACCTTACCTGGGTTTGACATAGTATCTGATGCCGTAGAGATACGGCAGCGTAGCAATACGAGGTACAACAGGTGC	S000010883	1	Treponema maltophilum (T); periodontitis patient BR; X87140	Spirochaetes	Spirochaetes		Spirochaetales		Spirochaetaceae	Treponema	0	0	0	0	0	0	0	0	0	0	0	0	0	0	0	0	0	0	0	0	0	0	0	0	0	0	0	0	0	0	0	0
H7JXH6D02JB0MX	61	H7JXH6D02JB0MX	Bacteria(100);Firmicutes(94.3);Clostridia(90.7);Clostridiales(90.6);unclassified;unclassified;	61	CA-C-G-CCG-T-AAA--C-G---A-TG-A--G--TG-C---T---A-G--G--T--G-T-C------T-G-C----------TC-AT---------A-CGAGT--A---G-G-T-G--C-C----GT--AC-G-T-T-AA-C-A-C-A-T--T--AA-G-C----A---C-T---CC-GC-C-T--GGGG-AG-TA---CG-T-A-C-G-C-A-A-G-TA-T-G-A-A-AC--T--C--AAA---GGAA-TT-G-A-CGGG-G-A---CCC-G--C-A-C-AA-GC-AGC-GG--A-G-C---A-T--GT-G-G-T-TT-----AA-TT-C-G-A-GG-C--TAC-G-C--G-A-A--G-A-A-CC-TT-A-CC-AG--GA-C---TT-G-A--C-A-…	CACGCCGTAAACGATGAGTGCTAGGTGTCTGCTCATACGAGTAGGTGCCGTACGTTAACACATTAAGCACTCCGCCTGGGGAGTACGTACGCAAGTATGAAACTCAAAGGAATTGACGGGGACCCGCACAAGCAGCGGAGCATGTGGTTTAATTCGAGGCTACGCGAAGAACCTTACCAGGACTTGACATACCAAGGAAAGTTTTTAGAGATAAAAACCCTAGATTTATCTACCTTGGATACAGGTGG	>H7JXH6D02JB0MX CACGCCGTAAACGATGAGTGCTAGGTGTCTGCTCATACGAGTAGGTGCCGTACGTTAACACATTAAGCACTCCGCCTGGGGAGTACGTACGCAAGTATGAAACTCAAAGGAATTGACGGGGACCCGCACAAGCAGCGGAGCATGTGGTTTAATTCGAGGCTACGCGAAGAACCTTACCAGGACTTGACATACCAAGGAAAGTTTTTAGAGATAAAAACCCTAGATTTATCTACCTTGGATACAGGTGG	S003754149	1	Peptostreptococcaceae bacterium Smarlab 11151532; KC311430	Firmicutes	Clostridia		Clostridiales	unclassified_Clostridiales			0	0	0	0	0	0	0	0	1	0	1	0	0	0	0	0	0	0	0	0	0	0	2	0	0	0	2	0	0	0	0	0
H7JXH6D02GA94B	61	H7JXH6D02GA94B	Bacteria(100);"Bacteroidetes"(100);"Bacteroidia"(100);"Bacteroidales"(100);"Prevotellaceae"(100);Prevotella(100);	61	CG-C-A-CGG-T-AAA--C-G---A-TG-G--A--TG-C---C---C-G--C--T--G-T-T--A-G-C-G-----------CCT-GG-----------C-G-T--T---A-G-C-G--G-C----TA--A--G-C-G-AA-A-G-C-A-T--T--AA-G-C----A---T-C---CC-AC-C-T--GGGG-AG-TA---CG-C-C-G-G-C-A-A-C-GG-T-G-A-A-AC--T--C--AAA---GGAA-TT-G-A-CGGG-G-G---CCC-G--C-A-C-AA-GC-GGA-GG--A-A-C---A-T--GT-G-G-T-TT-----AA-TT-C-G-A-TG-A--TAC-G-C--G-A-G--G-A-A-CC-TT-A-CC-CG--GG-C---TT-G-A--A-T-…	CGCACGGTAAACGATGGATGCCCGCTGTTAGCGCCTGGCGTTAGCGGCTAAGCGAAAGCATTAAGCATCCCACCTGGGGAGTACGCCGGCAACGGTGAAACTCAAAGGAATTGACGGGGGCCCGCACAAGCGGAGGAACATGTGGTTTAATTCGATGATACGCGAGGAACCTTACCCGGGCTTGAATTGCAGACGCAGGATACAGAGATGTTGACTCCCTTCGGGGCGTCTGTGAAGGTGC	>H7JXH6D02GA94B CGCACGGTAAACGATGGATGCCCGCTGTTAGCGCCTGGCGTTAGCGGCTAAGCGAAAGCATTAAGCATCCCACCTGGGGAGTACGCCGGCAACGGTGAAACTCAAAGGAATTGACGGGGGCCCGCACAAGCGGAGGAACATGTGGTTTAATTCGATGATACGCGAGGAACCTTACCCGGGCTTGAATTGCAGACGCAGGATACAGAGATGTTGACTCCCTTCGGGGCGTCTGTGAAGGTGC	S000011989	1	Prevotella intermedia (T); ATCC 25611; X73965	Bacteroidetes	Bacteroidia		Bacteroidales		Prevotellaceae	Prevotella	0	0	0	0	0	0	0	0	0	0	0	0	0	0	0	0	0	0	0	0	0	0	0	0	0	0	0	0	0	0	0	0
H7JXH6D02F7C4B	61	H7JXH6D02F7C4B	Bacteria(100);unclassified;unclassified;unclassified;unclassified;unclassified;	61	CT-A-G-CCG-T-AAA--C-G---A-TG-G--A--TA-C---T---A-G--G-----C-G-C--T-G-C-G-CG-T------ATC-GA-------C-C-C-G-T--GC--A-G-T-G--C-T----GT--A--G-C-T-AA-C-G-C-G-T--T--AA-G-T----A---T-C---CC-GC-C-T--GGGG-AG-TA---CG-T-T-C-G-C-A-A-G-AA-T-G-A-A-AC--T--C--AAA---GGAA-TT-G-A-CGGG-G-G---CCC-G--C-A-C-AA-GC-GGT-GG--A-G-C---A-T--GT-G-G-T-TT-----AA-TT-C-G-A-TG-C--AAC-G-C--G-A-A--G-A-A-CC-TT-A-CC-TA--CT-C---TT-G-A--C-A-…	CTAGCCGTAAACGATGGATACTAGGCGCTGCGCGTATCGACCCGTGCAGTGCTGTAGCTAACGCGTTAAGTATCCCGCCTGGGGAGTACGTTCGCAAGAATGAAACTCAAAGGAATTGACGGGGGCCCGCACAAGCGGTGGAGCATGTGGTTTAATTCGATGCAACGCGAAGAACCTTACCTACTCTTGACATCCAGAGAATTCGCTAGAGATAGCTTAGTGCCTTCGGGAACTCTGAGACAGGTGC	>H7JXH6D02F7C4B CTAGCCGTAAACGATGGATACTAGGCGCTGCGCGTATCGACCCGTGCAGTGCTGTAGCTAACGCGTTAAGTATCCCGCCTGGGGAGTACGTTCGCAAGAATGAAACTCAAAGGAATTGACGGGGGCCCGCACAAGCGGTGGAGCATGTGGTTTAATTCGATGCAACGCGAAGAACCTTACCTACTCTTGACATCCAGAGAATTCGCTAGAGATAGCTTAGTGCCTTCGGGAACTCTGAGACAGGTGC	S000323985	0.792	Nymphaea alba (T); AJ627251	Cyanobacteria/Chloroplast	Chloroplast				Chloroplast	Streptophyta	0	0	0	0	0	0	0	0	0	0	0	0	0	0	0	0	0	0	0	0	0	0	0	0	0	0	0	0	0	0	0	0
H7JXH6D02G8LBP	60	H7JXH6D02G8LBP	Bacteria(99.8);"Bacteroidetes"(94.1);unclassified;unclassified;unclassified;unclassified;	60	CA-C-G-CCG-T-AAA--C-G---A-TG-A--T--CA-C---T---C-G--C--T--C-T-T--G-G-C-G-----------ATA-TGC----------T-G-T--C---A-G-G-G--G-C----CA--A--G-C-G-AA-A-G-C-G-T--T--AA-G-T----G---A-T---CC-AC-C-T--GGGG-AG-TA---CG-G-C-C-G-C-A-A-G-GC-T-G-A-A-AC--T--C--AAA---GGAA-TT-G-A-CGGG-G-G---CCC-G--C-A-C-AA-GC-GGA-GG--A-A-C---A-T--GT-G-G-T-TT-----AA-TT-C-G-A-TG-A--TAC-G-C--G-A-G--G-A-A-CC-TT-A-CC-TG--GG-C---TA-G-A--A-C-…	CACGCCGTAAACGATGATCACTCGCTCTTGGCGATATGCTGTCAGGGGCCAAGCGAAAGCGTTAAGTGATCCACCTGGGGAGTACGGCCGCAAGGCTGAAACTCAAAGGAATTGACGGGGGCCCGCACAAGCGGAGGAACATGTGGTTTAATTCGATGATACGCGAGGAACCTTACCTGGGCTAGAACGGCATACGAATTAAGAGGGAAACCTTTTAAGCCTTTACGGCGTATGTCGAGGTGC	>H7JXH6D02G8LBP CACGCCGTAAACGATGATCACTCGCTCTTGGCGATATGCTGTCAGGGGCCAAGCGAAAGCGTTAAGTGATCCACCTGGGGAGTACGGCCGCAAGGCTGAAACTCAAAGGAATTGACGGGGGCCCGCACAAGCGGAGGAACATGTGGTTTAATTCGATGATACGCGAGGAACCTTACCTGGGCTAGAACGGCATACGAATTAAGAGGGAAACCTTTTAAGCCTTTACGGCGTATGTCGAGGTGC	S000357110	0.592	bacterium DG873; AY258118	Bacteroidetes	Sphingobacteria		Sphingobacteriales		Flammeovirgaceae	Marinoscillum	0	0	0	0	0	0	0	0	0	0	0	0	0	0	0	0	0	0	0	0	0	0	0	0	0	0	0	0	0	0	0	0
H7JXH6D02GULXB	60	H7JXH6D02GULXB	Bacteria(100);"Actinobacteria"(100);Actinobacteria(100);Coriobacteriales(100);Coriobacteriaceae(100);Atopobium(99.4);	60	CT-A-G-CCG-T-AAA--C-G---A-TG-G--A--CA-C---T---A-G--G--T--G-T-G--G-G-G-A-G--A-------TT-A--------TAC-T-T-T--C---C-G-T-G--C-C----GC--A--G-C-C-AA-C-G-C-A-T--T--AA-G-T----G---T-C---CC-GC-C-T--GGGG-AG-TA---CG-G-T-C-G-C-A-A-G-AC-T-A-A-A-AC--T--C--AAA---GGAA-TT-G-A-CGGG-G-G---CCC-G--C-A-C-AA-GC-AGC-GG--A-G-C---A-T--GT-G-G-C-TT-----AA-TT-C-G-A-AG-C--AAC-G-C--G-A-A--G-A-A-CC-TT-A-CC-AG--GG-C---TT-G-A--C-A-…	CTAGCCGTAAACGATGGACACTAGGTGTGGGGAGATTATACTTTCCGTGCCGCAGCCAACGCATTAAGTGTCCCGCCTGGGGAGTACGGTCGCAAGACTAAAACTCAAAGGAATTGACGGGGGCCCGCACAAGCAGCGGAGCATGTGGCTTAATTCGAAGCAACGCGAAGAACCTTACCAGGGCTTGACATTTAGGTGAAGCAGTGGAAACACTGTGGCCGAAAGGAGCCTAAACAGGTGG	>H7JXH6D02GULXB CTAGCCGTAAACGATGGACACTAGGTGTGGGGAGATTATACTTTCCGTGCCGCAGCCAACGCATTAAGTGTCCCGCCTGGGGAGTACGGTCGCAAGACTAAAACTCAAAGGAATTGACGGGGGCCCGCACAAGCAGCGGAGCATGTGGCTTAATTCGAAGCAACGCGAAGAACCTTACCAGGGCTTGACATTTAGGTGAAGCAGTGGAAACACTGTGGCCGAAAGGAGCCTAAACAGGTGG	S000607439	1	Atopobium vaginae; BVS059A5; AJ585206	Actinobacteria	Actinobacteria	Coriobacteridae	Coriobacteriales	Coriobacterineae	Coriobacteriaceae	Atopobium	0	0	0	0	0	0	0	0	0	0	0	0	0	0	0	0	1	0	0	0	0	0	0	0	0	4	2	0	0	0	1	0
H7JXH6D02I4FGY	59	H7JXH6D02I4FGY	Bacteria(100);"Bacteroidetes"(100);"Bacteroidia"(100);"Bacteroidales"(100);"Prevotellaceae"(100);Prevotella(97.8);	59	CG-C-A-CGG-T-AAA--C-G---A-TG-G--A--TG-C---C---C-G--C--T--G-T-C--C-G-C-C-C---------ATT-CG---------T-G-G-C--G---G-G-C-G--G-C----CA--A--G-C-G-AA-A-G-C-G-T--T--AA-G-C----A---T-C---CC-AC-C-T--GGGG-AG-TA---CG-C-C-G-G-C-A-A-C-GG-T-G-A-A-AC--T--C--AAA---GGAA-TT-G-A-CGGG-G-G---CCC-G--C-A-C-AA-GC-GGA-GG--A-A-C---A-T--GT-G-G-T-TT-----AA-TT-C-G-A-TG-A--TAC-G-C--G-A-G--G-A-A-CC-TT-A-CC-CG--GG-C---TT-G-A--A-C-…	CGCACGGTAAACGATGGATGCCCGCTGTCCGCCCATTCGTGGCGGGCGGCCAAGCGAAAGCGTTAAGCATCCCACCTGGGGAGTACGCCGGCAACGGTGAAACTCAAAGGAATTGACGGGGGCCCGCACAAGCGGAGGAACATGTGGTTTAATTCGATGATACGCGAGGAACCTTACCCGGGCTTGAACTGCCAGTGAACGATACAGAGATGTTGAGGCCCTTCGGGGCGCTGGTGGAGGTGC	>H7JXH6D02I4FGY CGCACGGTAAACGATGGATGCCCGCTGTCCGCCCATTCGTGGCGGGCGGCCAAGCGAAAGCGTTAAGCATCCCACCTGGGGAGTACGCCGGCAACGGTGAAACTCAAAGGAATTGACGGGGGCCCGCACAAGCGGAGGAACATGTGGTTTAATTCGATGATACGCGAGGAACCTTACCCGGGCTTGAACTGCCAGTGAACGATACAGAGATGTTGAGGCCCTTCGGGGCGCTGGTGGAGGTGC	S002235858	0.928	Prevotella buccalis; JCM 12246; AB547676	Bacteroidetes	Bacteroidia		Bacteroidales		Prevotellaceae	Prevotella	0	0	0	0	0	0	0	0	0	0	0	0	0	0	0	0	0	0	0	0	0	0	0	0	0	4	0	0	0	0	48	0
H7JXH6D02I1MKC	57	H7JXH6D02I1MKC	Bacteria(100);Firmicutes(100);Clostridia(100);Clostridiales(100);Peptostreptococcaceae(100);Peptostreptococcaceae_incertae_sedis(100);	57	CA-C-G-CCG-T-AAA--C-G---A-TG-A--A--CA-C---T---A-G--G--T--G-T-C--G-G-G-A------------GG-AA-----------T-T-T--C---G-G-T-G--C-C----GG--C--G-C-A-AA-C-G-C-A-A--T--AA-G-T----G---T-T---CC-GC-C-T--GGGG-AG-TA---CG-T-T-C-G-C-A-A-G-AA-T-A-A-A-AC--T--C--AAA---GGAA-TT-G-A-CGGG-G-A---CCC-G--C-A-C-AA-GT-AGC-GG--A-G-C---A-T--GT-G-G-T-TT-----AA-TT-C-G-A-AG-C--AAC-G-C--G-A-A--G-A-A-CC-TT-A-CC-TA--AG-C---TT-G-A--C-A-…	CACGCCGTAAACGATGAACACTAGGTGTCGGGAGGAATTTCGGTGCCGGCGCAAACGCAATAAGTGTTCCGCCTGGGGAGTACGTTCGCAAGAATAAAACTCAAAGGAATTGACGGGGACCCGCACAAGTAGCGGAGCATGTGGTTTAATTCGAAGCAACGCGAAGAACCTTACCTAAGCTTGACATGGGGATGAAAAGCAATGTAAAGTTGTAATGATACCCTCGGGTATACATCCCACACAGGTGG	>H7JXH6D02I1MKC CACGCCGTAAACGATGAACACTAGGTGTCGGGAGGAATTTCGGTGCCGGCGCAAACGCAATAAGTGTTCCGCCTGGGGAGTACGTTCGCAAGAATAAAACTCAAAGGAATTGACGGGGACCCGCACAAGTAGCGGAGCATGTGGTTTAATTCGAAGCAACGCGAAGAACCTTACCTAAGCTTGACATGGGGATGAAAAGCAATGTAAAGTTGTAATGATACCCTCGGGTATACATCCCACACAGGTGG	S001873791	1	Eubacterium yurii (T); SM14; GU269551	Firmicutes	Clostridia		Clostridiales		Peptostreptococcaceae	Peptostreptococcaceae_incertae_sedis	0	0	0	0	0	0	0	0	0	0	0	0	0	0	0	0	0	0	0	0	0	0	0	0	0	0	0	0	0	0	0	0
H7JXH6D02JENTM	56	H7JXH6D02JENTM	Bacteria(100);Firmicutes(100);Clostridia(100);Clostridiales(100);Clostridiales_Incertae_Sedis_XI(100);Parvimonas(100);	56	CA-C-G-CCG-T-AAA--C-G---A-TG-A--A--TG-C---T---A-G--G--T--G-T-T--G-G-G-A-G----------TC-AA---------A-T-C-T--C---G-G-T-G--C-C----GA--A--G-T-T-AA-C-A-C-A-T--T--AA-G-C----A---T-T---CC-GC-C-T--GGGG-AG-TA---CG-G-T-G-G-C-A-A-C-AC-T-G-A-A-AC--T--C--AAA---GGAA-TT-G-A-CGGG-G-A---CCC-G--C-A-C-AA-GC-AGC-GG--A-G-C---A-T--GT-G-G-T-TT-----AA-TT-C-G-A-AG-C--AAC-G-C--G-A-A--G-A-A-CC-TT-A-CC-AA--GG-C---TT-G-A--C-A-…	CACGCCGTAAACGATGAATGCTAGGTGTTGGGAGTCAAATCTCGGTGCCGAAGTTAACACATTAAGCATTCCGCCTGGGGAGTACGGTGGCAACACTGAAACTCAAAGGAATTGACGGGGACCCGCACAAGCAGCGGAGCATGTGGTTTAATTCGAAGCAACGCGAAGAACCTTACCAAGGCTTGACATATAGTTGAGTTATTGAGAAATTGATAAGTCCCTCGGGACAACTATACAGGTGG	>H7JXH6D02JENTM CACGCCGTAAACGATGAATGCTAGGTGTTGGGAGTCAAATCTCGGTGCCGAAGTTAACACATTAAGCATTCCGCCTGGGGAGTACGGTGGCAACACTGAAACTCAAAGGAATTGACGGGGACCCGCACAAGCAGCGGAGCATGTGGTTTAATTCGAAGCAACGCGAAGAACCTTACCAAGGCTTGACATATAGTTGAGTTATTGAGAAATTGATAAGTCCCTCGGGACAACTATACAGGTGG	S000022808	1	Peptostreptococcus sp. CCUG 42997; AJ277208	Firmicutes	Clostridia		Clostridiales		Clostridiales_Incertae Sedis XI	Parvimonas	0	0	0	0	0	0	0	0	0	0	0	0	0	0	0	0	0	0	0	0	0	2	0	1	0	1	19	0	1	0	4	1
H7JXH6D02I0OIY	56	H7JXH6D02I0OIY	Bacteria(100);Firmicutes(100);Bacilli(100);Bacillales(100);Bacillaceae_1(100);Geobacillus(100);	56	CA-C-G-CCG-T-AAA--C-G---A-TG-A--G--TG-C---T---A-A--G--T--G-T-T--A-G-A-G-G--G-G-----TC-AC-----A-C-C-C-T-T--T---A-G-T-G--C-T----GC--A--G-C-T-AA-C-G-C-G-A--T--AA-G-C----A---C-T---CC-GC-C-T--GGGG-AG-TA---CG-G-C-C-G-C-A-A-G-GC-T-G-A-A-AC--T--C--AAA---GGAA-TT-G-A-CGGG-G-G---CCC-G--C-A-C-AA-GC-GGT-GG--A-G-C---A-T--GT-G-G-T-TT-----AA-TT-C-G-A-AG-C--AAC-G-C--G-A-A--G-A-A-CC-TT-A-CC-AG--GT-C---TT-G-A--C-A-…	CACGCCGTAAACGATGAGTGCTAAGTGTTAGAGGGGTCACACCCTTTAGTGCTGCAGCTAACGCGATAAGCACTCCGCCTGGGGAGTACGGCCGCAAGGCTGAAACTCAAAGGAATTGACGGGGGCCCGCACAAGCGGTGGAGCATGTGGTTTAATTCGAAGCAACGCGAAGAACCTTACCAGGTCTTGACATCCCCTGACAACCCTGGAGACAGGGCGTTCCTCCCTTGCGGGAGGACAGGGTGACAGGTGG	>H7JXH6D02I0OIY CACGCCGTAAACGATGAGTGCTAAGTGTTAGAGGGGTCACACCCTTTAGTGCTGCAGCTAACGCGATAAGCACTCCGCCTGGGGAGTACGGCCGCAAGGCTGAAACTCAAAGGAATTGACGGGGGCCCGCACAAGCGGTGGAGCATGTGGTTTAATTCGAAGCAACGCGAAGAACCTTACCAGGTCTTGACATCCCCTGACAACCCTGGAGACAGGGCGTTCCTCCCTTGCGGGAGGACAGGGTGACAGGTGG	S000437951	0.918	Bacillus sp. ICPS6; U59630	Firmicutes	Bacilli		Bacillales		Bacillaceae 1	Geobacillus	0	0	0	0	0	0	0	0	0	0	0	0	0	0	0	0	0	0	0	0	0	0	0	0	0	0	0	0	0	0	0	0
H7JXH6D02GR25S	55	H7JXH6D02GR25S	Bacteria(100);"Proteobacteria"(100);Gammaproteobacteria(100);Aeromonadales(100);Aeromonadaceae(100);Aeromonas(100);	55	CA-C-G-CCG-T-AAA--C-G---A-TG-T--C--GA-T---T---T-G--G--A--G-G-C--T-G-T-G-T--C------CTT-GA-------G-A-C-G-T--G---G-C-T-T--C-C----GG--A--G-C-T-AA-C-G-C-G-T--T--AA-A-T----C---G-A---CC-GC-C-T--GGGG-AG-TA---CG-G-C-C-G-C-A-A-G-GT-T-A-A-A-AC--T--C--AAA---TGAA-TT-G-A-CGGG-G-G---CCC-G--C-A-C-AA-GC-GGT-GG--A-G-C---A-T--GT-G-G-T-TT-----AA-TT-C-G-A-TG-C--AAC-G-C--G-A-A--G-A-A-CC-TT-A-CC-TG--GC-C---TT-G-A--C-A-…	CACGCCGTAAACGATGTCGATTTGGAGGCTGTGTCCTTGAGACGTGGCTTCCGGAGCTAACGCGTTAAATCGACCGCCTGGGGAGTACGGCCGCAAGGTTAAAACTCAAATGAATTGACGGGGGCCCGCACAAGCGGTGGAGCATGTGGTTTAATTCGATGCAACGCGAAGAACCTTACCTGGCCTTGACATGTCTGGAATCCTGTAGAGATACGGGAGTGCCTTCGGGAATCAGAACACAGGTGC	>H7JXH6D02GR25S CACGCCGTAAACGATGTCGATTTGGAGGCTGTGTCCTTGAGACGTGGCTTCCGGAGCTAACGCGTTAAATCGACCGCCTGGGGAGTACGGCCGCAAGGTTAAAACTCAAATGAATTGACGGGGGCCCGCACAAGCGGTGGAGCATGTGGTTTAATTCGATGCAACGCGAAGAACCTTACCTGGCCTTGACATGTCTGGAATCCTGTAGAGATACGGGAGTGCCTTCGGGAATCAGAACACAGGTGC	S000001487	1	Aeromonas encheleia (T); A 1881; AJ224309	Proteobacteria	Gammaproteobacteria		Aeromonadales		Aeromonadaceae	Aeromonas	0	2	0	26	0	0	0	0	0	0	4	0	0	0	0	0	0	0	0	0	0	0	0	0	2	0	7	0	0	0	0	0
H7JXH6D02G2A76	54	H7JXH6D02G2A76	Bacteria(100);Firmicutes(100);Clostridia(100);Clostridiales(100);Eubacteriaceae(100);Pseudoramibacter(99.9);	54	CA-C-G-CCG-T-AAA--C-G---A-TG-A--A--TA-C---T---A-G--G--T--G-T-T--G-GCG--------------AATAA-------------G-T--C---A-G-T-G--C-C----GG--A--G-T-T-AA-C-A-C-A-A--T--AA-G-T----A---T-T---CC-GC-C-T--GGGG-AG-TA---CG-A-C-C-G-C-A-A-G-GT-T-G-A-A-AC--T--C--AAA---GGAA-TT-G-A-CGGG-G-A---CCC-G--C-A-C-AA-GC-AGC-GG--A-G-C---A-T--GT-G-G-T-TT-----AA-TT-C-G-A-AG-C--AAC-G-C--G-A-A--G-A-A-CC-TT-A-CC-AG--GC-C---TT-G-A--C-A-…	CACGCCGTAAACGATGAATACTAGGTGTTGGCGAATAAGTCAGTGCCGGAGTTAACACAATAAGTATTCCGCCTGGGGAGTACGACCGCAAGGTTGAAACTCAAAGGAATTGACGGGGACCCGCACAAGCAGCGGAGCATGTGGTTTAATTCGAAGCAACGCGAAGAACCTTACCAGGCCTTGACATCCTCTGAGCGCAATAGAGATATTGCTTTCTCTTCGGAGACAGAGAGACAGGTGG	>H7JXH6D02G2A76 CACGCCGTAAACGATGAATACTAGGTGTTGGCGAATAAGTCAGTGCCGGAGTTAACACAATAAGTATTCCGCCTGGGGAGTACGACCGCAAGGTTGAAACTCAAAGGAATTGACGGGGACCCGCACAAGCAGCGGAGCATGTGGTTTAATTCGAAGCAACGCGAAGAACCTTACCAGGCCTTGACATCCTCTGAGCGCAATAGAGATATTGCTTTCTCTTCGGAGACAGAGAGACAGGTGG	S001745583	0.72	Eubacterium sp. SA11; GU124470	Firmicutes	Clostridia		Clostridiales		Eubacteriaceae	unclassified_Eubacteriaceae	0	0	0	0	0	0	0	0	0	0	0	0	0	0	0	0	0	0	0	0	0	0	0	0	0	0	0	0	0	0	0	0
H7JXH6D02F1E6R	54	H7JXH6D02F1E6R	Bacteria(100);Firmicutes(100);Clostridia(100);Clostridiales(100);Clostridiales_Incertae_Sedis_XI(100);Peptoniphilus(100);	54	CA-C-G-CCG-T-AAA--C-G---A-TG-A--G--TG-C---T---A-G--G--T--G-T-C--G-G-T--------------AT-AA-------------A-T--C---G-G-T-G--C-C----GC--A--G-T-T-AA-C-A-C-A-A--T--AA-G-C----A---C-T---CC-GC-C-T--GGGG-AG-TA---CG-T-G-C-G-C-A-A-G-CA-T-G-A-A-AC--T--C--AAA---GGAA-TT-G-A-CGGG-G-A---CCC-G--C-A-C-AA-GC-AGC-GG--A-G-C---A-T--GT-G-G-T-TT-----AA-TT-C-G-A-AG-C--AAC-G-C--G-A-A--G-A-A-CC-TT-A-CC-AG--GG-C---TT-G-A--C-A-…	CACGCCGTAAACGATGAGTGCTAGGTGTCGGTATAAATCGGTGCCGCAGTTAACACAATAAGCACTCCGCCTGGGGAGTACGTGCGCAAGCATGAAACTCAAAGGAATTGACGGGGACCCGCACAAGCAGCGGAGCATGTGGTTTAATTCGAAGCAACGCGAAGAACCTTACCAGGGCTTGACATATAAGAGACGAACTTAGAGATAAGTTTTCTTCTTTGGAAGCCCTTATACAGGTGG	>H7JXH6D02F1E6R CACGCCGTAAACGATGAGTGCTAGGTGTCGGTATAAATCGGTGCCGCAGTTAACACAATAAGCACTCCGCCTGGGGAGTACGTGCGCAAGCATGAAACTCAAAGGAATTGACGGGGACCCGCACAAGCAGCGGAGCATGTGGTTTAATTCGAAGCAACGCGAAGAACCTTACCAGGGCTTGACATATAAGAGACGAACTTAGAGATAAGTTTTCTTCTTTGGAAGCCCTTATACAGGTGG	S000432296	0.97	Peptoniphilus lacrimalis (T); CCUG 31350; AF542230	Firmicutes	Clostridia		Clostridiales		Clostridiales_Incertae Sedis XI	Peptoniphilus	0	0	0	0	0	0	0	0	0	0	0	0	0	0	0	0	0	0	0	0	0	0	0	0	0	0	0	0	0	0	0	0
H7JXH6D02IELVQ	54	H7JXH6D02IELVQ	Bacteria(100);Firmicutes(100);Clostridia(100);Clostridiales(100);Eubacteriaceae(100);Eubacterium(100);	54	CA-C-G-CCG-T-AAA--C-G---A-TG-A--G--CA-C---T---A-G--G--T--G-T-C--G-G-G-C-T--C-------GC-AA-------G-A-G-T-T--C---G-G-T-G--C-C----GG--A--G-C-A-AA-C-G-C-A-T--T--AA-G-T----G---C-T---CC-GC-C-T--GGGG-AG-TA---CG-C-A-C-G-C-A-A-G-TG-T-G-A-A-AC--T--C--AAA---GGAA-TT-G-A-CGGG-G-A---CCC-G--C-A-C-AA-GC-AGC-GG--A-G-C---A-T--GT-G-G-T-TT-----AA-TT-C-G-A-AG-C--AAC-G-C--G-A-A--G-A-A-CC-TT-A-CC-AG--GA-C---TT-G-A--C-A-…	CACGCCGTAAACGATGAGCACTAGGTGTCGGGCTCGCAAGAGTTCGGTGCCGGAGCAAACGCATTAAGTGCTCCGCCTGGGGAGTACGCACGCAAGTGTGAAACTCAAAGGAATTGACGGGGACCCGCACAAGCAGCGGAGCATGTGGTTTAATTCGAAGCAACGCGAAGAACCTTACCAGGACTTGACATCCCACTGAAAGCTCGGGTAAAACTGAGCCCTTCTTCGGAACAGTGGAGACAGGTGG	>H7JXH6D02IELVQ CACGCCGTAAACGATGAGCACTAGGTGTCGGGCTCGCAAGAGTTCGGTGCCGGAGCAAACGCATTAAGTGCTCCGCCTGGGGAGTACGCACGCAAGTGTGAAACTCAAAGGAATTGACGGGGACCCGCACAAGCAGCGGAGCATGTGGTTTAATTCGAAGCAACGCGAAGAACCTTACCAGGACTTGACATCCCACTGAAAGCTCGGGTAAAACTGAGCCCTTCTTCGGAACAGTGGAGACAGGTGG	S003222543	0.975	[Eubacterium] nodatum; OD055; JN713213	Firmicutes	Clostridia		Clostridiales		Eubacteriaceae	Eubacterium	0	0	0	0	0	0	0	0	0	0	0	0	0	0	0	0	0	0	0	0	0	0	0	0	0	0	0	0	0	0	0	0
H7JXH6D02H1163	51	H7JXH6D02H1163	Bacteria(100);Firmicutes(100);Bacilli(100);Bacillales(100);Bacillaceae_1(89.9);Bacillus(89.9);	51	CA-C-G-CCG-T-AAA--C-G---A-TG-A--G--TG-C---T---A-A--G--T--G-T-T--A-G-G-G-G--G-T-----TT-CC-----G-C-C-C-C-T--T---A-G-T-G--C-T----GC--A--G-C-T-AA-C-G-C-A-T--T--AA-G-C----A---C-T---CC-GC-C-T--GGGG-AG-TA---CG-G-T-C-G-C-A-A-G-AC-T-G-A-A-AC--T--C--AAA---GGAA-TT-G-A-CGGG-G-G---CCC-G--C-A-C-AA-GC-GGT-GG--A-G-C---A-T--GT-G-G-T-TT-----AA-TT-C-G-A-AG-C--AAC-G-C--G-A-A--G-A-A-CC-TT-A-CC-AG--GT-C---TT-G-A--C-A-…	CACGCCGTAAACGATGAGTGCTAAGTGTTAGGGGGTTTCCGCCCCTTAGTGCTGCAGCTAACGCATTAAGCACTCCGCCTGGGGAGTACGGTCGCAAGACTGAAACTCAAAGGAATTGACGGGGGCCCGCACAAGCGGTGGAGCATGTGGTTTAATTCGAAGCAACGCGAAGAACCTTACCAGGTCTTGACATCCTCTGACACCCCTAGAGATAGGGCTTCCCCTTCGGGGGCAGAGTGACAGGTGG	>H7JXH6D02H1163 CACGCCGTAAACGATGAGTGCTAAGTGTTAGGGGGTTTCCGCCCCTTAGTGCTGCAGCTAACGCATTAAGCACTCCGCCTGGGGAGTACGGTCGCAAGACTGAAACTCAAAGGAATTGACGGGGGCCCGCACAAGCGGTGGAGCATGTGGTTTAATTCGAAGCAACGCGAAGAACCTTACCAGGTCTTGACATCCTCTGACACCCCTAGAGATAGGGCTTCCCCTTCGGGGGCAGAGTGACAGGTGG	S000012314	1	Bacillus subtilis; O9; AF287011	Firmicutes	Bacilli		Bacillales		Bacillaceae 1	Bacillus	0	0	0	5	0	0	0	0	0	0	0	0	0	0	0	0	2	0	0	0	0	0	0	0	0	0	0	0	0	0	10	1
H7JXH6D02HGPS9	50	H7JXH6D02HGPS9	Bacteria(100);"Proteobacteria"(100);Gammaproteobacteria(100);Pseudomonadales(100);Pseudomonadaceae(100);Pseudomonas(100);	50	CA-C-G-CCG-T-AAA--C-G---A-TG-T--C--AA-C---T---A-G--C--C--G-T-T--G-G-G-A-G--T------CTT-GA-------A-C-T-C-T--T---A-G-T-G--G-C----GC--A--G-C-T-AA-C-G-C-A-T--T--AA-G-T----T---G-A---CC-GC-C-T--GGGG-AG-TA---CG-G-C-C-G-C-A-A-G-GT-T-A-A-A-AC--T--C--AAA---TGAA-TT-G-A-CGGG-G-G---CCC-G--C-A-C-AA-GC-GGT-GG--A-G-C---A-T--GT-G-G-T-TT-----AA-TT-C-G-A-AG-C--AAC-G-C--G-A-A--G-A-A-CC-TT-A-CC-AG--GC-C---TT-G-A--C-A-…	CACGCCGTAAACGATGTCAACTAGCCGTTGGGAGTCTTGAACTCTTAGTGGCGCAGCTAACGCATTAAGTTGACCGCCTGGGGAGTACGGCCGCAAGGTTAAAACTCAAATGAATTGACGGGGGCCCGCACAAGCGGTGGAGCATGTGGTTTAATTCGAAGCAACGCGAAGAACCTTACCAGGCCTTGACATCCAATGAACTTTCTAGAGATAGATTGGTGCCTTCGGGAACATTGAGACAGGTGC	>H7JXH6D02HGPS9 CACGCCGTAAACGATGTCAACTAGCCGTTGGGAGTCTTGAACTCTTAGTGGCGCAGCTAACGCATTAAGTTGACCGCCTGGGGAGTACGGCCGCAAGGTTAAAACTCAAATGAATTGACGGGGGCCCGCACAAGCGGTGGAGCATGTGGTTTAATTCGAAGCAACGCGAAGAACCTTACCAGGCCTTGACATCCAATGAACTTTCTAGAGATAGATTGGTGCCTTCGGGAACATTGAGACAGGTGC	S000002852	1	Pseudomonas psychrophila (T); E-3; AB041885	Proteobacteria	Gammaproteobacteria		Pseudomonadales		Pseudomonadaceae	Pseudomonas	0	0	0	0	0	0	0	0	0	0	0	0	0	0	0	0	0	0	0	0	0	0	0	0	0	0	0	0	0	0	0	0
H7JXH6D02ITXCK	50	H7JXH6D02ITXCK	Bacteria(100);"Chlamydiae"(100);Chlamydiae(100);Chlamydiales(100);Chlamydiaceae(100);Chlamydia(99.1);	50	CT-T-G-CCG-T-AAA--C-G---A-TG-C--A--TA-C---T---T-G--A--T--G-T-G--G-A-T-G-G--------TCTC-AA-CC------C-C-A-T--C---C-G-T-G--T-C----GG--A--G-C-T-AA-C-G-C-G-T--T--AA-G-T----A---T-G---CC-GC-C-T--GAGG-AG-TA---CA-C-T-C-G-C-A-A-G-GG-T-G-A-A-AC--T--C--AAA---AGAA-TT-G-A-CGGG-G-G---CCC-G--C-A-C-AA-GC-AGT-GG--A-G-C---A-T--GT-G-G-T-TT-----AA-TT-C-G-A-TG-C--AAC-G-C--G-A-A--G-G-A-CC-TT-A-CC-TG--GG-T---TT-G-A--C-A-…	CTTGCCGTAAACGATGCATACTTGATGTGGATGGTCTCAACCCCATCCGTGTCGGAGCTAACGCGTTAAGTATGCCGCCTGAGGAGTACACTCGCAAGGGTGAAACTCAAAAGAATTGACGGGGGCCCGCACAAGCAGTGGAGCATGTGGTTTAATTCGATGCAACGCGAAGGACCTTACCTGGGTTTGACATGTATATGACCGCGGCAGAAATGTCGTTTTCCGCAAGGACATATACACAGGTGC	>H7JXH6D02ITXCK CTTGCCGTAAACGATGCATACTTGATGTGGATGGTCTCAACCCCATCCGTGTCGGAGCTAACGCGTTAAGTATGCCGCCTGAGGAGTACACTCGCAAGGGTGAAACTCAAAAGAATTGACGGGGGCCCGCACAAGCAGTGGAGCATGTGGTTTAATTCGATGCAACGCGAAGGACCTTACCTGGGTTTGACATGTATATGACCGCGGCAGAAATGTCGTTTTCCGCAAGGACATATACACAGGTGC	S000414104	1	Chlamydia trachomatis; B/TW-5/OT; D85719	Chlamydiae	Chlamydiae		Chlamydiales		Chlamydiaceae	Chlamydia	0	0	0	0	0	0	0	0	0	0	36	0	0	0	0	0	0	0	0	0	0	12	0	0	0	0	0	0	0	0	0	0
H7JXH6D02JH8OX	48	H7JXH6D02JH8OX	Bacteria(100);Firmicutes(98.7);Clostridia(97.8);Clostridiales(97.8);unclassified;unclassified;	48	CA-C-G-CCG-T-AAA--C-G---A-TG-A--G--TG-C---T---A-G--G--T--G-T-C--G-G-G-A------------GA-GA-----------T-C-T--C---G-G-T-G--C-C----GC--A--G-T-T-AA-C-A-C-A-C--T--AA-G-C----A---C-T---CC-GC-C-T--GGGG-AG-TA---CG-T-G-C-G-C-A-A-G-CA-T-G-A-A-AC--T--C--AAA---GGAA-TT-G-A-CGGG-G-A---CCC-G--C-A-C-AA-GC-AGC-GG--A-G-C---A-T--GT-G-G-T-TT-----AA-TT-C-G-A-AG-C--AAC-G-C--G-A-A--G-A-A-CC-TT-A-CC-AG--GA-C---TT-G-A--C-A-…	CACGCCGTAAACGATGAGTGCTAGGTGTCGGGAGAGATCTCGGTGCCGCAGTTAACACACTAAGCACTCCGCCTGGGGAGTACGTGCGCAAGCATGAAACTCAAAGGAATTGACGGGGACCCGCACAAGCAGCGGAGCATGTGGTTTAATTCGAAGCAACGCGAAGAACCTTACCAGGACTTGACATATATAGGAATAAACTAGAGATAGTTTAGTCTACCTCGGTAGTCTATATACAGGTGG	>H7JXH6D02JH8OX CACGCCGTAAACGATGAGTGCTAGGTGTCGGGAGAGATCTCGGTGCCGCAGTTAACACACTAAGCACTCCGCCTGGGGAGTACGTGCGCAAGCATGAAACTCAAAGGAATTGACGGGGACCCGCACAAGCAGCGGAGCATGTGGTTTAATTCGAAGCAACGCGAAGAACCTTACCAGGACTTGACATATATAGGAATAAACTAGAGATAGTTTAGTCTACCTCGGTAGTCTATATACAGGTGG	S000768445	0.715	Peptoniphilus sp. gpac003; AM176516	Firmicutes	Clostridia		Clostridiales		Clostridiales_Incertae Sedis XI	Peptoniphilus	0	0	0	0	0	0	0	0	0	0	0	0	0	0	0	0	0	0	0	0	0	0	0	0	0	0	0	0	0	0	0	0
H7JXH6D02G2VS1	47	H7JXH6D02G2VS1	Bacteria(100);"Actinobacteria"(100);Actinobacteria(100);Coriobacteriales(100);Coriobacteriaceae(100);Atopobium(100);	47	CT-A-G-CTG-T-AAA--C-G---A-TG-G--A--CA-C---T---A-G--G--T--G-T-G--G-G-G-A-G--A-------TT-A--------TAC-T-T-T--C---C-G-T-G--C-C----GC--A--G-C-T-AA-C-G-C-A-T--T--AA-G-T----G---T-C---CC-GC-C-T--GGGG-AG-TA---CG-G-T-C-G-C-A-A-G-AC-T-A-A-A-AC--T--C--AAA---GGAA-TT-G-A-CGGG-G-G---CCC-G--C-A-C-AA-GC-AGC-GG--A-G-C---A-T--GT-G-G-C-TT-----AA-TT-C-G-A-AG-C--AAC-G-C--G-A-A--G-A-A-CC-TT-A-CC-AG--GG-C---TT-G-A--C-A-…	CTAGCTGTAAACGATGGACACTAGGTGTGGGGAGATTATACTTTCCGTGCCGCAGCTAACGCATTAAGTGTCCCGCCTGGGGAGTACGGTCGCAAGACTAAAACTCAAAGGAATTGACGGGGGCCCGCACAAGCAGCGGAGCATGTGGCTTAATTCGAAGCAACGCGAAGAACCTTACCAGGGCTTGACATTTAGGTGAAGCAGTGGAAACACTGTGGCCGAAAGGAGCCTAAACAGGTGG	>H7JXH6D02G2VS1 CTAGCTGTAAACGATGGACACTAGGTGTGGGGAGATTATACTTTCCGTGCCGCAGCTAACGCATTAAGTGTCCCGCCTGGGGAGTACGGTCGCAAGACTAAAACTCAAAGGAATTGACGGGGGCCCGCACAAGCAGCGGAGCATGTGGCTTAATTCGAAGCAACGCGAAGAACCTTACCAGGGCTTGACATTTAGGTGAAGCAGTGGAAACACTGTGGCCGAAAGGAGCCTAAACAGGTGG	S000391613	1	Atopobium vaginae; VA14183_00; AF325325	Actinobacteria	Actinobacteria	Coriobacteridae	Coriobacteriales	Coriobacterineae	Coriobacteriaceae	Atopobium	0	0	0	0	0	0	0	0	0	0	0	0	0	0	0	0	0	0	0	0	0	0	0	0	0	0	0	0	18	0	0	0
H7JXH6D02JE9SH	47	H7JXH6D02JE9SH	Bacteria(100);"Bacteroidetes"(96.4);unclassified;unclassified;unclassified;unclassified;	47	CA-C-G-CCG-T-AAA--C-G---A-TG-A--T--CA-C---T---C-G--C--T--C-T-T--G-G-C-G-----------ATA-TGC----------T-G-T--C---A-G-G-G--G-C----TA--A--G-C-G-AA-A-G-C-G-T--T--AA-G-T----G---A-T---CC-AC-C-T--GGGG-AG-TA---CG-A-C-C-G-C-A-A-G-GT-T-G-A-A-AC--T--C--AAA---GGAA-TT-G-A-CGGG-G-G---CCC-G--C-A-C-AA-GC-GGA-GG--A-A-C---A-T--GT-G-G-T-TT-----AA-TT-C-G-A-TG-A--TAC-G-C--G-A-G--G-A-A-CC-TT-A-CC-TG--GG-C---TA-G-A--A-C-…	CACGCCGTAAACGATGATCACTCGCTCTTGGCGATATGCTGTCAGGGGCTAAGCGAAAGCGTTAAGTGATCCACCTGGGGAGTACGACCGCAAGGTTGAAACTCAAAGGAATTGACGGGGGCCCGCACAAGCGGAGGAACATGTGGTTTAATTCGATGATACGCGAGGAACCTTACCTGGGCTAGAACGGCAGACTGATCTACGGGGAAACTTGTAGAGCCTTCGGGGGTCTGTCGAGGTGC	>H7JXH6D02JE9SH CACGCCGTAAACGATGATCACTCGCTCTTGGCGATATGCTGTCAGGGGCTAAGCGAAAGCGTTAAGTGATCCACCTGGGGAGTACGACCGCAAGGTTGAAACTCAAAGGAATTGACGGGGGCCCGCACAAGCGGAGGAACATGTGGTTTAATTCGATGATACGCGAGGAACCTTACCTGGGCTAGAACGGCAGACTGATCTACGGGGAAACTTGTAGAGCCTTCGGGGGTCTGTCGAGGTGC	S002440911	0.625	Bacteroidetes bacterium 6E; AB623231	Bacteroidetes	Sphingobacteria		Sphingobacteriales		Cytophagaceae	Meniscus	0	0	0	0	0	0	0	0	0	0	0	0	0	0	0	0	0	0	0	0	0	0	0	0	0	0	0	0	0	0	0	0
H7JXH6D02JHPUD	47	H7JXH6D02JHPUD	Bacteria(100);Firmicutes(100);Bacilli(100);Bacillales(100);Bacillaceae_1(100);Geobacillus(100);	47	CA-C-G-CCG-T-AAA--C-G---A-TG-A--G--TG-C---T---A-A--G--T--G-T-T--A-G-A-G-G--G-G-----TT-AT-----T-C-C-C-T-T--T---A-G-T-G--C-T----GT--A--G-C-T-AA-C-G-C-G-T--T--AA-G-C----A---C-T---CC-GC-C-T--GGGG-AG-TA---CG-G-C-C-G-C-A-A-G-GC-T-G-A-A-AC--T--C--AAA---GGAA-TT-G-A-CGGG-T-G---CCC-G--C-A-C-AA-GC-GGT-GG--A-G-C---A-T--GT-G-G-T-TT-----AA-TT-C-G-A-AG-C--AAC-G-C--G-A-A--G-A-A-CC-TT-A-CC-AG--GT-C---TT-G-A--C-A-…	CACGCCGTAAACGATGAGTGCTAAGTGTTAGAGGGGTTATTCCCTTTAGTGCTGTAGCTAACGCGTTAAGCACTCCGCCTGGGGAGTACGGCCGCAAGGCTGAAACTCAAAGGAATTGACGGGTGCCCGCACAAGCGGTGGAGCATGTGGTTTAATTCGAAGCAACGCGAAGAACCTTACCAGGTCTTGACATCCCCTGACAACCCTGGAGACAGGGCGTTCCTCCCTTGCGGGAGGACAGGGTGACAGGTGG	>H7JXH6D02JHPUD CACGCCGTAAACGATGAGTGCTAAGTGTTAGAGGGGTTATTCCCTTTAGTGCTGTAGCTAACGCGTTAAGCACTCCGCCTGGGGAGTACGGCCGCAAGGCTGAAACTCAAAGGAATTGACGGGTGCCCGCACAAGCGGTGGAGCATGTGGTTTAATTCGAAGCAACGCGAAGAACCTTACCAGGTCTTGACATCCCCTGACAACCCTGGAGACAGGGCGTTCCTCCCTTGCGGGAGGACAGGGTGACAGGTGG	S000004624	0.98	Geobacillus thermoglucosidasius; ATCC43742; AB021197	Firmicutes	Bacilli		Bacillales		Bacillaceae 1	Geobacillus	0	0	0	0	0	0	0	0	0	0	0	0	0	0	0	0	0	0	0	0	0	0	0	0	0	0	0	0	0	0	0	0
H7JXH6D02F02S0	46	H7JXH6D02F02S0	Bacteria(100);"Proteobacteria"(100);Gammaproteobacteria(100);Pseudomonadales(100);Pseudomonadaceae(100);Pseudomonas(100);	46	CA-C-G-CCG-T-AAA--C-G---A-TG-T--C--AA-C---T---A-G--C--C--G-T-T--G-G-A-A-G--C------CTT-GA-------G-C-T-T-T--T---A-G-T-G--G-C----GC--A--G-C-T-AA-C-G-C-A-T--T--AA-G-T----T---G-A---CC-GC-C-T--GGGG-AG-TA---CG-G-C-C-G-C-A-A-G-GT-T-A-A-A-AC--T--C--AAA---TGAA-TT-G-A-CGGG-G-G---CCC-G--C-A-C-AA-GC-GGT-GG--A-G-C---A-T--GT-G-G-T-TT-----AA-TT-C-G-A-AG-C--AAC-G-C--G-A-A--G-A-A-CC-TT-A-CC-AG--GC-C---TT-G-A--C-A-…	CACGCCGTAAACGATGTCAACTAGCCGTTGGAAGCCTTGAGCTTTTAGTGGCGCAGCTAACGCATTAAGTTGACCGCCTGGGGAGTACGGCCGCAAGGTTAAAACTCAAATGAATTGACGGGGGCCCGCACAAGCGGTGGAGCATGTGGTTTAATTCGAAGCAACGCGAAGAACCTTACCAGGCCTTGACATCCAATGAACTTTCTAGAGATAGATTGGTGCCTTCGGGAACATTGAGACAGGTGC	>H7JXH6D02F02S0 CACGCCGTAAACGATGTCAACTAGCCGTTGGAAGCCTTGAGCTTTTAGTGGCGCAGCTAACGCATTAAGTTGACCGCCTGGGGAGTACGGCCGCAAGGTTAAAACTCAAATGAATTGACGGGGGCCCGCACAAGCGGTGGAGCATGTGGTTTAATTCGAAGCAACGCGAAGAACCTTACCAGGCCTTGACATCCAATGAACTTTCTAGAGATAGATTGGTGCCTTCGGGAACATTGAGACAGGTGC	S000005898	1	Pseudomonas azotoformans (T); IAM1603; D84009	Proteobacteria	Gammaproteobacteria		Pseudomonadales		Pseudomonadaceae	Pseudomonas	0	0	0	0	0	0	0	0	0	0	0	0	0	0	0	0	0	0	0	0	0	0	0	0	0	0	0	0	0	0	0	0
H7JXH6D02GL970	45	H7JXH6D02GL970	Bacteria(99.9);TM7(87.2);TM7_class_incertae_sedis(87.2);TM7_order_incertae_sedis(87.2);TM7_family_incertae_sedis(87.2);TM7_genus_incertae_sedis(87.2);	45	CA-C-G-CCG-T-AAA--C-G---A-TG-G--A--TG-C---T---A-A--T--T--G-T-T--C-G-G-G-G--------TATC-GA-CC------C-C-T-T--G---A-G-T-A--A-T----AA--A--G-C-T-AA-C-G-C-G-T--T--AA-G-C----A---T-C---CC-GC-C-T--GTGG-AG-TA---CG-G-C-C-G-C-A-A-G-GC-T-A-A-A-AC--A--T--AAA---GGAA-TT-G-A-CGGG-G-A---CCC-G--C-A-C-AA-GC-GGT-GG--A-G-G---A-T--GT-T-C-T-TT-----AA-TT-C-G-A-TG-A--TAA-G-C--G-A-A--G-A-A-CC-TT-A-CC-AG--GG-C---TT-G-A--C-A-…	CACGCCGTAAACGATGGATGCTAATTGTTCGGGGTATCGACCCCTTGAGTAATAAAGCTAACGCGTTAAGCATCCCGCCTGTGGAGTACGGCCGCAAGGCTAAAACATAAAGGAATTGACGGGGACCCGCACAAGCGGTGGAGGATGTTCTTTAATTCGATGATAAGCGAAGAACCTTACCAGGGCTTGACATCCCTAGAATTTCTCCGAAAGGAGAGAGTGCTTTTTAAGAACTAGGTGACAGATCC	>H7JXH6D02GL970 CACGCCGTAAACGATGGATGCTAATTGTTCGGGGTATCGACCCCTTGAGTAATAAAGCTAACGCGTTAAGCATCCCGCCTGTGGAGTACGGCCGCAAGGCTAAAACATAAAGGAATTGACGGGGACCCGCACAAGCGGTGGAGGATGTTCTTTAATTCGATGATAAGCGAAGAACCTTACCAGGGCTTGACATCCCTAGAATTTCTCCGAAAGGAGAGAGTGCTTTTTAAGAACTAGGTGACAGATCC	S000407553	0.768	candidate division TM7 genomosp. P1; P4PB_40; AY331416	TM7				TM7_genera_incertae_sedis			0	0	0	0	0	0	0	0	0	0	0	0	0	0	0	0	0	0	0	0	0	0	0	0	4	0	0	0	0	0	0	0
H7JXH6D02HJFKY	45	H7JXH6D02HJFKY	Bacteria(100);"Spirochaetes"(99.5);Spirochaetes(99.5);Spirochaetales(99.5);Spirochaetaceae(99.4);Treponema(99.4);	45	CA-C-A-CTG-T-AAA--C-G---A-TG-T--A--CA-C---T---A-G--G--T--G-T-T--G-G-G-G-C----------AA-GA---------G-C-T-T--C---A-G-T-G--C-C----AA--A--G-C-A-AA-C-G-C-G-A--T--AA-G-T----G---T-A---CC-GC-C-T--GGGG-AG-TA---TG-C-C-C-G-C-A-A-G-GG-T-G-A-A-AC--T--C--AAA---GGAA-TT-G-A-CGGG-G-G---CCC-G--C-A-C-AA-GC-GGT-GG--A-G-C---A-T--GT-G-G-T-TT-----AA-TT-C-G-A-TG-G--TAC-G-C--G-A-G--G-A-A-CC-TT-A-CC-TG--GG-T---TT-G-A--C-A-…	CACACTGTAAACGATGTACACTAGGTGTTGGGGCAAGAGCTTCAGTGCCAAAGCAAACGCGATAAGTGTACCGCCTGGGGAGTATGCCCGCAAGGGTGAAACTCAAAGGAATTGACGGGGGCCCGCACAAGCGGTGGAGCATGTGGTTTAATTCGATGGTACGCGAGGAACCTTACCTGGGTTTGACATCTAGTAGACAGTCTTAGAGATAAGGCTTGGTAGCAATACCCTGCTAGACAGGTGC	>H7JXH6D02HJFKY CACACTGTAAACGATGTACACTAGGTGTTGGGGCAAGAGCTTCAGTGCCAAAGCAAACGCGATAAGTGTACCGCCTGGGGAGTATGCCCGCAAGGGTGAAACTCAAAGGAATTGACGGGGGCCCGCACAAGCGGTGGAGCATGTGGTTTAATTCGATGGTACGCGAGGAACCTTACCTGGGTTTGACATCTAGTAGACAGTCTTAGAGATAAGGCTTGGTAGCAATACCCTGCTAGACAGGTGC	S000408799	1	Treponema vincentii; OMZ 858; AY369250	Spirochaetes	Spirochaetes		Spirochaetales		Spirochaetaceae	Treponema	0	0	0	0	0	0	0	0	0	0	0	0	0	0	0	0	0	0	0	0	0	0	0	0	0	0	0	0	0	0	0	0
H7JXH6D02HIVZJ	45	H7JXH6D02HIVZJ	Bacteria(100);"Bacteroidetes"(100);"Bacteroidia"(100);"Bacteroidales"(100);"Porphyromonadaceae"(100);Porphyromonas(99.6);	45	CA-C-G-CAG-T-AAA--C-G---A-TG-A--T--TA-C---T---A-G--G--A--G-T-T--T-G-C-G-----------ATA-TAC----------C-G-TC-A---A-G-CTT--C-C----AC--A--G-C-G-AA-A-G-C-G-T--T--AA-G-T----A---A-T---CC-AC-C-T--GGGG-AG-TA---CG-C-C-G-G-C-A-A-C-GG-T-G-A-A-AC--T--C--AAA---GGAA-TT-G-A-CGGG-G-G---CCC-G--C-A-C-AA-GC-GGA-GG--A-A-C---A-T--GT-G-G-T-TT-----AA-TT-C-G-A-TG-A--TAC-G-C--G-A-G--G-A-A-CC-TT-A-CC-CG--GG-A---TT-G-A--A-A-…	CACGCAGTAAACGATGATTACTAGGAGTTTGCGATATACCGTCAAGCTTCCACAGCGAAAGCGTTAAGTAATCCACCTGGGGAGTACGCCGGCAACGGTGAAACTCAAAGGAATTGACGGGGGCCCGCACAAGCGGAGGAACATGTGGTTTAATTCGATGATACGCGAGGAACCTTACCCGGGATTGAAATGTAGATGACGGATGGTGAAAACCGTCTTCCCTTCGGGGCTTCTATGTAGGTGC	>H7JXH6D02HIVZJ CACGCAGTAAACGATGATTACTAGGAGTTTGCGATATACCGTCAAGCTTCCACAGCGAAAGCGTTAAGTAATCCACCTGGGGAGTACGCCGGCAACGGTGAAACTCAAAGGAATTGACGGGGGCCCGCACAAGCGGAGGAACATGTGGTTTAATTCGATGATACGCGAGGAACCTTACCCGGGATTGAAATGTAGATGACGGATGGTGAAAACCGTCTTCCCTTCGGGGCTTCTATGTAGGTGC	S000006649	1	Porphyromonas gingivalis; DSM 20709; X73964	Bacteroidetes	Bacteroidia		Bacteroidales		Porphyromonadaceae	Porphyromonas	0	0	0	0	0	0	0	0	0	0	0	0	0	0	0	0	0	0	0	0	0	0	0	0	0	0	0	0	0	0	0	0
H7JXH6D02HFJ7O	44	H7JXH6D02HFJ7O	Bacteria(100);Firmicutes(99.8);Clostridia(99.7);Clostridiales(99.7);unclassified;unclassified;	44	CA-C-G-CCG-T-AAA--C-G---A-TG-A--G--CA-C---T---A-G--G--T--G-T-C--G-G-G-G-C--T-------GT-AG-------A-G-C-T-T--C---G-G-T-G--C-C----GC--A--G-T-T-AA-C-G-C-A-A--T--AA-G-T----G---C-T---CC-GC-C-T--GGGG-AG-TA---CG-C-A-C-G-C-A-A-G-TG-T-G-A-A-AC--T--C--AAA---GGAA-TT-G-A-CGGG-G-A---CCC-G--C-A-C-AA-GC-AGC-GG--A-G-C---A-T--GT-G-G-T-TT-----AA-TT-C-G-A-AG-C--AAC-G-C--G-A-A--G-A-A-CC-TT-A-CC-AG--GG-C---TT-G-A--C-A-…	CACGCCGTAAACGATGAGCACTAGGTGTCGGGGCTGTAGAGCTTCGGTGCCGCAGTTAACGCAATAAGTGCTCCGCCTGGGGAGTACGCACGCAAGTGTGAAACTCAAAGGAATTGACGGGGACCCGCACAAGCAGCGGAGCATGTGGTTTAATTCGAAGCAACGCGAAGAACCTTACCAGGGCTTGACATCCTCTTGACGTATTCTTAATCGGATATTTCTTCGGACAAGAGAGACAGGTGG	>H7JXH6D02HFJ7O CACGCCGTAAACGATGAGCACTAGGTGTCGGGGCTGTAGAGCTTCGGTGCCGCAGTTAACGCAATAAGTGCTCCGCCTGGGGAGTACGCACGCAAGTGTGAAACTCAAAGGAATTGACGGGGACCCGCACAAGCAGCGGAGCATGTGGTTTAATTCGAAGCAACGCGAAGAACCTTACCAGGGCTTGACATCCTCTTGACGTATTCTTAATCGGATATTTCTTCGGACAAGAGAGACAGGTGG	S001878756	1	Peptostreptococcaceae bacterium oral taxon 091; _X028; GU400649	Firmicutes	Clostridia		Clostridiales	unclassified_Clostridiales			0	0	0	0	0	0	0	0	0	0	0	0	0	0	0	0	0	0	0	0	0	0	0	0	0	0	0	0	0	0	0	0
H7JXH6D02G5DQJ	44	H7JXH6D02G5DQJ	Bacteria(100);Firmicutes(100);Bacilli(100);Bacillales(100);Bacillaceae_1(99.9);Geobacillus(99.9);	44	CA-C-G-CCG-T-AAA--C-G---A-TG-A--G--TG-C---T---A-A--G--T--G-T-T--A-G-A-G-G--G-G-----TT-AT-----T-C-C-C-T-T--T---A-G-T-G--C-T----GT--A--G-C-T-AA-C-G-C-G-T--T--AA-G-C----A---C-T---CC-GC-C-T--GGGG-AG-TA---CG-G-C-C-G-C-A-A-G-GC-T-G-A-A-AC--T--C--AAA---GGAA-TT-G-A-CGGG-G-G---CCC-G--C-A-C-AA-GC-GGT-GG--A-G-C---A-T--GT-G-G-T-TT-----AA-TT-C-G-A-AG-C--AAC-G-C--G-A-A--G-A-A-CC-TT-A-CC-AG--GT-C---TT-G-A--C-A-…	CACGCCGTAAACGATGAGTGCTAAGTGTTAGAGGGGTTATTCCCTTTAGTGCTGTAGCTAACGCGTTAAGCACTCCGCCTGGGGAGTACGGCCGCAAGGCTGAAACTCAAAGGAATTGACGGGGGCCCGCACAAGCGGTGGAGCATGTGGTTTAATTCGAAGCAACGCGAAGAACCTTACCAGGTCTTGACATCCCCTGACAACCCTGGAGACAGGGCGTTCTTCCCTTGCGGGAGGACAGGGTGACAGGTGG	>H7JXH6D02G5DQJ CACGCCGTAAACGATGAGTGCTAAGTGTTAGAGGGGTTATTCCCTTTAGTGCTGTAGCTAACGCGTTAAGCACTCCGCCTGGGGAGTACGGCCGCAAGGCTGAAACTCAAAGGAATTGACGGGGGCCCGCACAAGCGGTGGAGCATGTGGTTTAATTCGAAGCAACGCGAAGAACCTTACCAGGTCTTGACATCCCCTGACAACCCTGGAGACAGGGCGTTCTTCCCTTGCGGGAGGACAGGGTGACAGGTGG	S000004624	0.975	Geobacillus thermoglucosidasius; ATCC43742; AB021197	Firmicutes	Bacilli		Bacillales		Bacillaceae 1	Geobacillus	0	0	0	0	0	0	0	0	0	0	0	0	0	0	4	0	0	0	0	0	0	0	0	0	0	0	0	0	0	0	0	0
H7JXH6D02FKJP9	41	H7JXH6D02FKJP9	Bacteria(100);Firmicutes(100);Bacilli(100);Bacillales(100);Bacillales_Incertae_Sedis_XI(100);Gemella(100);	41	CA-C-G-CCG-T-AAA--C-G---A-TG-A--G--TG-C---T---A-A--G--T--G-T-T--G-G-A-G-T--C-------AA-AA-------G-A-C-T-T--C---A-G-T-G--C-T----GC--A--G-C-A-AA-C-G-C-A-T--T--AA-G-C----A---C-T---CC-GC-C-T--GGGG-AG-TA---CG-A-T-C-G-C-A-A-G-AT-T-G-A-A-AC--T--C--AAA---GGAA-TT-G-A-CGGG-G-A---CCC-G--C-A-C-AA-GC-GGT-GG--A-G-T---A-T--GT-G-G-T-TT-----AA-TT-C-G-A-AG-C--AAC-G-C--G-A-A--G-A-A-CC-TT-A-CC-AA--GT-C---TT-G-A--C-A-…	CACGCCGTAAACGATGAGTGCTAAGTGTTGGAGTCAAAAGACTTCAGTGCTGCAGCAAACGCATTAAGCACTCCGCCTGGGGAGTACGATCGCAAGATTGAAACTCAAAGGAATTGACGGGGACCCGCACAAGCGGTGGAGTATGTGGTTTAATTCGAAGCAACGCGAAGAACCTTACCAAGTCTTGACATACAGTGAAGATATAAGAAATTATATTGTTTTAATGTTTACATTAAACACTGATACAGGTGG	>H7JXH6D02FKJP9 CACGCCGTAAACGATGAGTGCTAAGTGTTGGAGTCAAAAGACTTCAGTGCTGCAGCAAACGCATTAAGCACTCCGCCTGGGGAGTACGATCGCAAGATTGAAACTCAAAGGAATTGACGGGGACCCGCACAAGCGGTGGAGTATGTGGTTTAATTCGAAGCAACGCGAAGAACCTTACCAAGTCTTGACATACAGTGAAGATATAAGAAATTATATTGTTTTAATGTTTACATTAAACACTGATACAGGTGG	S000996433	0.98	Gemella asaccharolytica (T); WAL 1945J; EU427463	Firmicutes	Bacilli		Bacillales		Bacillales_Incertae Sedis XI	Gemella	0	0	0	0	0	0	0	0	0	0	0	0	0	0	0	0	5	0	0	0	0	6	0	0	1	5	2	0	4	0	0	1
H7JXH6D02H4BG4	40	H7JXH6D02H4BG4	Bacteria(100);"Bacteroidetes"(100);"Bacteroidia"(100);"Bacteroidales"(100);"Porphyromonadaceae"(100);Porphyromonas(99.6);	40	CA-C-G-CAG-T-AAA--C-G---A-TG-A--A--TA-C---T---A-G--A--T--T-T-T--T-G-C-G-----------ATA-TAG----------T-G-T--A---A-G-A-G--T-C----TA--A--G-C-G-AA-A-G-C-G-A--T--AA-G-T----A---T-T---CC-AC-C-T--GGGG-AG-TA---CG-C-C-G-G-C-A-A-C-GG-T-G-A-A-AC--T--C--AAA---GGAA-TT-G-A-CGGG-G-G---CCC-G--C-A-C-AA-GC-GGA-GG--A-A-C---A-T--GT-G-G-T-TT-----AA-TT-C-G-A-TG-A--TAC-G-C--G-A-G--G-A-A-CC-TT-A-CC-CG--GG-A---TT-G-A--A-A-…	CACGCAGTAAACGATGAATACTAGATTTTTGCGATATAGTGTAAGAGTCTAAGCGAAAGCGATAAGTATTCCACCTGGGGAGTACGCCGGCAACGGTGAAACTCAAAGGAATTGACGGGGGCCCGCACAAGCGGAGGAACATGTGGTTTAATTCGATGATACGCGAGGAACCTTACCCGGGATTGAAATTTAGATGATGGCAGATGAGAGTTTGCTTTCCTTCGGGACATCTAAGTAGGTGC	>H7JXH6D02H4BG4 CACGCAGTAAACGATGAATACTAGATTTTTGCGATATAGTGTAAGAGTCTAAGCGAAAGCGATAAGTATTCCACCTGGGGAGTACGCCGGCAACGGTGAAACTCAAAGGAATTGACGGGGGCCCGCACAAGCGGAGGAACATGTGGTTTAATTCGATGATACGCGAGGAACCTTACCCGGGATTGAAATTTAGATGATGGCAGATGAGAGTTTGCTTTCCTTCGGGACATCTAAGTAGGTGC	S000404711	0.97	Porphyromonas endodontalis (T); ATCC 35406; AY253728	Bacteroidetes	Bacteroidia		Bacteroidales		Porphyromonadaceae	Porphyromonas	0	0	0	0	0	0	0	0	0	0	0	0	0	0	0	0	0	0	0	0	0	0	0	0	0	0	0	0	0	0	0	0
H7JXH6D02FYIM7	40	H7JXH6D02FYIM7	Bacteria(100);Firmicutes(100);Clostridia(100);Clostridiales(100);Clostridiales_Incertae_Sedis_XI(100);Peptoniphilus(100);	40	CA-C-G-CCG-T-AAA--C-G---A-TG-A--G--TG-C---T---A-G--G--T--G-T-C--G-G-T--------------AT-AA-------------A-T--C---G-G-T-G--C-C----GC--A--G-T-T-AA-C-A-C-A-A--T--AA-G-C----A---C-T---CC-GC-C-T--GGGG-AG-TA---CG-T-G-C-G-C-A-A-G-CA-T-G-A-A-AC--T--C--AAA---GGAA-TT-G-A-CGGG-G-A---CCC-G--C-A-C-AA-GC-AGC-GG--A-G-C---A-T--GT-G-G-T-TT-----AA-TT-C-G-A-AG-C--AAC-G-C--G-A-A--G-A-A-CC-TT-A-CC-AG--GG-C---TT-G-A--C-A-…	CACGCCGTAAACGATGAGTGCTAGGTGTCGGTATAAATCGGTGCCGCAGTTAACACAATAAGCACTCCGCCTGGGGAGTACGTGCGCAAGCATGAAACTCAAAGGAATTGACGGGGACCCGCACAAGCAGCGGAGCATGTGGTTTAATTCGAAGCAACGCGAAGAACCTTACCAGGGCTTGACATATAAGAGACGAACTTAGAGATAAGTTTTCTTCTTCAGAAGCCCTTATACAGGTGG	>H7JXH6D02FYIM7 CACGCCGTAAACGATGAGTGCTAGGTGTCGGTATAAATCGGTGCCGCAGTTAACACAATAAGCACTCCGCCTGGGGAGTACGTGCGCAAGCATGAAACTCAAAGGAATTGACGGGGACCCGCACAAGCAGCGGAGCATGTGGTTTAATTCGAAGCAACGCGAAGAACCTTACCAGGGCTTGACATATAAGAGACGAACTTAGAGATAAGTTTTCTTCTTCAGAAGCCCTTATACAGGTGG	S000432296	0.97	Peptoniphilus lacrimalis (T); CCUG 31350; AF542230	Firmicutes	Clostridia		Clostridiales		Clostridiales_Incertae Sedis XI	Peptoniphilus	0	0	0	0	0	0	0	0	0	0	0	0	0	0	0	0	0	0	0	0	0	0	0	0	1	0	0	0	0	0	0	0
H7JXH6D02HAY8U	39	H7JXH6D02HAY8U	Bacteria(100);Firmicutes(100);Clostridia(99.6);Clostridiales(99.6);Lachnospiraceae(99);Catonella(91.7);	39	CA-C-G-CCG-T-AAA--C-G---A-TG-A--A--TA-C---T---A-G--G--T--G-C-C--G-G-G-A-G--G-G-----GA-TG-----C-C-C-T-T-T--C---G-G-T-G--C-C----GT--C--G-C-A-AA-C-G-C-A-T--T--GA-G-T----A---T-T---CC-AC-C-T--GGGG-AG-TA---CG-T-T-C-G-C-A-A-G-AA-T-G-A-A-AC--T--C--AAA---GGAA-TT-G-A-CGGG-G-A---CCC-G--C-A-C-AA-GC-GGT-GG--A-G-C---A-T--GT-G-G-T-TT-----AA-TT-C-G-A-AG-C--AAC-G-C--G-A-A--G-A-A-CC-TT-A-CC-CG--GT-C---TT-G-A--G-A-…	CACGCCGTAAACGATGAATACTAGGTGCCGGGAGGGGATGCCCTTTCGGTGCCGTCGCAAACGCATTGAGTATTCCACCTGGGGAGTACGTTCGCAAGAATGAAACTCAAAGGAATTGACGGGGACCCGCACAAGCGGTGGAGCATGTGGTTTAATTCGAAGCAACGCGAAGAACCTTACCCGGTCTTGAGATCCTCCTGAATATAAGGTAATGCTTATAGTTCTTCGGAACAGGAGAGACAGGTGG	>H7JXH6D02HAY8U CACGCCGTAAACGATGAATACTAGGTGCCGGGAGGGGATGCCCTTTCGGTGCCGTCGCAAACGCATTGAGTATTCCACCTGGGGAGTACGTTCGCAAGAATGAAACTCAAAGGAATTGACGGGGACCCGCACAAGCGGTGGAGCATGTGGTTTAATTCGAAGCAACGCGAAGAACCTTACCCGGTCTTGAGATCCTCCTGAATATAAGGTAATGCTTATAGTTCTTCGGAACAGGAGAGACAGGTGG	S003222723	0.833	Catonella sp. canine oral taxon 228; PX026; JN713393	Firmicutes	Clostridia		Clostridiales		Lachnospiraceae	Catonella	0	0	0	0	0	0	0	0	0	0	0	0	0	0	0	0	0	0	0	0	0	0	0	0	0	0	0	0	0	0	0	0
H7JXH6D02I5FA6	37	H7JXH6D02I5FA6	Bacteria(100);"Proteobacteria"(100);Epsilonproteobacteria(100);Campylobacterales(100);Campylobacteraceae(100);Campylobacter(100);	37	CA-C-G-CCC-T-AAA--C-G---A-TG-T--A--TA-C---T---A-G--T--T--G-T-T--G-C-T-T-T--G------CTA-GT-------C-A-A-G-G--C---A-G-T-A--A-T----GC--A--G-C-T-AA-C-G-C-A-T--T--AA-G-T----A---T-A---CC-GC-C-T--GGGG-AG-TA---CG-G-T-C-G-C-A-A-G-AT-T-A-A-A-AC--T--C--AAA---GGAA-TA-G-A-CGGG-G-A---CCC-G--C-A-C-AA-GC-GGT-GG--A-G-C---A-T--GT-G-G-T-TT-----AA-TT-C-G-A-AG-A--TAC-G-C--G-A-A--G-A-A-CC-TT-A-CC-TG--GA-C---TT-G-A--C-A-…	CACGCCCTAAACGATGTATACTAGTTGTTGCTTTGCTAGTCAAGGCAGTAATGCAGCTAACGCATTAAGTATACCGCCTGGGGAGTACGGTCGCAAGATTAAAACTCAAAGGAATAGACGGGGACCCGCACAAGCGGTGGAGCATGTGGTTTAATTCGAAGATACGCGAAGAACCTTACCTGGACTTGACATCCTAAAAACATCTAAGAGATTAGAAAGTGCTAGTTTACTAGAATTTAGTGACAGGTGC	>H7JXH6D02I5FA6 CACGCCCTAAACGATGTATACTAGTTGTTGCTTTGCTAGTCAAGGCAGTAATGCAGCTAACGCATTAAGTATACCGCCTGGGGAGTACGGTCGCAAGATTAAAACTCAAAGGAATAGACGGGGACCCGCACAAGCGGTGGAGCATGTGGTTTAATTCGAAGATACGCGAAGAACCTTACCTGGACTTGACATCCTAAAAACATCTAAGAGATTAGAAAGTGCTAGTTTACTAGAATTTAGTGACAGGTGC	S001153565	1	Bacteroides ureolyticus; 4; EU781617	Proteobacteria	Epsilonproteobacteria		Campylobacterales		Campylobacteraceae	Campylobacter	0	0	0	0	0	0	0	0	0	0	0	0	0	0	0	0	0	0	0	0	0	0	1	0	0	0	0	0	0	0	0	0
H7JXH6D02IMC46	37	H7JXH6D02IMC46	Bacteria(100);Firmicutes(100);Clostridia(100);Clostridiales(100);Eubacteriaceae(100);Pseudoramibacter(100);	37	CA-C-G-CCG-T-AAA--C-G---A-TG-A--A--TA-C---T---A-G--G--T--G-T-T--G-GCG--------------AATAA-------------G-T--C---A-G-T-G--C-C----GG--A--G-T-T-AA-C-A-C-A-A--T--AA-G-T----A---T-T---CC-GC-C-T--GGGG-AG-TA---CG-A-C-C-G-C-A-A-G-GT-T-G-A-A-AC--T--C--AAA---GGAA-TT-G-A-CGGG-G-A---CCC-G--C-A-C-AA-GC-AGC-GG--A-G-C---A-T--GT-G-G-T-TT-----AA-TT-C-G-A-AG-C--AAC-G-C--G-A-A--G-A-A-CC-TT-A-CC-AG--GC-C---TT-G-A--C-A-…	CACGCCGTAAACGATGAATACTAGGTGTTGGCGAATAAGTCAGTGCCGGAGTTAACACAATAAGTATTCCGCCTGGGGAGTACGACCGCAAGGTTGAAACTCAAAGGAATTGACGGGGACCCGCACAAGCAGCGGAGCATGTGGTTTAATTCGAAGCAACGCGAAGAACCTTACCAGGCCTTGACATCCTCTGAGCGCAATAGAGATATTGCTTTCTCTTCGGAGACAGAGAGACAGGTGG	>H7JXH6D02IMC46 CACGCCGTAAACGATGAATACTAGGTGTTGGCGAATAAGTCAGTGCCGGAGTTAACACAATAAGTATTCCGCCTGGGGAGTACGACCGCAAGGTTGAAACTCAAAGGAATTGACGGGGACCCGCACAAGCAGCGGAGCATGTGGTTTAATTCGAAGCAACGCGAAGAACCTTACCAGGCCTTGACATCCTCTGAGCGCAATAGAGATATTGCTTTCTCTTCGGAGACAGAGAGACAGGTGG	S001745583	0.72	Eubacterium sp. SA11; GU124470	Firmicutes	Clostridia		Clostridiales		Eubacteriaceae	unclassified_Eubacteriaceae	0	0	0	0	0	0	0	0	0	0	0	0	0	0	0	0	0	0	0	0	0	0	0	0	0	0	0	0	0	0	0	0
H7JXH6D02FR6HW	37	H7JXH6D02FR6HW	Bacteria(100);Firmicutes(100);Clostridia(100);Clostridiales(100);Lachnospiraceae(100);Moryella(98.9);	37	CA-C-G-CGG-T-AAA--C-G---A-TG-A--A--TA-C---T---A-G--G--T--G-T-T--G-G-C-A-T--C-C-----AA-A------G-G-A-T-G-T--C---G-G-T-G--C-C----GT--C--G-C-A-AA-C-G-C-A-A--T--AA-G-T----A---T-T---CC-AC-C-T--GGGG-AG-TA---CG-T-T-C-G-C-A-A-G-AA-T-G-A-A-AC--T--C--AAA---GGAA-TT-G-A-CGGG-G-A---CCC-G--C-A-C-AA-GC-AGT-GG--A-G-C---A-T--GT-G-G-T-TT-----AA-TT-C-G-A-AG-C--AAC-G-C--G-A-A--G-A-A-CC-TT-A-CC-AA--GT-C---TT-G-A--C-A-…	CACGCGGTAAACGATGAATACTAGGTGTTGGCATCCAAAGGATGTCGGTGCCGTCGCAAACGCAATAAGTATTCCACCTGGGGAGTACGTTCGCAAGAATGAAACTCAAAGGAATTGACGGGGACCCGCACAAGCAGTGGAGCATGTGGTTTAATTCGAAGCAACGCGAAGAACCTTACCAAGTCTTGACATCCCGATGACCGGTCCGTAAAGGGACTTTCTCTTCGGAGCATTGGAGACAGGTGG	>H7JXH6D02FR6HW CACGCGGTAAACGATGAATACTAGGTGTTGGCATCCAAAGGATGTCGGTGCCGTCGCAAACGCAATAAGTATTCCACCTGGGGAGTACGTTCGCAAGAATGAAACTCAAAGGAATTGACGGGGACCCGCACAAGCAGTGGAGCATGTGGTTTAATTCGAAGCAACGCGAAGAACCTTACCAAGTCTTGACATCCCGATGACCGGTCCGTAAAGGGACTTTCTCTTCGGAGCATTGGAGACAGGTGG	S000431597	0.928	Moryella indoligenes; MDA2477; AF527773	Firmicutes	Clostridia		Clostridiales		Lachnospiraceae	Moryella	0	0	0	0	0	0	0	0	0	0	0	0	0	0	0	0	0	0	0	0	0	0	0	0	0	0	0	0	0	0	0	0
H7JXH6D02HHWGK	37	H7JXH6D02HHWGK	Bacteria(100);unclassified;unclassified;unclassified;unclassified;unclassified;	37	CT-A-G-CCG-T-AAA--C-G---A-TG-G--A--TA-C---T---A-G--G-----C-G-C--T-G-C-GCG--T------ATC-GA-------C-C-C-G-T--G---C-A-G-T--G-CT---GT--A--G-C-T-AA-C-G-C-G-T--T--AA-G-T----A---T-C---CC-GC-C-T--GGGG-AG-TA---CG-T-T-C-G-C-A-A-G-AA-T-G-A-A-AC--T--C--AAA---GGAA-TT-G-A-CGGG-G-G---CCC-G--C-A-C-AA-GC-GGT-GG--A-G-C---A-T--GT-G-G-T-TT-----AA-TT-C-G-A-TG-C--AAC-G-C--G-A-A--G-A-A-CC-TT-A-CC-TA--CT-C---TT-G-A--C-A-…	CTAGCCGTAAACGATGGATACTAGGCGCTGCGCGTATCGACCCGTGCAGTGCTGTAGCTAACGCGTTAAGTATCCCGCCTGGGGAGTACGTTCGCAAGAATGAAACTCAAAGGAATTGACGGGGGCCCGCACAAGCGGTGGAGCATGTGGTTTAATTCGATGCAACGCGAAGAACCTTACCTACTCTTGACATCCAGAGAATTCGCTAGAGATAGCTTAGTGCCTTCGGGAACTCTGAGACAGGTGC	>H7JXH6D02HHWGK CTAGCCGTAAACGATGGATACTAGGCGCTGCGCGTATCGACCCGTGCAGTGCTGTAGCTAACGCGTTAAGTATCCCGCCTGGGGAGTACGTTCGCAAGAATGAAACTCAAAGGAATTGACGGGGGCCCGCACAAGCGGTGGAGCATGTGGTTTAATTCGATGCAACGCGAAGAACCTTACCTACTCTTGACATCCAGAGAATTCGCTAGAGATAGCTTAGTGCCTTCGGGAACTCTGAGACAGGTGC	S000323985	0.792	Nymphaea alba (T); AJ627251	Cyanobacteria/Chloroplast	Chloroplast				Chloroplast	Streptophyta	0	0	0	0	0	0	0	0	0	0	0	0	0	0	0	0	0	0	0	0	0	0	0	0	0	0	0	0	0	0	0	0
H7JXH6D02HDZG1	37	H7JXH6D02HDZG1	Bacteria(100);"Bacteroidetes"(100);"Bacteroidia"(99.9);"Bacteroidales"(99.9);"Prevotellaceae"(99.9);Prevotella(97);	37	CG-C-A-CGG-T-AAA--C-G---A-TG-G--A--TG-C---C---C-G--C--T--G-T-C--C-G---C-C--------TATT-GT-----------G-G-C--G---G-G-T-G--G-C----CA--A--G-C-G-AA-A-G-C-G-T--T--AA-G-C----A---T-C---CC-AC-C-T--GGGG-AG-TA---CG-C-C-G-G-C-A-A-C-GG-T-G-A-A-AC--T--C--AAA---GGAA-TT-G-A-CGGG-G-G---CCC-G--C-A-C-AA-GC-GGA-GG--A-A-C---A-T--GT-G-G-T-TT-----AA-TT-C-G-A-TG-A--TAC-G-C--G-A-G--G-A-A-CC-TT-A-CC-CG--GG-C---TT-G-A--A-C-…	CGCACGGTAAACGATGGATGCCCGCTGTCCGCCTATTGTGGCGGGTGGCCAAGCGAAAGCGTTAAGCATCCCACCTGGGGAGTACGCCGGCAACGGTGAAACTCAAAGGAATTGACGGGGGCCCGCACAAGCGGAGGAACATGTGGTTTAATTCGATGATACGCGAGGAACCTTACCCGGGCTTGAACTGCCAGTGAACGATACAGAGATGTTGAGGCCCTTCGGGGCGCTGGTGGAGGTGC	>H7JXH6D02HDZG1 CGCACGGTAAACGATGGATGCCCGCTGTCCGCCTATTGTGGCGGGTGGCCAAGCGAAAGCGTTAAGCATCCCACCTGGGGAGTACGCCGGCAACGGTGAAACTCAAAGGAATTGACGGGGGCCCGCACAAGCGGAGGAACATGTGGTTTAATTCGATGATACGCGAGGAACCTTACCCGGGCTTGAACTGCCAGTGAACGATACAGAGATGTTGAGGCCCTTCGGGGCGCTGGTGGAGGTGC	S002961857	1	Prevotella sp. BV3P1; JN809764	Bacteroidetes	Bacteroidia		Bacteroidales		Prevotellaceae	Prevotella	0	0	0	0	0	0	0	0	0	0	0	0	0	0	0	0	0	0	0	0	5	0	0	0	1	1	0	0	0	0	0	0
H7JXH6D02IQYBO	35	H7JXH6D02IQYBO	Bacteria(100);Firmicutes(100);Bacilli(100);Lactobacillales(100);Streptococcaceae(100);Streptococcus(100);	35	CA-C-G-CCG-T-AAA--C-G---A-TG-A--G--TG-C---T---A-G--G--T--G-T-T--A-G-A-C-C--C-T-----TT-CC-----G-G-G-G-T-T--T---A-G-T-G--C-C----GT--A--G-C-T-AA-C-G-C-A-T--T--AA-G-C----A---C-T---CC-GC-C-T--GGGG-AG-TA---CG-A-C-C-G-C-A-A-G-GT-T-G-A-A-AC--T--C--AAA---GGAA-TT-G-A-CGGG-G-G---CCC-G--C-A-C-AA-GC-GGT-GG--A-G-C---A-T--GT-G-G-T-TT-----AA-TT-C-G-A-AG-C--AAC-G-C--G-A-A--G-A-A-CC-TT-A-CC-AG--GT-C---TT-G-A--C-A-…	CACGCCGTAAACGATGAGTGCTAGGTGTTAGACCCTTTCCGGGGTTTAGTGCCGTAGCTAACGCATTAAGCACTCCGCCTGGGGAGTACGACCGCAAGGTTGAAACTCAAAGGAATTGACGGGGGCCCGCACAAGCGGTGGAGCATGTGGTTTAATTCGAAGCAACGCGAAGAACCTTACCAGGTCTTGACATCCCTCTGACCGCTCTAGAGATAGAGTTTTCCTTCGGGACAGAGGTGACAGGTGG	>H7JXH6D02IQYBO CACGCCGTAAACGATGAGTGCTAGGTGTTAGACCCTTTCCGGGGTTTAGTGCCGTAGCTAACGCATTAAGCACTCCGCCTGGGGAGTACGACCGCAAGGTTGAAACTCAAAGGAATTGACGGGGGCCCGCACAAGCGGTGGAGCATGTGGTTTAATTCGAAGCAACGCGAAGAACCTTACCAGGTCTTGACATCCCTCTGACCGCTCTAGAGATAGAGTTTTCCTTCGGGACAGAGGTGACAGGTGG	S000381842	1	Streptococcus infantis; GTC849; AB008315	Firmicutes	Bacilli		Lactobacillales		Streptococcaceae	Streptococcus	0	0	0	0	0	0	0	0	0	0	0	0	0	0	0	0	0	0	0	0	0	0	0	0	0	0	0	0	0	0	0	0
H7JXH6D02HOEIB	35	H7JXH6D02HOEIB	Bacteria(100);"Bacteroidetes"(100);"Bacteroidia"(100);"Bacteroidales"(100);Bacteroidaceae(100);Bacteroides(100);	35	CA-C-A-CAG-T-AAA--C-G---A-TG-A--A--TA-C---T---C-G--C--T--G-T-T--T-G-C-G-----------ATA-TAC----------A-G-T--A---A-G-C-G--G-C----CA--A--G-C-G-AA-A-G-C-A-T--T--AA-G-T----A---T-T---CC-AC-C-T--GGGG-AG-TA---CG-C-C-G-G-C-A-A-C-GG-T-G-A-A-AC--T--C--AAA---GGAA-TT-G-A-CGGG-G-G---CCC-G--C-A-C-AA-GC-GGA-GG--A-A-C---A-T--GT-G-G-T-TT-----AA-TT-C-G-A-TG-A--TAC-G-C--G-A-G--G-A-A-CC-TT-A-CC-CG--GG-C---TT-A-A--A-T-…	CACACAGTAAACGATGAATACTCGCTGTTTGCGATATACAGTAAGCGGCCAAGCGAAAGCATTAAGTATTCCACCTGGGGAGTACGCCGGCAACGGTGAAACTCAAAGGAATTGACGGGGGCCCGCACAAGCGGAGGAACATGTGGTTTAATTCGATGATACGCGAGGAACCTTACCCGGGCTTAAATTGCAAATGAATATGCCGGAAACGGCATAGCCGCAAGGCATTTGTGAAGGTGC	>H7JXH6D02HOEIB CACACAGTAAACGATGAATACTCGCTGTTTGCGATATACAGTAAGCGGCCAAGCGAAAGCATTAAGTATTCCACCTGGGGAGTACGCCGGCAACGGTGAAACTCAAAGGAATTGACGGGGGCCCGCACAAGCGGAGGAACATGTGGTTTAATTCGATGATACGCGAGGAACCTTACCCGGGCTTAAATTGCAAATGAATATGCCGGAAACGGCATAGCCGCAAGGCATTTGTGAAGGTGC	S000451793	1	Bacteroides salyersiae (T); WAL 10018; AY608696	Bacteroidetes	Bacteroidia		Bacteroidales		Bacteroidaceae	Bacteroides	0	0	0	0	0	0	0	0	0	0	0	0	0	0	0	0	0	0	0	0	0	0	0	0	0	0	0	0	0	0	0	0
H7JXH6D02GRWU0	35	H7JXH6D02GRWU0	Bacteria(100);Firmicutes(100);Bacilli(100);Lactobacillales(100);Streptococcaceae(100);Streptococcus(100);	35	CA-C-G-CCG-T-AAA--C-G---A-TG-A--G--TG-C---T---A-G--G--T--G-T-T--G-G-A-T-C--C-T-----TT-CC-----G-G-G-A-T-T--C---A-G-T-G--C-C----GC--A--G-C-T-AA-C-G-C-A-T--T--AA-G-C----A---C-T---CC-GC-C-T--GGGG-AG-TA---CG-A-C-C-G-C-A-A-G-GT-T-G-A-A-AC--T--C--AAA---GGAA-TT-G-A-CGGG-G-G---CCC-G--C-A-C-AA-GC-GGT-GG--A-G-C---A-T--GT-G-G-T-TT-----AA-TT-C-G-A-AG-C--AAC-G-C--G-A-A--G-A-A-CC-TT-A-CC-AG--GT-C---TT-G-A--C-A-…	CACGCCGTAAACGATGAGTGCTAGGTGTTGGATCCTTTCCGGGATTCAGTGCCGCAGCTAACGCATTAAGCACTCCGCCTGGGGAGTACGACCGCAAGGTTGAAACTCAAAGGAATTGACGGGGGCCCGCACAAGCGGTGGAGCATGTGGTTTAATTCGAAGCAACGCGAAGAACCTTACCAGGTCTTGACATCCCGATGCTATTTCTAGAGATAGAAAGTTACTTCGGTACATCGGTGACAGGTGG	>H7JXH6D02GRWU0 CACGCCGTAAACGATGAGTGCTAGGTGTTGGATCCTTTCCGGGATTCAGTGCCGCAGCTAACGCATTAAGCACTCCGCCTGGGGAGTACGACCGCAAGGTTGAAACTCAAAGGAATTGACGGGGGCCCGCACAAGCGGTGGAGCATGTGGTTTAATTCGAAGCAACGCGAAGAACCTTACCAGGTCTTGACATCCCGATGCTATTTCTAGAGATAGAAAGTTACTTCGGTACATCGGTGACAGGTGG	S000321456	1	human oral bacterium C23; AF202012	Firmicutes	Bacilli		Lactobacillales		Streptococcaceae	Streptococcus	4	3	0	0	0	0	0	0	3	0	5	2	7	2	1	0	0	0	3	0	0	0	0	0	0	0	0	0	0	0	0	0
H7JXH6D02IPPQV	34	H7JXH6D02IPPQV	Bacteria(100);Firmicutes(99.8);Bacilli(99.8);Lactobacillales(99.7);Aerococcaceae(89.5);Aerococcus(89.5);	34	CA-C-G-CCG-T-AAA--C-G---A-TG-A--G--CG-C---T---A-G--G--T--G-T-T--G-G-A-G-G--G-T-----TT-CC-----A-C-C-C-T-T--C---A-G-T-G--C-C----GC--A--G-C-T-AA-C-G-C-A-T--T--AA-G-C----G---C-T---CC-GC-C-T--GGGG-AG-TA---CG-A-C-C-G-C-A-A-G-GT-T-G-A-A-AC--T--C--AAA---GGAA-TT-G-A-CGGG-G-A---CCC-G--C-A-C-AA-GC-GGT-GG--A-G-C---A-T--GT-G-G-T-TT-----AA-TT-C-G-A-AG-C--AAC-G-C--G-A-A--G-A-A-CC-TT-A-CC-AA--GT-C---TT-G-A--C-A-…	CACGCCGTAAACGATGAGCGCTAGGTGTTGGAGGGTTTCCACCCTTCAGTGCCGCAGCTAACGCATTAAGCGCTCCGCCTGGGGAGTACGACCGCAAGGTTGAAACTCAAAGGAATTGACGGGGACCCGCACAAGCGGTGGAGCATGTGGTTTAATTCGAAGCAACGCGAAGAACCTTACCAAGTCTTGACATCCTTTGACCACTCTAGAGATAGAGCTTTCCCTTTGGGGACAAAGTGACAGGTGG	>H7JXH6D02IPPQV CACGCCGTAAACGATGAGCGCTAGGTGTTGGAGGGTTTCCACCCTTCAGTGCCGCAGCTAACGCATTAAGCGCTCCGCCTGGGGAGTACGACCGCAAGGTTGAAACTCAAAGGAATTGACGGGGACCCGCACAAGCGGTGGAGCATGTGGTTTAATTCGAAGCAACGCGAAGAACCTTACCAAGTCTTGACATCCTTTGACCACTCTAGAGATAGAGCTTTCCCTTTGGGGACAAAGTGACAGGTGG	S000013318	0.921	Aerococcus christensenii; CCUG 28826; Y17318	Firmicutes	Bacilli		Lactobacillales		Aerococcaceae	Aerococcus	0	0	0	0	0	0	0	0	0	0	0	0	0	0	0	0	30	0	0	0	0	0	0	4	0	0	0	0	0	0	0	0
H7JXH6D02HXTCT	33	H7JXH6D02HXTCT	Bacteria(100);"Actinobacteria"(99.9);Actinobacteria(99.9);Actinomycetales(99.9);Actinomycetaceae(88.7);unclassified;	33	CA-T-G-CCG-T-AAA--C-G---T-TG-G--G--CA-C---T---A-G--G--T--G-T-G--G-G-G-C-CT-T------TTC-CA-C-----G-G-G-T-T--C---T-G-C-G--C-C----GT--A--G-C-T-AA-C-G-C-A-T--T--AA-G-T----G---C-C---CC-GC-C-T--GGGG-AG-TA---CG-G-C-C-G-C-A-A-G-GT-T-A-A-A-AC--T--C--AAA---GGAA-TT-G-A-CGGG-G-G---CCC-G--C-A-C-AA-GC-GGC-GG--A-G-C---A-T--GC-G-G-A-TT-----AA-TT-C-G-A-TG-C--AAC-G-C--G-A-A--G-A-A-CC-TT-A-CC-AA--GG-C---TT-G-A--C-A-…	CATGCCGTAAACGTTGGGCACTAGGTGTGGGGCCTTTTCCACGGGTTCTGCGCCGTAGCTAACGCATTAAGTGCCCCGCCTGGGGAGTACGGCCGCAAGGTTAAAACTCAAAGGAATTGACGGGGGCCCGCACAAGCGGCGGAGCATGCGGATTAATTCGATGCAACGCGAAGAACCTTACCAAGGCTTGACATACATCGGAAGACTGCAGAGATGTGGTTGCCTTCGGGTCGGTGTACAGGTGG	>H7JXH6D02HXTCT CATGCCGTAAACGTTGGGCACTAGGTGTGGGGCCTTTTCCACGGGTTCTGCGCCGTAGCTAACGCATTAAGTGCCCCGCCTGGGGAGTACGGCCGCAAGGTTAAAACTCAAAGGAATTGACGGGGGCCCGCACAAGCGGCGGAGCATGCGGATTAATTCGATGCAACGCGAAGAACCTTACCAAGGCTTGACATACATCGGAAGACTGCAGAGATGTGGTTGCCTTCGGGTCGGTGTACAGGTGG	S003301823	1	Arcanobacterium sp. S3PF19; JX104007	Actinobacteria	Actinobacteria	Actinobacteridae	Actinomycetales	Actinomycineae	Actinomycetaceae	Arcanobacterium	0	0	0	0	0	0	0	0	0	0	0	0	0	0	0	0	0	0	0	0	0	0	0	0	0	1	0	0	0	0	0	0
H7JXH6D02GO687	32	H7JXH6D02GO687	Bacteria(100);"Spirochaetes"(82.5);Spirochaetes(82.5);Spirochaetales(82.5);Spirochaetaceae(81.9);Treponema(77.3);	32	CG-C-A-CAG-T-AAA--C-G---A-TG-T--A--CA-C---T---A-G--G--T--G-T-T--G-G-G-G------------TA-AG-----------A-C-T--C---A-G-T-G--C-C----G-G-A--G-C-A-AA-C-G-C-A-A--T--AA-G-T----G---T-A---CC-GC-C-T--GGGG-AG-TA---TG-C-T-C-G-C-A-A-G-AG-T-G-A-A-AC--T--C--AAA---GGAA-TT-G-A-CGGG-G-G---CCC-A--C-A-C-AA-GC-GGT-GG--A-G-C---A-T--GT-G-G-T-TT-----AA-TT-C-G-A-TG-A--TAC-G-C--G-A-G--G-A-A-CC-TT-A-CC-TG--GG-T---TT-G-A--C-A-…	CGCACAGTAAACGATGTACACTAGGTGTTGGGGTAAGACTCAGTGCCGGAGCAAACGCAATAAGTGTACCGCCTGGGGAGTATGCTCGCAAGAGTGAAACTCAAAGGAATTGACGGGGGCCCACACAAGCGGTGGAGCATGTGGTTTAATTCGATGATACGCGAGGAACCTTACCTGGGTTTGACATCAAGAGGAATACTGTAGAGATATGGTAGCGTGCTTGCACGTCTCTTGACAGGTGC	>H7JXH6D02GO687 CGCACAGTAAACGATGTACACTAGGTGTTGGGGTAAGACTCAGTGCCGGAGCAAACGCAATAAGTGTACCGCCTGGGGAGTATGCTCGCAAGAGTGAAACTCAAAGGAATTGACGGGGGCCCACACAAGCGGTGGAGCATGTGGTTTAATTCGATGATACGCGAGGAACCTTACCTGGGTTTGACATCAAGAGGAATACTGTAGAGATATGGTAGCGTGCTTGCACGTCTCTTGACAGGTGC	S000388782	0.928	Treponema sp. 3:D:BQ032; AF182838	Spirochaetes	Spirochaetes		Spirochaetales		Spirochaetaceae	Treponema	0	0	0	0	0	0	0	0	0	0	0	0	0	0	0	0	0	0	0	0	0	0	0	0	0	0	0	0	0	0	0	0
H7JXH6D02IOKJD	32	H7JXH6D02IOKJD	Bacteria(99.8);Firmicutes(92.3);Clostridia(87.2);Clostridiales(86.2);unclassified;unclassified;	32	CA-C-G-CCG-T-AAA--C-G---A-TG-A--G--TA-C---T---A-G--G--T--G-T-T--G-G-T-T-G--------TTTC-GA-AA------C-A-A-T--C---G-G-T-G--C-C----GC--A--G-T-A-AA-C-A-C-A-A--T--AA-G-T----A---C-T---CC-GC-C-T--GGGG-AG-TA---CG-G-T-C-G-C-A-A-G-AC-T-G-A-A-AC--T--C--AAA---GGAA-TT-G-A-CGGG-G-G---CCC-G--C-A-C-AA-GC-GGT-GG--A-G-C---A-T--GT-G-G-T-TT-----AA-TT-C-G-A-CG-C--AAC-G-C--G-A-A--G-A-A-CC-TT-A-CC-AA--GA-C---TT-G-A--C-A-…	CACGCCGTAAACGATGAGTACTAGGTGTTGGTTGTTTCGAAACAATCGGTGCCGCAGTAAACACAATAAGTACTCCGCCTGGGGAGTACGGTCGCAAGACTGAAACTCAAAGGAATTGACGGGGGCCCGCACAAGCGGTGGAGCATGTGGTTTAATTCGACGCAACGCGAAGAACCTTACCAAGACTTGACATCCTCTTGACGGGATATGTAATGTATCCGTTTCTTCGGAACAAGAGAGACAGGTGG	>H7JXH6D02IOKJD CACGCCGTAAACGATGAGTACTAGGTGTTGGTTGTTTCGAAACAATCGGTGCCGCAGTAAACACAATAAGTACTCCGCCTGGGGAGTACGGTCGCAAGACTGAAACTCAAAGGAATTGACGGGGGCCCGCACAAGCGGTGGAGCATGTGGTTTAATTCGACGCAACGCGAAGAACCTTACCAAGACTTGACATCCTCTTGACGGGATATGTAATGTATCCGTTTCTTCGGAACAAGAGAGACAGGTGG	S001589395	0.95	Peptococcus sp. oral taxon 167; GEA8; GQ422727	Firmicutes	Clostridia		Clostridiales		Peptococcaceae 1	Peptococcus	0	0	0	0	0	0	0	0	0	0	0	0	0	0	0	0	0	0	0	0	0	0	0	0	0	0	0	0	0	0	0	0
H7JXH6D02G0OZO	32	H7JXH6D02G0OZO	Bacteria(100);"Actinobacteria"(94.9);Actinobacteria(94.9);Coriobacteriales(93.6);Coriobacteriaceae(93.6);Atopobium(73.9);	32	CC-A-G-CCG-T-AAA--C-G---A-TG-A--G--CG-C---T---G-G--G--T--G-T-G--G-G-A-G-A---------TTA-CA---------T-C-T-T--C---T-G-T-G--C-C----GA--A--G-C-T-AA-C-G-C-A-T--T--AA-G-C----G---C-T---CC-GC-C-T--GGGG-AG-TA---CG-G-C-C-G-C-A-A-G-GC-T-A-A-A-AC--T--C--AAA---GGAA-TT-G-A-CGGG-G-G---CCC-G--C-A-C-AA-GC-AGC-GG--A-G-C---A-T--GT-G-G-C-TT-----AA-TT-C-G-A-AG-C--AAC-G-C--G-A-A--G-A-A-CC-TT-A-CC-AG--GG-C---TT-G-A--C-A-…	CCAGCCGTAAACGATGAGCGCTGGGTGTGGGAGATTACATCTTCTGTGCCGAAGCTAACGCATTAAGCGCTCCGCCTGGGGAGTACGGCCGCAAGGCTAAAACTCAAAGGAATTGACGGGGGCCCGCACAAGCAGCGGAGCATGTGGCTTAATTCGAAGCAACGCGAAGAACCTTACCAGGGCTTGACATGTAGGTGAAGCGGCGGAAACGTCGTGGCCGAAAGGAGCCTACACAGGTGG	>H7JXH6D02G0OZO CCAGCCGTAAACGATGAGCGCTGGGTGTGGGAGATTACATCTTCTGTGCCGAAGCTAACGCATTAAGCGCTCCGCCTGGGGAGTACGGCCGCAAGGCTAAAACTCAAAGGAATTGACGGGGGCCCGCACAAGCAGCGGAGCATGTGGCTTAATTCGAAGCAACGCGAAGAACCTTACCAGGGCTTGACATGTAGGTGAAGCGGCGGAAACGTCGTGGCCGAAAGGAGCCTACACAGGTGG	S000016361	0.755	Atopobium rimae; X67149	Actinobacteria	Actinobacteria	Coriobacteridae	Coriobacteriales	Coriobacterineae	Coriobacteriaceae	Atopobium	0	0	0	0	0	0	0	0	0	0	0	0	0	0	0	0	0	0	0	0	0	0	0	0	6	0	0	0	0	0	0	0
H7JXH6D02HTSPK	29	H7JXH6D02HTSPK	Bacteria(100);Firmicutes(100);Clostridia(100);Clostridiales(100);Lachnospiraceae(99.6);Moryella(78.6);	29	CA-C-G-CGG-T-AAA--C-G---A-TG-A--A--TA-C---T---A-G--G--T--G-T-T--G-G-T-G-C--C-C-----AA-A------G-G-G-T-A-T--C---G-G-T-G--C-C----GT--C--G-C-A-AA-C-G-C-A-A--T--AA-G-T----A---T-T---CC-AC-C-T--GGGG-AG-TA---CG-T-T-C-G-C-A-A-G-AA-T-G-A-A-AC--T--C--AAA---GGAA-TT-G-A-CGGG-G-A---CCC-G--C-A-C-AA-GC-AGT-GG--A-G-C---A-T--GT-G-G-T-TT-----AA-TT-C-G-A-AG-C--AAC-G-C--G-A-A--G-A-A-CC-TT-A-CC-AA--GT-C---TT-G-A--C-A-…	CACGCGGTAAACGATGAATACTAGGTGTTGGTGCCCAAAGGGTATCGGTGCCGTCGCAAACGCAATAAGTATTCCACCTGGGGAGTACGTTCGCAAGAATGAAACTCAAAGGAATTGACGGGGACCCGCACAAGCAGTGGAGCATGTGGTTTAATTCGAAGCAACGCGAAGAACCTTACCAAGTCTTGACATCCCGATGACCGGCTCGTAACGGAGCCTTCTCTACGGAGCAGCGGAGACAGGTGG	>H7JXH6D02HTSPK CACGCGGTAAACGATGAATACTAGGTGTTGGTGCCCAAAGGGTATCGGTGCCGTCGCAAACGCAATAAGTATTCCACCTGGGGAGTACGTTCGCAAGAATGAAACTCAAAGGAATTGACGGGGACCCGCACAAGCAGTGGAGCATGTGGTTTAATTCGAAGCAACGCGAAGAACCTTACCAAGTCTTGACATCCCGATGACCGGCTCGTAACGGAGCCTTCTCTACGGAGCAGCGGAGACAGGTGG	S003301812	0.971	Lachnospiraceae bacterium S3MV16; JX103996	Firmicutes	Clostridia		Clostridiales		Lachnospiraceae	Moryella	0	0	0	0	0	0	0	0	0	0	0	0	0	0	0	0	0	0	0	0	0	0	0	0	0	0	0	0	0	0	0	0
H7JXH6D02JBI8H	29	H7JXH6D02JBI8H	Bacteria(100);Firmicutes(100);Clostridia(100);Clostridiales(100);Clostridiales_Incertae_Sedis_XI(100);Peptoniphilus(100);	29	CA-C-G-CCG-T-AAA--C-G---A-TG-A--G--TG-C---T---A-G--G--T--G-T-C--G-G-T--------------AT-AA-------------A-T--C---G-G-T-G--C-C----GC--A--G-T-T-AA-C-A-C-A-A--T--AA-G-C----A---C-T---CC-GC-C-T--GGGG-AG-TA---CG-T-G-C-G-C-A-A-G-CA-T-G-A-A-AC--T--C--AAA---GGAA-TT-G-A-CGGG-G-A---CCC-G--C-A-C-AA-GC-AGC-GG--A-G-C---A-T--GT-G-G-T-TT-----AA-TT-C-G-A-AG-C--AAC-G-C--G-A-A--G-A-A-CC-TT-A-CC-AG--GG-C---TT-G-A--C-A-…	CACGCCGTAAACGATGAGTGCTAGGTGTCGGTATAAATCGGTGCCGCAGTTAACACAATAAGCACTCCGCCTGGGGAGTACGTGCGCAAGCATGAAACTCAAAGGAATTGACGGGGACCCGCACAAGCAGCGGAGCATGTGGTTTAATTCGAAGCAACGCGAAGAACCTTACCAGGGCTTGACATATAAGAGACGAACTTAGAGATAAGTTTTCTTCTTCGGAAGCCCTTATACAGGTGG	>H7JXH6D02JBI8H CACGCCGTAAACGATGAGTGCTAGGTGTCGGTATAAATCGGTGCCGCAGTTAACACAATAAGCACTCCGCCTGGGGAGTACGTGCGCAAGCATGAAACTCAAAGGAATTGACGGGGACCCGCACAAGCAGCGGAGCATGTGGTTTAATTCGAAGCAACGCGAAGAACCTTACCAGGGCTTGACATATAAGAGACGAACTTAGAGATAAGTTTTCTTCTTCGGAAGCCCTTATACAGGTGG	S000432296	1	Peptoniphilus lacrimalis (T); CCUG 31350; AF542230	Firmicutes	Clostridia		Clostridiales		Clostridiales_Incertae Sedis XI	Peptoniphilus	0	0	0	0	0	0	0	0	0	0	0	0	0	0	0	0	0	0	0	0	0	1	0	0	0	0	0	0	0	0	0	0
H7JXH6D02FSZWT	29	H7JXH6D02FSZWT	Bacteria(100);"Fusobacteria"(100);"Fusobacteria"(100);"Fusobacteriales"(100);"Leptotrichiaceae"(100);Sneathia(99.8);	29	CT-A-G-CTG-T-AAA--C-G---A-TG-A--T--CA-C---T---G-G--G--T--G-T-G--G-G-G-A-T---------TCG-AA---------G-T-C-C--C---T-G-T-G--C-C----GA--A--G-C-A-AA-A-G-C-G-A--T--AA-G-T----G---A-T---CC-GC-C-T--GGGG-AG-TA---CG-T-T-C-G-C-A-A-G-AA-T-G-A-A-AC--T--C--AAA---GGAA-TT-G-A-CGGG-G-G---CCC-G--C-A-C-AA-GT-GGT-GG--A-G-C---A-T--GT-G-G-T-TT-----AA-TT-C-G-A-CG-C--AAC-G-C--G-A-G--G-A-A-CC-TT-A-CC-AG--AT-C---TT-G-A--C-A-…	CTAGCTGTAAACGATGATCACTGGGTGTGGGGATTCGAAGTCCCTGTGCCGAAGCAAAAGCGATAAGTGATCCGCCTGGGGAGTACGTTCGCAAGAATGAAACTCAAAGGAATTGACGGGGGCCCGCACAAGTGGTGGAGCATGTGGTTTAATTCGACGCAACGCGAGGAACCTTACCAGATCTTGACATCCTCCGAATATGATAGAAGTATCATAGTGCCTACGGGAACGGAGAGACAGGTGG	>H7JXH6D02FSZWT CTAGCTGTAAACGATGATCACTGGGTGTGGGGATTCGAAGTCCCTGTGCCGAAGCAAAAGCGATAAGTGATCCGCCTGGGGAGTACGTTCGCAAGAATGAAACTCAAAGGAATTGACGGGGGCCCGCACAAGTGGTGGAGCATGTGGTTTAATTCGACGCAACGCGAGGAACCTTACCAGATCTTGACATCCTCCGAATATGATAGAAGTATCATAGTGCCTACGGGAACGGAGAGACAGGTGG	S000096693	0.865	Sneathia sanguinegens (T); CCUG 41628T; AJ344093	Fusobacteria	Fusobacteria		Fusobacteriales		Leptotrichiaceae	Sneathia	0	0	0	0	0	0	0	0	0	0	0	0	0	0	0	0	0	0	0	0	0	0	21	0	0	0	0	0	0	0	0	0
H7JXH6D02HXAT5	28	H7JXH6D02HXAT5	Bacteria(100);Firmicutes(100);Clostridia(100);Clostridiales(100);Clostridiales_Incertae_Sedis_XI(100);Peptoniphilus(100);	28	CA-C-G-CTG-T-AAA--C-G---A-TG-A--G--TG-C---T---A-G--G--T--A-T-C--G-G-A--------------AT-AA-------------T-T--C---G-G-T-G--C-C----GC--A--G-T-T-AA-C-A-C-A-T--T--AA-G-C----A---C-T---CC-GC-C-T--GGGG-AG-TA---CG-T-G-C-G-C-A-A-G-CA-T-G-A-A-AC--T--C--AAA---GGAA-TT-G-A-CGGG-G-A---CCC-G--C-A-C-AA-GC-AGC-GG--A-G-C---A-T--GT-G-G-T-TT-----AA-TT-C-G-A-AG-C--AAC-G-C--G-A-A--G-A-A-CC-TT-A-CC-AG--GG-C---TT-G-A--C-A-…	CACGCTGTAAACGATGAGTGCTAGGTATCGGAATAATTCGGTGCCGCAGTTAACACATTAAGCACTCCGCCTGGGGAGTACGTGCGCAAGCATGAAACTCAAAGGAATTGACGGGGACCCGCACAAGCAGCGGAGCATGTGGTTTAATTCGAAGCAACGCGAAGAACCTTACCAGGGCTTGACATACTGAGGACCGGTATAGAGATATACCCTCTTCTTCGGAAGCCTCAATACAGGTGG	>H7JXH6D02HXAT5 CACGCTGTAAACGATGAGTGCTAGGTATCGGAATAATTCGGTGCCGCAGTTAACACATTAAGCACTCCGCCTGGGGAGTACGTGCGCAAGCATGAAACTCAAAGGAATTGACGGGGACCCGCACAAGCAGCGGAGCATGTGGTTTAATTCGAAGCAACGCGAAGAACCTTACCAGGGCTTGACATACTGAGGACCGGTATAGAGATATACCCTCTTCTTCGGAAGCCTCAATACAGGTGG	S000003547	1	Peptoniphilus harei (T); DSM 10020; SBH432; Y07839	Firmicutes	Clostridia		Clostridiales		Clostridiales_Incertae Sedis XI	Peptoniphilus	8	5	0	0	0	0	0	0	0	0	0	0	0	0	0	0	1	0	0	0	0	0	3	0	0	0	2	0	5	0	0	0
H7JXH6D02GOE1T	28	H7JXH6D02GOE1T	Bacteria(100);Firmicutes(100);Bacilli(99.9);Lactobacillales(98.9);Lactobacillaceae(98.4);Lactobacillus(98.4);	28	CA-T-G-TCG-T-AAA--C-G---A-TG-A--G--TG-C---T---A-A--G--T--G-T-T----G-G-A-G--G-T-----TT-CC-----G-C-C-T-C-T--C---A-G-T-G--C-T----GC--A--G-C-T-AA-C-G-C-A-T--T--AA-G-C----A---C-T---CC-GC-C-T--GGGG-AG-TA---CG-A-C-C-G-C-A-A-G-GT-T-G-A-A-AC--T--C--AAA---GGAA-TT-G-ACGGGG-G-G---CCC-G--C-A-C-AA-GC-GGT-GG--A-G-C---A-T--GT-G-G-T-TT-----AA-TT-C-G-A-AG-C--AAC-G-C--G-A-A--G-A-A-CC-TT-A-CC-AG--GT-C---TT-G-A--C-A-…	CATGTCGTAAACGATGAGTGCTAAGTGTTGGAGGTTTCCGCCTCTCAGTGCTGCAGCTAACGCATTAAGCACTCCGCCTGGGGAGTACGACCGCAAGGTTGAAACTCAAAGGAATTGACGGGGGGCCCGCACAAGCGGTGGAGCATGTGGTTTAATTCGAAGCAACGCGAAGAACCTTACCAGGTCTTGACATCTAGTGCCATTTGTAGAGATACAAAGTTCCCTTCGGGGACGCTAAGACAGGTGG	>H7JXH6D02GOE1T CATGTCGTAAACGATGAGTGCTAAGTGTTGGAGGTTTCCGCCTCTCAGTGCTGCAGCTAACGCATTAAGCACTCCGCCTGGGGAGTACGACCGCAAGGTTGAAACTCAAAGGAATTGACGGGGGGCCCGCACAAGCGGTGGAGCATGTGGTTTAATTCGAAGCAACGCGAAGAACCTTACCAGGTCTTGACATCTAGTGCCATTTGTAGAGATACAAAGTTCCCTTCGGGGACGCTAAGACAGGTGG	S000009255	0.962	Lactobacillus crispatus; DSM 20584 T; Y17362	Firmicutes	Bacilli		Lactobacillales		Lactobacillaceae	Lactobacillus	0	0	0	0	0	0	0	0	0	0	0	0	0	0	0	28	0	0	0	0	0	0	0	0	0	0	0	0	0	0	0	0
H7JXH6D02FP35N	27	H7JXH6D02FP35N	Bacteria(100);Firmicutes(99.4);Clostridia(99.4);Clostridiales(99.4);Clostridiales_Incertae_Sedis_XI(99.1);Peptoniphilus(98.4);	27	CA-C-G-CCG-T-AAA--C-G---A-TG-A--G--TG-C---T---A-G--G--T--G-T-C--G-G-G-G------------GA-GA-----------C-C-T--C---G-G-T-G--C-C----GC--A--G-T-A-AA-C-A-C-A-A--T--AA-G-C----A---C-T---CC-GC-C-T--GGGG-AG-TA---CG-T-G-C-G-C-A-A-G-CA-T-G-A-A-AC--T--C--AAA---GGAA-TT-G-A-CGGG-G-A---CCC-G--C-A-C-AA-GC-AGC-GG--A-G-C---A-T--GT-G-G-T-TT-----AA-TT-C-G-A-AG-C--AAC-G-C--G-A-A--G-A-A-CC-TT-A-CC-AG--GG-C---TT-G-A--C-A-…	CACGCCGTAAACGATGAGTGCTAGGTGTCGGGGGAGACCTCGGTGCCGCAGTAAACACAATAAGCACTCCGCCTGGGGAGTACGTGCGCAAGCATGAAACTCAAAGGAATTGACGGGGACCCGCACAAGCAGCGGAGCATGTGGTTTAATTCGAAGCAACGCGAAGAACCTTACCAGGGCTTGACATACTGAGGACGTACTTAGAGATAAGTATTCTTCTTCGGAAGCCTCAATACAGGTGG	>H7JXH6D02FP35N CACGCCGTAAACGATGAGTGCTAGGTGTCGGGGGAGACCTCGGTGCCGCAGTAAACACAATAAGCACTCCGCCTGGGGAGTACGTGCGCAAGCATGAAACTCAAAGGAATTGACGGGGACCCGCACAAGCAGCGGAGCATGTGGTTTAATTCGAAGCAACGCGAAGAACCTTACCAGGGCTTGACATACTGAGGACGTACTTAGAGATAAGTATTCTTCTTCGGAAGCCTCAATACAGGTGG	S001016324	1	Peptoniphilus sp. WAL 20371I; WAL 2037I; EU526291	Firmicutes	Clostridia		Clostridiales		Clostridiales_Incertae Sedis XI	Peptoniphilus	0	0	0	0	0	0	0	0	0	0	0	0	0	0	0	0	0	0	0	0	0	0	1	0	0	0	0	0	0	0	0	0
H7JXH6D02HUWWX	27	H7JXH6D02HUWWX	Bacteria(100);Firmicutes(100);Bacilli(100);Lactobacillales(100);Streptococcaceae(100);Lactococcus(100);	27	CA-C-G-CCG-T-AAA--C-G---A-TG-A--G--TG-C---T---A-G--A--T--G-T-A--G-G-G-A-G--C-T-----AT-A------A-G-T-T-C-T--C---T-G-T-A--T-C----GC--A--G-C-T-AA-C-G-C-A-A--T--AA-G-C----A---C-T---CC-GC-C-T--GGGG-AG-TA---CG-A-C-C-G-C-A-A-G-GT-T-G-A-A-AC--T--C--AAA---GGAA-TT-G-A-CGGG-G-G---CCC-G--C-A-C-AA-GC-GGT-GG--A-G-C---A-T--GT-G-G-T-TT-----AA-TT-C-G-A-AG-C--AAC-G-C--G-A-A--G-A-A-CC-TT-A-CC-AG--GT-C---TT-G-A--C-A-…	CACGCCGTAAACGATGAGTGCTAGATGTAGGGAGCTATAAGTTCTCTGTATCGCAGCTAACGCAATAAGCACTCCGCCTGGGGAGTACGACCGCAAGGTTGAAACTCAAAGGAATTGACGGGGGCCCGCACAAGCGGTGGAGCATGTGGTTTAATTCGAAGCAACGCGAAGAACCTTACCAGGTCTTGACATACTCGTGCTATTCCTAGAGATAGGAAGTTCCTTCGGGACACGGGATACAGGTGG	>H7JXH6D02HUWWX CACGCCGTAAACGATGAGTGCTAGATGTAGGGAGCTATAAGTTCTCTGTATCGCAGCTAACGCAATAAGCACTCCGCCTGGGGAGTACGACCGCAAGGTTGAAACTCAAAGGAATTGACGGGGGCCCGCACAAGCGGTGGAGCATGTGGTTTAATTCGAAGCAACGCGAAGAACCTTACCAGGTCTTGACATACTCGTGCTATTCCTAGAGATAGGAAGTTCCTTCGGGACACGGGATACAGGTGG	S000000533	1	Lactococcus lactis; MRS1; AJ488173	Firmicutes	Bacilli		Lactobacillales		Streptococcaceae	Lactococcus	5	3	4	7	0	0	0	0	0	0	0	0	0	0	2	3	0	0	0	0	0	0	0	0	0	0	0	0	0	1	0	0
H7JXH6D02I2SAA	26	H7JXH6D02I2SAA	Bacteria(100);"Proteobacteria"(100);Gammaproteobacteria(100);"Enterobacteriales"(100);Enterobacteriaceae(100);Escherichia_Shigella(98.5);	26	CA-C-G-CCG-T-AAA--C-G---A-TG-T--C--GA-C---T---T-G--G--A--G-G-T--T-G-T-G-C--C------CTT-GA-------G-G-C-G-T--G---G-C-T-T--C-C----GG--A--G-C-T-AA-C-G-C-G-T--T--AA-G-T----C---G-A---CC-GC-C-T--GGGG-AG-TA---CG-G-C-C-G-C-A-A-G-GT-T-A-A-A-AC--T--C--AAA---TGAA-TT-G-A-CGGG-G-G---CCC-G--C-A-C-AA-GC-GGT-GG--A-G-C---A-T--GT-G-G-T-TT-----AA-TT-C-G-A-TG-C--AAC-G-C--G-A-A--G-A-A-CC-TT-A-CC-TG--GT-C---TT-G-A--C-A-…	CACGCCGTAAACGATGTCGACTTGGAGGTTGTGCCCTTGAGGCGTGGCTTCCGGAGCTAACGCGTTAAGTCGACCGCCTGGGGAGTACGGCCGCAAGGTTAAAACTCAAATGAATTGACGGGGGCCCGCACAAGCGGTGGAGCATGTGGTTTAATTCGATGCAACGCGAAGAACCTTACCTGGTCTTGACATCCACGGAAGTTTTCAGAGATGAGAATGTGCCTTCGGGAACCGTGAGACAGGTGC	>H7JXH6D02I2SAA CACGCCGTAAACGATGTCGACTTGGAGGTTGTGCCCTTGAGGCGTGGCTTCCGGAGCTAACGCGTTAAGTCGACCGCCTGGGGAGTACGGCCGCAAGGTTAAAACTCAAATGAATTGACGGGGGCCCGCACAAGCGGTGGAGCATGTGGTTTAATTCGATGCAACGCGAAGAACCTTACCTGGTCTTGACATCCACGGAAGTTTTCAGAGATGAGAATGTGCCTTCGGGAACCGTGAGACAGGTGC	S000000828	1	Shigella boydii; X96965	Proteobacteria	Gammaproteobacteria		Enterobacteriales		Enterobacteriaceae	Escherichia/Shigella	0	0	0	0	0	0	0	0	0	0	0	0	0	0	0	0	0	0	0	0	0	0	0	0	0	0	0	0	0	0	0	0
H7JXH6D02IPPT4	26	H7JXH6D02IPPT4	Bacteria(100);"Bacteroidetes"(100);"Bacteroidia"(100);"Bacteroidales"(100);Bacteroidaceae(100);Bacteroides(100);	26	CA-C-A-CAG-T-AAA--C-G---A-TG-A--A--TA-C---T---C-G--C--T--G-T-T--T-G-C-G-----------ATA-TAC----------A-G-T--A---A-G-C-G--G-C----CA--A--G-C-G-AA-A-G-C-A-T--T--AA-G-T----A---T-T---CC-AC-C-T--GGGG-AG-TA---CG-C-C-G-G-C-A-A-C-GG-T-G-A-A-AC--T--C--AAA---GGAA-TT-G-A-CGGG-G-G---CCC-G--C-A-C-AA-GC-GGA-GG--A-A-C---A-T--GT-G-G-T-TT-----AA-TT-C-G-A-TG-A--TAC-G-C--G-A-G--G-A-A-CC-TT-A-CC-CG--GG-C---TT-A-A--A-T-…	CACACAGTAAACGATGAATACTCGCTGTTTGCGATATACAGTAAGCGGCCAAGCGAAAGCATTAAGTATTCCACCTGGGGAGTACGCCGGCAACGGTGAAACTCAAAGGAATTGACGGGGGCCCGCACAAGCGGAGGAACATGTGGTTTAATTCGATGATACGCGAGGAACCTTACCCGGGCTTAAATTGCATTTGAATAATCTGGAAACAGGTTAGCCGTAAGGCAAATGTGAAGGTGC	>H7JXH6D02IPPT4 CACACAGTAAACGATGAATACTCGCTGTTTGCGATATACAGTAAGCGGCCAAGCGAAAGCATTAAGTATTCCACCTGGGGAGTACGCCGGCAACGGTGAAACTCAAAGGAATTGACGGGGGCCCGCACAAGCGGAGGAACATGTGGTTTAATTCGATGATACGCGAGGAACCTTACCCGGGCTTAAATTGCATTTGAATAATCTGGAAACAGGTTAGCCGTAAGGCAAATGTGAAGGTGC	S000548483	0.978	Bacteroides sp. Smarlab 3302996; AY643081	Bacteroidetes	Bacteroidia		Bacteroidales		Bacteroidaceae	Bacteroides	0	0	0	0	0	0	0	0	0	0	0	0	0	0	0	0	0	0	0	0	0	0	0	0	0	0	0	0	0	0	0	0
H7JXH6D02IO74Z	26	H7JXH6D02IO74Z	Bacteria(100);"Bacteroidetes"(100);"Bacteroidia"(99.9);"Bacteroidales"(99.9);"Prevotellaceae"(99.8);Prevotella(62.7);	26	CG-C-A-CGG-T-AAA--C-G---A-TG-G--A--TG-C---C---C-G--C--T--G-T-G--C-G-C-C-----------TTT-CGG----------G-G-C--G---C-G-C-G--G-C----CA--A--G-C-G-AA-A-G-C-G-T--T--AA-G-C----A---T-C---CC-AC-C-T--GGGG-AG-TA---CG-C-C-G-G-C-A-A-C-GG-T-G-A-A-AC--T--C--AAA---GGAA-TT-G-A-CGGG-G-G---CCC-G--C-A-C-AA-GC-GGA-GG--A-A-C---A-T--GT-G-G-T-TT-----AA-TT-C-G-A-TG-A--TAC-G-C--G-A-G--G-A-A-CC-TT-A-CC-CG--GG-C---TT-G-A--A-C-…	CGCACGGTAAACGATGGATGCCCGCTGTGCGCCTTTCGGGGCGCGCGGCCAAGCGAAAGCGTTAAGCATCCCACCTGGGGAGTACGCCGGCAACGGTGAAACTCAAAGGAATTGACGGGGGCCCGCACAAGCGGAGGAACATGTGGTTTAATTCGATGATACGCGAGGAACCTTACCCGGGCTTGAACTGCCGGCGAACGATCCAGAGATGGTGAGGCCCCTCGGGGCGCCGGTGGAGGTGC	>H7JXH6D02IO74Z CGCACGGTAAACGATGGATGCCCGCTGTGCGCCTTTCGGGGCGCGCGGCCAAGCGAAAGCGTTAAGCATCCCACCTGGGGAGTACGCCGGCAACGGTGAAACTCAAAGGAATTGACGGGGGCCCGCACAAGCGGAGGAACATGTGGTTTAATTCGATGATACGCGAGGAACCTTACCCGGGCTTGAACTGCCGGCGAACGATCCAGAGATGGTGAGGCCCCTCGGGGCGCCGGTGGAGGTGC	S000434596	0.797	bacterium mpn-isolate group 2; AY028443	Bacteroidetes	Bacteroidia		Bacteroidales		Prevotellaceae	Prevotella	0	0	0	0	0	0	0	0	0	0	0	0	0	0	0	0	0	0	0	0	0	0	0	0	0	0	0	0	0	0	0	0
H7JXH6D02HNR5M	26	H7JXH6D02HNR5M	Bacteria(100);"Proteobacteria"(100);Gammaproteobacteria(100);Pseudomonadales(99.5);Pseudomonadaceae(99.5);Pseudomonas(98.7);	26	CA-C-G-CCG-T-AAA--C-G---A-TG-T--C--AA-C---T---A-G--C--C--G-T-T--G-G-G-A-G--T------CTT-GA-------A-C-T-C-T--T---A-G-T-G--G-C----GC--A--G-C-T-AA-C-G-C-A-T--T--AA-G-T----T---G-A---CC-GC-C-T--GGGG-AG-TA---CG-G-C-C-G-C-A-A-G-GT-T-A-A-A-AC--T--C--AAA---TGAA-TT-G-A-TGGG-G-G---CCC-G--C-A-C-AA-GC-GGT-GG--A-G-C---A-T--GT-G-G-T-TT-----AA-TT-C-G-A-AG-C--AAC-G-C--G-A-A--G-A-A-CC-TT-A-CC-AG--GC-C---TT-G-A--C-A-…	CACGCCGTAAACGATGTCAACTAGCCGTTGGGAGTCTTGAACTCTTAGTGGCGCAGCTAACGCATTAAGTTGACCGCCTGGGGAGTACGGCCGCAAGGTTAAAACTCAAATGAATTGATGGGGGCCCGCACAAGCGGTGGAGCATGTGGTTTAATTCGAAGCAACGCGAAGAACCTTACCAGGCCTTGACATCCAATGAACTTTCTAGAGATAGATTGGTGCCTTCGGGAACATTGAGACAGGTGC	>H7JXH6D02HNR5M CACGCCGTAAACGATGTCAACTAGCCGTTGGGAGTCTTGAACTCTTAGTGGCGCAGCTAACGCATTAAGTTGACCGCCTGGGGAGTACGGCCGCAAGGTTAAAACTCAAATGAATTGATGGGGGCCCGCACAAGCGGTGGAGCATGTGGTTTAATTCGAAGCAACGCGAAGAACCTTACCAGGCCTTGACATCCAATGAACTTTCTAGAGATAGATTGGTGCCTTCGGGAACATTGAGACAGGTGC	S000002852	0.971	Pseudomonas psychrophila (T); E-3; AB041885	Proteobacteria	Gammaproteobacteria		Pseudomonadales		Pseudomonadaceae	Pseudomonas	0	0	0	0	0	0	0	0	0	0	0	0	0	0	0	0	0	0	0	0	0	0	0	0	0	0	0	0	0	0	0	0
H7JXH6D02HV9A2	26	H7JXH6D02HV9A2	Bacteria(100);Firmicutes(99.9);Bacilli(99.9);Lactobacillales(93.4);Streptococcaceae(92.9);Streptococcus(92.9);	26	CA-C-G-CCG-T-AAA--C-G---A-TG-A--G--TG-C---T---A-G--G--T--G-T-T--A-G-G-T-C--C-T-----TT-CC-----G-G-G-A-C-T--T---A-G-T-G--C-C----GC--A--G-C-T-AA-C-G-C-A-T--T--AA-G-C----A---C-T---CC-GC-C-T--GGGG-AG-TA---CG-A-C-C-G-C-A-A-G-GT-T-G-A-A-AC--T--C--AAA---GGAA-TT-G-A-CGGG-G-G---CCC-G--C-A-C-AA-GC-GGT-GG--A-G-C---A-T--GT-G-G-T-TT-----AA-TT-C-G-A-AG-C--AAC-G-C--G-A-A--G-A-A-CC-TT-A-CC-AG--GT-C---TT-G-A--C-A-…	CACGCCGTAAACGATGAGTGCTAGGTGTTAGGTCCTTTCCGGGACTTAGTGCCGCAGCTAACGCATTAAGCACTCCGCCTGGGGAGTACGACCGCAAGGTTGAAACTCAAAGGAATTGACGGGGGCCCGCACAAGCGGTGGAGCATGTGGTTTAATTCGAAGCAACGCGAAGAACCTTACCAGGTCTTGACATCCCAGTGACTGCCCTAGAGATAGGGTTTCCCTTCGGGGCACTGGTGACAGGTGG	>H7JXH6D02HV9A2 CACGCCGTAAACGATGAGTGCTAGGTGTTAGGTCCTTTCCGGGACTTAGTGCCGCAGCTAACGCATTAAGCACTCCGCCTGGGGAGTACGACCGCAAGGTTGAAACTCAAAGGAATTGACGGGGGCCCGCACAAGCGGTGGAGCATGTGGTTTAATTCGAAGCAACGCGAAGAACCTTACCAGGTCTTGACATCCCAGTGACTGCCCTAGAGATAGGGTTTCCCTTCGGGGCACTGGTGACAGGTGG	S000388120	1	Streptococcus anginosus; 1007; AF145245	Firmicutes	Bacilli		Lactobacillales		Streptococcaceae	Streptococcus	12	11	0	0	0	0	0	0	0	0	0	1	0	0	0	0	0	0	0	0	0	0	0	0	1	0	0	0	0	0	0	1
H7JXH6D02HQFIH	25	H7JXH6D02HQFIH	Bacteria(100);Firmicutes(100);Bacilli(100);Bacillales(100);Paenibacillaceae_1(100);Paenibacillus(94.6);	25	CA-C-G-CCG-T-AAA--C-G---A-TG-A--G--TG-C---T---A-G--G--T--G-T-T--A-G-G-G-G--T-T-----TC-GA-----T-A-C-C-C-T--T---G-G-T-G--C-C----GA--A--G-T-T-AA-C-A-C-A-T--T--AA-G-C----A---C-T---CC-GC-C-T--GGGG-AG-TA---CG-G-T-C-G-C-A-A-G-AC-T-G-A-A-AC--T--C--AAA---GGAA-TT-G-A-CGGG-G-A---CCC-G--C-A-C-AA-GC-AGT-GG--A-G-T---A-T--GT-G-G-T-TT-----AA-TT-C-G-A-AG-C--AAC-G-C--G-A-A--G-A-A-CC-TT-A-CC-AG--GT-C---TT-G-A--C-A-…	CACGCCGTAAACGATGAGTGCTAGGTGTTAGGGGTTTCGATACCCTTGGTGCCGAAGTTAACACATTAAGCACTCCGCCTGGGGAGTACGGTCGCAAGACTGAAACTCAAAGGAATTGACGGGGACCCGCACAAGCAGTGGAGTATGTGGTTTAATTCGAAGCAACGCGAAGAACCTTACCAGGTCTTGACATCCCTCTGACCGATACAGAGATGTATCTTTCCTTCGGGACAGAGGAGACAGGTGG	>H7JXH6D02HQFIH CACGCCGTAAACGATGAGTGCTAGGTGTTAGGGGTTTCGATACCCTTGGTGCCGAAGTTAACACATTAAGCACTCCGCCTGGGGAGTACGGTCGCAAGACTGAAACTCAAAGGAATTGACGGGGACCCGCACAAGCAGTGGAGTATGTGGTTTAATTCGAAGCAACGCGAAGAACCTTACCAGGTCTTGACATCCCTCTGACCGATACAGAGATGTATCTTTCCTTCGGGACAGAGGAGACAGGTGG	S000979157	1	Paenibacillus amylolyticus; PhyCEm-134; AM921628	Firmicutes	Bacilli		Bacillales		Paenibacillaceae 1	Paenibacillus	0	0	0	0	0	0	0	0	0	0	0	0	0	0	0	0	0	0	0	0	0	0	0	0	0	0	0	0	0	0	0	0
H7JXH6D02H4W91	24	H7JXH6D02H4W91	Bacteria(100);Firmicutes(96.6);Erysipelotrichia(93.7);Erysipelotrichales(93.7);Erysipelotrichaceae(93.7);Solobacterium(66.7);	24	CA-C-G-CCG-T-AAA--C-G---A-TG-A--A--TA-C---T---A-A--A--T--G-T-C--G-G-G--------------GA-AA-------------C-C--C---G-G-T-G--T-T----GA--A--A-C-A-AA-C-G-C-A-A--T--AA-G-T----A---T-T---CC-GC-C-T--GTGG-AG-TA---TG-C-A-C-G-C-A-A-G-TG-T-G-A-A-AC--A--T--AAA---GGAA-TT-G-A-CGGG-G-G---CCC-G--C-A-C-AA-GC-GGT-GG--A-G-T---A-T--GT-G-G-T-TT-----AA-TT-C-G-A-CG-C--AAC-G-C--G-A-A--G-A-A-CC-TT-A-CC-AG--GC-C---TT-G-A--C-A-…	CACGCCGTAAACGATGAATACTAAATGTCGGGGAAACCCGGTGTTGAAACAAACGCAATAAGTATTCCGCCTGTGGAGTATGCACGCAAGTGTGAAACATAAAGGAATTGACGGGGGCCCGCACAAGCGGTGGAGTATGTGGTTTAATTCGACGCAACGCGAAGAACCTTACCAGGCCTTGACATCCCCTGCAAAGGTATAGAGATATACCGGAGGCTATCAGGGAGACAGGTGG	>H7JXH6D02H4W91 CACGCCGTAAACGATGAATACTAAATGTCGGGGAAACCCGGTGTTGAAACAAACGCAATAAGTATTCCGCCTGTGGAGTATGCACGCAAGTGTGAAACATAAAGGAATTGACGGGGGCCCGCACAAGCGGTGGAGTATGTGGTTTAATTCGACGCAACGCGAAGAACCTTACCAGGCCTTGACATCCCCTGCAAAGGTATAGAGATATACCGGAGGCTATCAGGGAGACAGGTGG	S000434888	0.726	Bulleidia moorei; AHP 13983; AY044915	Firmicutes	Erysipelotrichia		Erysipelotrichales		Erysipelotrichaceae	Solobacterium	0	0	0	0	0	0	0	0	0	0	0	0	0	0	0	0	0	0	0	0	0	0	0	0	0	0	0	0	0	0	0	0
H7JXH6D02GPBA5	24	H7JXH6D02GPBA5	Bacteria(100);Firmicutes(98.5);Clostridia(97);Clostridiales(97);Clostridiales_Incertae_Sedis_XIII(80.1);Anaerovorax(80);	24	CA-C-G-CCG-T-AAA--C-G---A-TG-A--G--CA-C---T---A-G--G--T--G-T-C--G-G-T-A-T--C-------GT-AA-------G-A-T-A-T--C---G-G-T-G--C-C----GA--A--G-T-T-AA-C-G-C-A-T--T--AA-G-T----G---C-T---CC-GC-C-T--GGGG-AG-TA---CG-C-A-C-G-C-A-A-G-TG-T-G-A-A-AC--T--C--AAA---GGAA-TT-G-A-CGGG-G-A---CCC-G--C-A-C-AA-GC-AGC-GG--A-G-C---A-T--GT-G-G-T-TT-----AA-TT-C-G-A-AG-C--AAC-G-C--G-A-A--G-A-A-CC-TT-A-CC-AG--GA-C---TT-G-A--C-A-…	CACGCCGTAAACGATGAGCACTAGGTGTCGGTATCGTAAGATATCGGTGCCGAAGTTAACGCATTAAGTGCTCCGCCTGGGGAGTACGCACGCAAGTGTGAAACTCAAAGGAATTGACGGGGACCCGCACAAGCAGCGGAGCATGTGGTTTAATTCGAAGCAACGCGAAGAACCTTACCAGGACTTGACATCCCTCTGAAATCCCGAGTAAAGTTGGGAGTTCTACGGACAGAGGAGACAGGTGG	>H7JXH6D02GPBA5 CACGCCGTAAACGATGAGCACTAGGTGTCGGTATCGTAAGATATCGGTGCCGAAGTTAACGCATTAAGTGCTCCGCCTGGGGAGTACGCACGCAAGTGTGAAACTCAAAGGAATTGACGGGGACCCGCACAAGCAGCGGAGCATGTGGTTTAATTCGAAGCAACGCGAAGAACCTTACCAGGACTTGACATCCCTCTGAAATCCCGAGTAAAGTTGGGAGTTCTACGGACAGAGGAGACAGGTGG	S003222608	1	Peptostreptococcaceae bacterium canine oral taxon 110; OI084; JN713278	Firmicutes	Clostridia		Clostridiales		Clostridiales_Incertae Sedis XIII	Anaerovorax	0	0	0	0	0	0	0	0	0	0	0	0	0	0	0	0	0	0	0	0	0	0	0	0	0	0	0	0	0	0	0	0
H7JXH6D02GQSAZ	23	H7JXH6D02GQSAZ	Bacteria(100);Firmicutes(94.5);Clostridia(90.4);Clostridiales(90.3);unclassified;unclassified;	23	CA-C-G-CCG-T-AAA--C-G---A-TG-A--G--TG-C---T---A-G--G--T--G---T----C-T-G-C----------TC-AT---------A-CGAGT--A---G-G-T-G--C-C----GT--AC-G-T-T-AA-C-A-C-A-T--T--AA-G-C----A---C-T---CC-GC-C-T--GGGG-AG-TA---CG-T-A-C-G-C-A-A-G-TA-T-G-A-A-AC--T--C--AAA---GGAA-TT-G-A-CGGG-G-A---CCC-G--C-A-C-AA-GC-AGC-GG--A-G-C---A-T--GT-G-G-T-TT-----AA-TT-C-G-A-GG-C--TAC-G-C--G-A-A--G-A-A-CC-TT-A-CC-AG--GA-C---TT-G-A--C-A-…	CACGCCGTAAACGATGAGTGCTAGGTGTCTGCTCATACGAGTAGGTGCCGTACGTTAACACATTAAGCACTCCGCCTGGGGAGTACGTACGCAAGTATGAAACTCAAAGGAATTGACGGGGACCCGCACAAGCAGCGGAGCATGTGGTTTAATTCGAGGCTACGCGAAGAACCTTACCAGGACTTGACATACCAAGGAAAGTTTTTAGAGATAAAAACCCTAGATTTATCTACCTTGGATACAGGTGG	>H7JXH6D02GQSAZ CACGCCGTAAACGATGAGTGCTAGGTGTCTGCTCATACGAGTAGGTGCCGTACGTTAACACATTAAGCACTCCGCCTGGGGAGTACGTACGCAAGTATGAAACTCAAAGGAATTGACGGGGACCCGCACAAGCAGCGGAGCATGTGGTTTAATTCGAGGCTACGCGAAGAACCTTACCAGGACTTGACATACCAAGGAAAGTTTTTAGAGATAAAAACCCTAGATTTATCTACCTTGGATACAGGTGG	S003754149	1	Peptostreptococcaceae bacterium Smarlab 11151532; KC311430	Firmicutes	Clostridia		Clostridiales	unclassified_Clostridiales			0	0	0	0	0	0	0	0	2	0	0	0	0	0	0	0	0	0	0	0	0	0	0	0	0	0	0	0	0	0	0	0
H7JXH6D02IY3PE	23	H7JXH6D02IY3PE	Bacteria(100);Firmicutes(94.9);Clostridia(93.5);Clostridiales(93.1);Lachnospiraceae(75.5);unclassified;	23	CA-C-G-CTG-T-AAA--C-G---A-TG-A--A--CA-C---T---A-G--G--T--G-T-T--G-G-G-A-G--G-CT----AA-G------C-C-T---T-T--C---A-G-T-G--C-C----GC--A--G-C-A-AA-C-G-C-A-A--T--AA-G-T----G---T-T---CC-AC-C-T--GGGG-AG-TA---CG-T-T-C-G-C-A-A-G-AA-T-G-A-A-AC--T--C--AAA---GGAA-TT-G-A-CGGG-G-A---CCC-G--C-A-C-AA-GC-GGT-GG--A-G-C---A-T--GT-G-G-T-TT-----AA-TT-C-G-A-AG-C--AAC-G-C--G-A-A--G-A-A-CC-TT-A-CC-AA--GT-C---TT-G-A--C-A-…	CACGCTGTAAACGATGAACACTAGGTGTTGGGAGGCTAAGCCTTTCAGTGCCGCAGCAAACGCAATAAGTGTTCCACCTGGGGAGTACGTTCGCAAGAATGAAACTCAAAGGAATTGACGGGGACCCGCACAAGCGGTGGAGCATGTGGTTTAATTCGAAGCAACGCGAAGAACCTTACCAAGTCTTGACATCCCTGTGACAGTATATGTAATGTATATTTTCTACGGAACACAGGAGACAGGTGG	>H7JXH6D02IY3PE CACGCTGTAAACGATGAACACTAGGTGTTGGGAGGCTAAGCCTTTCAGTGCCGCAGCAAACGCAATAAGTGTTCCACCTGGGGAGTACGTTCGCAAGAATGAAACTCAAAGGAATTGACGGGGACCCGCACAAGCGGTGGAGCATGTGGTTTAATTCGAAGCAACGCGAAGAACCTTACCAAGTCTTGACATCCCTGTGACAGTATATGTAATGTATATTTTCTACGGAACACAGGAGACAGGTGG	S000436011	0.686	Blautia producta (T); ATCC 27340; L76595	Firmicutes	Clostridia		Clostridiales		Lachnospiraceae	Blautia	0	0	0	0	0	0	0	0	0	0	0	0	0	0	0	0	0	0	0	0	0	0	0	0	0	0	0	0	0	0	0	0
H7JXH6D02I7VLA	23	H7JXH6D02I7VLA	Bacteria(100);"Proteobacteria"(100);Gammaproteobacteria(100);Pseudomonadales(99.5);Pseudomonadaceae(99.5);Pseudomonas(97.5);	23	CA-C-G-CCG-T-AAA--C-G---A-TG-T--C--AA-C---T---A-G--C--C--G-T-T--G-G-A-A-G--C------CTT-GA-------G-C-T-T-T--T---A-G-T-G--G-C----GC--A--G-C-T-AA-C-G-C-A-T--T--AA-G-T----T---G-A---CC-GC-C-T--GGGG-AG-TA---CG-G-C-C-G-C-A-A-G-GT-T-A-A-A-AC--T--C--AAA---TGAA-TT-G-A-CGGG-G-G---CCC-G--C-A-C-AA-GC-GGT-GG--A-G-C---A-T--GT-G-G-T-TT-----AA-TT-C-G-A-AG-C--AAC-G-C--G-A-A--G-A-A-CC-TT-A-CC-AG--GC-C---TT-G-A--C-A-…	CACGCCGTAAACGATGTCAACTAGCCGTTGGAAGCCTTGAGCTTTTAGTGGCGCAGCTAACGCATTAAGTTGACCGCCTGGGGAGTACGGCCGCAAGGTTAAAACTCAAATGAATTGACGGGGGCCCGCACAAGCGGTGGAGCATGTGGTTTAATTCGAAGCAACGCGAAGAACCTTACCAGGCCTTGACATCCAATGAGCTTTCTAGAGATAGATTGGTGCCTTCGGGAACATTGAGACAGGTGC	>H7JXH6D02I7VLA CACGCCGTAAACGATGTCAACTAGCCGTTGGAAGCCTTGAGCTTTTAGTGGCGCAGCTAACGCATTAAGTTGACCGCCTGGGGAGTACGGCCGCAAGGTTAAAACTCAAATGAATTGACGGGGGCCCGCACAAGCGGTGGAGCATGTGGTTTAATTCGAAGCAACGCGAAGAACCTTACCAGGCCTTGACATCCAATGAGCTTTCTAGAGATAGATTGGTGCCTTCGGGAACATTGAGACAGGTGC	S002442658	1	Pseudomonas sp. SB14-12; GU595294	Proteobacteria	Gammaproteobacteria		Pseudomonadales		Pseudomonadaceae	Pseudomonas	0	0	0	0	0	0	0	0	0	0	0	0	0	0	0	0	0	0	0	0	0	0	0	0	0	0	0	0	0	0	0	0
H7JXH6D02HLR11	23	H7JXH6D02HLR11	Bacteria(100);"Bacteroidetes"(100);"Bacteroidia"(100);"Bacteroidales"(100);"Prevotellaceae"(100);Prevotella(96.2);	23	CG-C-A-CGG-T-AAA--C-G---A-TG-G--A--TG-C---C---C-G--C--T--G-T-C--C-GCC-C-----------AT--TCG----------TGG-C--G---G-G-C-G--G-C----CA--A--G-C-G-AA-A-G-C-G-T--T--AA-G-C----A---T-C---CC-AC-C-T--GGGG-AG-TA---CG-C-C-G-G-C-A-A-C-GG-T-G-A-A-AC--T--C--AAA---GGAA-TT-G-A-CGGG-G-G---CCC-G--C-A-C-AA-GC-GGA-GG--A-A-C---A-T--GT-G-G-T-TT-----AA-TT-C-G-A-TG-A--TAC-G-C--G-A-G--G-A-A-CC-TT-A-CC-CG--GG-C---TT-G-A--A-C-…	CGCACGGTAAACGATGGATGCCCGCTGTCCGCCCATTCGTGGCGGGCGGCCAAGCGAAAGCGTTAAGCATCCCACCTGGGGAGTACGCCGGCAACGGTGAAACTCAAAGGAATTGACGGGGGCCCGCACAAGCGGAGGAACATGTGGTTTAATTCGATGATACGCGAGGAACCTTACCCGGGCTTGAACTGCCGGCGAACGATACAGAGATGTTGAGGCCCTTCGGGGCGCCGGTGGAGGTGC	>H7JXH6D02HLR11 CGCACGGTAAACGATGGATGCCCGCTGTCCGCCCATTCGTGGCGGGCGGCCAAGCGAAAGCGTTAAGCATCCCACCTGGGGAGTACGCCGGCAACGGTGAAACTCAAAGGAATTGACGGGGGCCCGCACAAGCGGAGGAACATGTGGTTTAATTCGATGATACGCGAGGAACCTTACCCGGGCTTGAACTGCCGGCGAACGATACAGAGATGTTGAGGCCCTTCGGGGCGCCGGTGGAGGTGC	S003301835	0.894	Prevotella sp. S4-8; JX104019	Bacteroidetes	Bacteroidia		Bacteroidales		Prevotellaceae	Prevotella	0	0	0	0	0	0	0	0	0	0	0	0	0	0	0	0	0	0	0	0	0	0	0	0	0	0	0	0	0	0	0	0
H7JXH6D02FT3TN	22	H7JXH6D02FT3TN	Bacteria(100);"Actinobacteria"(100);Actinobacteria(100);Bifidobacteriales(100);Bifidobacteriaceae(100);Gardnerella(85.2);	22	CA-C-G-CCG-T-AAA--C-G---G-TG-G--A--CG-C---T---G-G--A--T--G-T-G--G-G-G-C-C--C-----ATTC-CA-C-----G-G-G-T-T--C---T-G-T-G--T-C----GG--A--G-C-T-AA-C-G-C-T-T--T--AA-G-C----G---T-C---CC-GC-C-T--GGGG-AG-TA---CG-G-C-C-G-C-A-A-G-GC-T-A-A-A-AC--T--C--AAA---GAAA-TT-G-A-CGGG-G-G---CCC-G--C-A-C-AA-GC-GGC-GG--A-G-C---A-T--GC-G-G-A-TT-----AA-TT-C-G-A-TG-C--AAC-G-C--G-A-A--G-A-A-CC-TT-A-CC-TG--GG-C---TT-G-A--C-A-…	CACGCCGTAAACGGTGGACGCTGGATGTGGGGCCCATTCCACGGGTTCTGTGTCGGAGCTAACGCTTTAAGCGTCCCGCCTGGGGAGTACGGCCGCAAGGCTAAAACTCAAAGAAATTGACGGGGGCCCGCACAAGCGGCGGAGCATGCGGATTAATTCGATGCAACGCGAAGAACCTTACCTGGGCTTGACATGTGCCTGTCGACTGCAGAGATGTGGTTTCCCTTCGGGGCAGGTTCACAGGTGG	>H7JXH6D02FT3TN CACGCCGTAAACGGTGGACGCTGGATGTGGGGCCCATTCCACGGGTTCTGTGTCGGAGCTAACGCTTTAAGCGTCCCGCCTGGGGAGTACGGCCGCAAGGCTAAAACTCAAAGAAATTGACGGGGGCCCGCACAAGCGGCGGAGCATGCGGATTAATTCGATGCAACGCGAAGAACCTTACCTGGGCTTGACATGTGCCTGTCGACTGCAGAGATGTGGTTTCCCTTCGGGGCAGGTTCACAGGTGG	S002353137	0.971	Gardnerella vaginalis; GV17; HQ641662	Actinobacteria	Actinobacteria	Actinobacteridae	Bifidobacteriales		Bifidobacteriaceae	Gardnerella	0	0	0	0	0	0	0	0	0	0	0	0	0	0	0	0	0	0	0	0	0	0	0	0	0	0	0	0	0	0	0	0
H7JXH6D02FPZU6	22	H7JXH6D02FPZU6	Bacteria(100);"Proteobacteria"(100);Gammaproteobacteria(100);"Vibrionales"(100);Vibrionaceae(100);Photobacterium(82.6);	22	CA-C-G-CCG-T-AAA--C-G---A-TG-T--C--TA-C---T---T-G--A--A--G-G-T--T-G-T-G-G--C------CTT-GA-------G-C-C-G-T--G---G-C-T-T--T-C----GG--A--G-C-T-AA-C-G-C-G-T--T--AA-G-T----A---G-A---CC-GC-C-T--GGGG-AG-TA---CG-G-T-C-G-C-A-A-G-AT-T-A-A-A-AC--T--C--AAA---TGAA-TT-G-A-CGGG-G-G---CCC-G--C-A-C-AA-GC-GGT-GG--A-G-C---A-T--GT-G-G-T-TT-----AA-TT-C-G-A-TG-C--AAC-G-C--G-A-A--G-A-A-CC-TT-A-CC-TA--CT-C---TT-G-A--C-A-…	CACGCCGTAAACGATGTCTACTTGAAGGTTGTGGCCTTGAGCCGTGGCTTTCGGAGCTAACGCGTTAAGTAGACCGCCTGGGGAGTACGGTCGCAAGATTAAAACTCAAATGAATTGACGGGGGCCCGCACAAGCGGTGGAGCATGTGGTTTAATTCGATGCAACGCGAAGAACCTTACCTACTCTTGACATCCAGAGAATTCGCTAGAGATAGCTTAGTGCCTTCGGGAACTCTGAGACAGGTGC	>H7JXH6D02FPZU6 CACGCCGTAAACGATGTCTACTTGAAGGTTGTGGCCTTGAGCCGTGGCTTTCGGAGCTAACGCGTTAAGTAGACCGCCTGGGGAGTACGGTCGCAAGATTAAAACTCAAATGAATTGACGGGGGCCCGCACAAGCGGTGGAGCATGTGGTTTAATTCGATGCAACGCGAAGAACCTTACCTACTCTTGACATCCAGAGAATTCGCTAGAGATAGCTTAGTGCCTTCGGGAACTCTGAGACAGGTGC	S000091093	1	Photobacterium phosphoreum; Og61; Z19107	Proteobacteria	Gammaproteobacteria		Vibrionales		Vibrionaceae	Photobacterium	0	0	0	0	0	0	0	0	0	0	0	0	0	0	0	0	0	0	0	0	0	0	0	0	0	0	0	0	0	0	0	0
H7JXH6D02IHXBN	21	H7JXH6D02IHXBN	Bacteria(100);"Bacteroidetes"(100);"Bacteroidia"(99.9);"Bacteroidales"(99.9);"Porphyromonadaceae"(99.8);Tannerella(87.4);	21	CA-C-G-CAG-T-AAA--C-G---A-TG-A--T--TA-C---T---A-G--G--A--G-T-T--T-G-C-G-----------ATA-AAG----------T-G-T--A---A-G-C-T--C-T----AC--A--G-C-G-AA-A-G-C-G-T--T--AA-G-T----A---A-T---CC-AC-C-T--GGGG-AG-TA---CG-C-C-G-G-C-A-A-C-GG-T-G-A-A-AC--T--C--AAA---GGAA-TT-G-A-CGGG-G-G---CCC-G--C-A-C-AA-GC-GGA-GG--A-A-C---A-T--GT-G-G-T-TT-----AA-TT-C-G-A-TG-A--TAC-G-C--G-A-G--G-A-A-CC-TT-A-CC-CG--GG-A---TT-G-A--A-A-…	CACGCAGTAAACGATGATTACTAGGAGTTTGCGATAAAGTGTAAGCTCTACAGCGAAAGCGTTAAGTAATCCACCTGGGGAGTACGCCGGCAACGGTGAAACTCAAAGGAATTGACGGGGGCCCGCACAAGCGGAGGAACATGTGGTTTAATTCGATGATACGCGAGGAACCTTACCCGGGATTGAAATGTACCTGACGAACTGTGAGAGCAGTTTTCCAGCAATGGCAGGTATGTAGGTGC	>H7JXH6D02IHXBN CACGCAGTAAACGATGATTACTAGGAGTTTGCGATAAAGTGTAAGCTCTACAGCGAAAGCGTTAAGTAATCCACCTGGGGAGTACGCCGGCAACGGTGAAACTCAAAGGAATTGACGGGGGCCCGCACAAGCGGAGGAACATGTGGTTTAATTCGATGATACGCGAGGAACCTTACCCGGGATTGAAATGTACCTGACGAACTGTGAGAGCAGTTTTCCAGCAATGGCAGGTATGTAGGTGC	S000002322	0.833	Tannerella forsythensis; FDC 331; X73962	Bacteroidetes	Bacteroidia		Bacteroidales		Porphyromonadaceae	Tannerella	0	0	0	0	0	0	0	0	0	0	0	0	0	0	0	0	0	0	0	0	0	0	0	0	0	0	0	0	0	0	0	0
H7JXH6D02H6HR8	21	H7JXH6D02H6HR8	Bacteria(100);"Bacteroidetes"(100);"Bacteroidia"(100);"Bacteroidales"(100);"Porphyromonadaceae"(100);Tannerella(99.7);	21	CA-C-G-CAG-T-AAA--C-G---A-TG-A--T--TA-C---T---A-G--G--A--G-T-T--T-G-C-G-----------ATA-TAG----------T-G-T--A---A-G-C-T--C-T----AC--A--G-C-G-AA-A-G-C-G-T--T--AA-G-T----A---A-T---CC-AC-C-T--GGGG-AG-TA---CG-C-C-G-G-C-A-A-C-GG-T-G-A-A-AC--T--C--AAA---GGAA-TT-G-A-CGGG-G-G---CCC-G--C-A-C-AA-GC-GGA-GG--A-A-C---A-T--GT-G-G-T-TT-----AA-TT-C-G-A-TG-A--TAC-G-C--G-A-G--G-A-A-CC-TT-A-CC-CG--GG-A---TT-G-A--A-A-…	CACGCAGTAAACGATGATTACTAGGAGTTTGCGATATAGTGTAAGCTCTACAGCGAAAGCGTTAAGTAATCCACCTGGGGAGTACGCCGGCAACGGTGAAACTCAAAGGAATTGACGGGGGCCCGCACAAGCGGAGGAACATGTGGTTTAATTCGATGATACGCGAGGAACCTTACCCGGGATTGAAATGTAGACGACGGAGAGTGAGAGCTTTCTTCCCTTCGGGGCGTCTATGTAGGTGC	>H7JXH6D02H6HR8 CACGCAGTAAACGATGATTACTAGGAGTTTGCGATATAGTGTAAGCTCTACAGCGAAAGCGTTAAGTAATCCACCTGGGGAGTACGCCGGCAACGGTGAAACTCAAAGGAATTGACGGGGGCCCGCACAAGCGGAGGAACATGTGGTTTAATTCGATGATACGCGAGGAACCTTACCCGGGATTGAAATGTAGACGACGGAGAGTGAGAGCTTTCTTCCCTTCGGGGCGTCTATGTAGGTGC	S000002322	1	Tannerella forsythensis; FDC 331; X73962	Bacteroidetes	Bacteroidia		Bacteroidales		Porphyromonadaceae	Tannerella	0	0	0	0	0	0	0	0	0	0	0	0	0	0	0	0	0	0	0	0	0	0	0	0	0	0	0	0	0	0	0	0
H7JXH6D02H3RYD	21	H7JXH6D02H3RYD	Bacteria(100);"Proteobacteria"(100);Gammaproteobacteria(100);Pseudomonadales(99.7);Pseudomonadaceae(99.7);Pseudomonas(99.4);	21	CA-C-G-CCG-T-AAA--C-G---A-TG-T--C--AA-C---T---A-G--C--C--G-T-T--G-G-G-G-G--C------CTT-GA-------G-C-T-C-T--T---A-G-T-G--G-C----GC--A--G-C-T-AA-C-G-C-A-T--T--AA-G-T----T---G-A---CC-GC-C-T--GGGG-AG-TA---CG-G-C-C-G-C-A-A-G-GT-T-A-A-A-AC--T--C--AAA---TGAA-TT-G-A-CGGG-G-G---CCC-G--C-A-C-AA-GC-GGT-GG--A-G-C---A-T--GT-G-G-T-TT-----AA-TT-C-G-A-AG-C--AAC-G-C--G-A-A--G-A-A-CC-TT-A-CC-AG--GC-C---TT-G-A--C-A-…	CACGCCGTAAACGATGTCAACTAGCCGTTGGGGGCCTTGAGCTCTTAGTGGCGCAGCTAACGCATTAAGTTGACCGCCTGGGGAGTACGGCCGCAAGGTTAAAACTCAAATGAATTGACGGGGGCCCGCACAAGCGGTGGAGCATGTGGTTTAATTCGAAGCAACGCGAAGAACCTTACCAGGCCTTGACATCCAATGAACTTTCTAGAGATAGATTGGTGCCTTCGGGAACATTGAGACAGGTGC	>H7JXH6D02H3RYD CACGCCGTAAACGATGTCAACTAGCCGTTGGGGGCCTTGAGCTCTTAGTGGCGCAGCTAACGCATTAAGTTGACCGCCTGGGGAGTACGGCCGCAAGGTTAAAACTCAAATGAATTGACGGGGGCCCGCACAAGCGGTGGAGCATGTGGTTTAATTCGAAGCAACGCGAAGAACCTTACCAGGCCTTGACATCCAATGAACTTTCTAGAGATAGATTGGTGCCTTCGGGAACATTGAGACAGGTGC	S001015520	0.987	Pseudomonas fluorescens; b225; EU434518	Proteobacteria	Gammaproteobacteria		Pseudomonadales		Pseudomonadaceae	Pseudomonas	0	0	0	0	0	0	0	0	0	0	0	0	0	0	0	0	0	0	0	0	0	0	0	0	0	0	0	0	0	0	0	0
H7JXH6D02HXNIO	20	H7JXH6D02HXNIO	Bacteria(100);Firmicutes(100);Bacilli(100);Lactobacillales(99.8);Carnobacteriaceae(90.1);Granulicatella(83.5);	20	CA-C-G-CCG-T-AAA--C-G---A-TG-A--G--TG-C---T---A-A--G--T--G-T-T--G-G-A-G-G--G-T-----TT-CC-----G-C-C-C-T-T--C---A-G-T-G--C-T----GC--A--G-T-T-AA-C-G-C-A-T--T--AA-G-C----A---C-T---CC-GC-C-T--GGGG-AG-TA---CG-A-C-C-G-C-A-A-G-GT-T-G-A-A-AC--T--C--AAA---GGAA-TT-G-A-CGGG-G-A---CCC-G--C-A-C-AA-GC-GGT-GG--A-G-C---A-T--GT-G-G-T-TT-----AA-TT-C-G-A-AG-C--AAC-G-C--G-A-A--G-A-A-CC-TT-A-CC-AA--GT-C---TT-G-A--C-A-…	CACGCCGTAAACGATGAGTGCTAAGTGTTGGAGGGTTTCCGCCCTTCAGTGCTGCAGTTAACGCATTAAGCACTCCGCCTGGGGAGTACGACCGCAAGGTTGAAACTCAAAGGAATTGACGGGGACCCGCACAAGCGGTGGAGCATGTGGTTTAATTCGAAGCAACGCGAAGAACCTTACCAAGTCTTGACATCCTTTGACCACTCTAGAGATAGAGCTTTCCCTTCGGGGACAAAGTGACAGGTGG	>H7JXH6D02HXNIO CACGCCGTAAACGATGAGTGCTAAGTGTTGGAGGGTTTCCGCCCTTCAGTGCTGCAGTTAACGCATTAAGCACTCCGCCTGGGGAGTACGACCGCAAGGTTGAAACTCAAAGGAATTGACGGGGACCCGCACAAGCGGTGGAGCATGTGGTTTAATTCGAAGCAACGCGAAGAACCTTACCAAGTCTTGACATCCTTTGACCACTCTAGAGATAGAGCTTTCCCTTCGGGGACAAAGTGACAGGTGG	S000000392	1	Granulicatella elegans; 4067-96; Y15413	Firmicutes	Bacilli		Lactobacillales		Carnobacteriaceae	Granulicatella	0	0	0	0	0	0	0	0	0	0	0	0	0	0	0	0	0	0	0	0	0	0	0	0	0	0	0	0	0	0	0	0
H7JXH6D02IEDP3	20	H7JXH6D02IEDP3	Bacteria(100);TM7(87.4);TM7_class_incertae_sedis(87.4);TM7_order_incertae_sedis(87.4);TM7_family_incertae_sedis(87.4);TM7_genus_incertae_sedis(87.4);	20	CA-C-G-CCG-T-AAA--C-G---A-TG-G--A--TG-C---T---A-A--T--T--G-T-T--C-G-G-G-G--------TATC-GACC-------C-C-T-T--G---A-G-T-A--A-T----AA--A--G-C-T-AA-C-G-C-G-T--T--AA-G-C----A---T-C---CC-GC-C-T--GTGG-AG-TA---CG-G-C-C-G-C-A-A-G-GC-T-A-A-A-AC--A--T--AAA---GGAA-TT-G-A-CGGG-G-A---CCC-G--C-A-C-AA-GC-GGT-GG--A-G-G---A-T--GT-T-C-T-TT-----AA-TT-C-G-A-TG-A--TAA-G-C--G-A-A--G-A-A-CC-TT-A-CC-AG--GG-C---TT-G-A--C-A-…	CACGCCGTAAACGATGGATGCTAATTGTTCGGGGTATCGACCCCTTGAGTAATAAAGCTAACGCGTTAAGCATCCCGCCTGTGGAGTACGGCCGCAAGGCTAAAACATAAAGGAATTGACGGGGACCCGCACAAGCGGTGGAGGATGTTCTTTAATTCGATGATAAGCGAAGAACCTTACCAGGGCTTGACATCCCTAGAATTTCTCCGAAAGGAGAGAGTGCTTTTTAAGAACTAGGTGACAGATCC	>H7JXH6D02IEDP3 CACGCCGTAAACGATGGATGCTAATTGTTCGGGGTATCGACCCCTTGAGTAATAAAGCTAACGCGTTAAGCATCCCGCCTGTGGAGTACGGCCGCAAGGCTAAAACATAAAGGAATTGACGGGGACCCGCACAAGCGGTGGAGGATGTTCTTTAATTCGATGATAAGCGAAGAACCTTACCAGGGCTTGACATCCCTAGAATTTCTCCGAAAGGAGAGAGTGCTTTTTAAGAACTAGGTGACAGATCC	S000407553	0.768	candidate division TM7 genomosp. P1; P4PB_40; AY331416	TM7				TM7_genera_incertae_sedis			0	0	0	0	0	0	0	0	0	0	0	0	0	0	0	0	0	0	0	0	0	0	0	0	1	0	0	0	0	0	0	0
H7JXH6D02HESC5	20	H7JXH6D02HESC5	Bacteria(100);"Spirochaetes"(100);Spirochaetes(100);Spirochaetales(100);Spirochaetaceae(100);Treponema(100);	20	CG-C-A-CAG-T-CAA--C-G---A-TG-T--A--CA-C---T---G-G--G--C--G-T-G--T-G-C-G-C----------AA-GA---------G-C-G-T--G---C-G-T-G--C-C----GA--A--G-C-A-AA-C-G-C-G-A--T--AA-G-T----G---T-A---CC-GC-C-T--GGGG-AG-TA---TG-C-C-C-G-C-A-A-G-GG-T-G-A-A-AC--T--C--AAA---GGAA-TT-G-A-CGGG-G-G---CCC-G--C-A-C-AA-GC-GGT-GG--A-G-C---A-T--GT-G-G-T-TT-----AA-TT-C-G-A-TG-G--TAC-G-C--G-A-G--G-A-A-CC-TT-A-CC-TG--GG-T---TT-G-A--C-A-…	CGCACAGTCAACGATGTACACTGGGCGTGTGCGCAAGAGCGTGCGTGCCGAAGCAAACGCGATAAGTGTACCGCCTGGGGAGTATGCCCGCAAGGGTGAAACTCAAAGGAATTGACGGGGGCCCGCACAAGCGGTGGAGCATGTGGTTTAATTCGATGGTACGCGAGGAACCTTACCTGGGTTTGACATCAAGAGCGATACTATAGAGATATGGTAGCGTAGCAATACGGCTCTTGACAGGTGC	>H7JXH6D02HESC5 CGCACAGTCAACGATGTACACTGGGCGTGTGCGCAAGAGCGTGCGTGCCGAAGCAAACGCGATAAGTGTACCGCCTGGGGAGTATGCCCGCAAGGGTGAAACTCAAAGGAATTGACGGGGGCCCGCACAAGCGGTGGAGCATGTGGTTTAATTCGATGGTACGCGAGGAACCTTACCTGGGTTTGACATCAAGAGCGATACTATAGAGATATGGTAGCGTAGCAATACGGCTCTTGACAGGTGC	S000005394	1	Treponema sp. VI:G:G47; AF056343	Spirochaetes	Spirochaetes		Spirochaetales		Spirochaetaceae	Treponema	0	0	0	0	0	0	0	0	0	0	0	0	0	0	0	0	0	0	0	0	0	0	0	0	0	0	0	0	0	0	0	0
H7JXH6D02GKZM3	20	H7JXH6D02GKZM3	Bacteria(100);"Proteobacteria"(73.4);Gammaproteobacteria(64.3);unclassified;unclassified;unclassified;	20	CA-C-G-CCG-T-AAA--C-G---A-TG-T--C--AA-C---T---A-G--C--C--G-T-T--G-G-G-A-G--C-C-----TT-GA-------G-C-T-C-T--T---A-G-T-G--G-C----GC--A--G-C-T-AA-C-G-C-A-T--T--AA-G-T----T---G-A---CC-GC-C-T--GGGG-AG-TA---CG-G-C-C-G-C-A-A-G-GT-T-A-A-A-AC--T--C--AAA---GGAA-TT-G-A-CGGG-G-A---CCC-G--C-A-C-AA-GC-AGT-GG--A-G-T---A-T--GT-G-G-T-TT-----AA-TT-C-G-A-AG-C--AAC-G-C--G-A-A--G-A-A-CC-TT-A-CC-AG--GT-C---TT-G-A--C-A-…	CACGCCGTAAACGATGTCAACTAGCCGTTGGGAGCCTTGAGCTCTTAGTGGCGCAGCTAACGCATTAAGTTGACCGCCTGGGGAGTACGGCCGCAAGGTTAAAACTCAAAGGAATTGACGGGGACCCGCACAAGCAGTGGAGTATGTGGTTTAATTCGAAGCAACGCGAAGAACCTTACCAGGTCTTGACATCTGAATGACCGGTGCAGAGATGTACCTTTTCTTCGGAACATTCAAGACAGGTGG	>H7JXH6D02GKZM3 CACGCCGTAAACGATGTCAACTAGCCGTTGGGAGCCTTGAGCTCTTAGTGGCGCAGCTAACGCATTAAGTTGACCGCCTGGGGAGTACGGCCGCAAGGTTAAAACTCAAAGGAATTGACGGGGACCCGCACAAGCAGTGGAGTATGTGGTTTAATTCGAAGCAACGCGAAGAACCTTACCAGGTCTTGACATCTGAATGACCGGTGCAGAGATGTACCTTTTCTTCGGAACATTCAAGACAGGTGG	S000265002	0.724	Pseudomonas sp. A3YdBTEX1-5; AY512604	Proteobacteria	Gammaproteobacteria		Pseudomonadales		Pseudomonadaceae	Pseudomonas	0	0	0	0	0	0	0	0	0	0	0	0	0	0	0	0	0	0	0	0	0	0	0	0	0	0	0	0	0	0	0	0
H7JXH6D02GTB7A	20	H7JXH6D02GTB7A	Bacteria(100);Firmicutes(100);Bacilli(100);Bacillales(100);Paenibacillaceae_1(100);Paenibacillus(98.9);	20	CA-C-G-CCG-T-AAA--C-G---A-TG-A--G--TG-C---T---A-G--G--T--G-T-T--A-G-G-G-G--T-T-----TC-GA-----T-A-C-C-C-T--T---G-G-T-G--C-C----GA--A--G-T-T-AA-C-A-C-A-T--T--AA-G-C----A---C-T---CC-GC-C-T--GGGG-AG-TA---CG-G-T-C-G-C-A-A-G-AC-T-G-A-A-AC--T--C--AAA---GGAA-TT-G-A-CGGG-G-A---CCC-G--C-A-C-AA-GC-AGT-GG--A-G-T---A-T--GT-G-G-T-TT-----AA-TT-C-G-A-AG-C--AAC-G-C--G-A-A--G-A-A-CC-TT-A-CC-AG--GT-C---TT-G-A--C-A-…	CACGCCGTAAACGATGAGTGCTAGGTGTTAGGGGTTTCGATACCCTTGGTGCCGAAGTTAACACATTAAGCACTCCGCCTGGGGAGTACGGTCGCAAGACTGAAACTCAAAGGAATTGACGGGGACCCGCACAAGCAGTGGAGTATGTGGTTTAATTCGAAGCAACGCGAAGAACCTTACCAGGTCTTGACATCCCTCTGATCGATGCAGAGATGTATCTTTCTTTCGGGACAGAGGAGACAGGTGG	>H7JXH6D02GTB7A CACGCCGTAAACGATGAGTGCTAGGTGTTAGGGGTTTCGATACCCTTGGTGCCGAAGTTAACACATTAAGCACTCCGCCTGGGGAGTACGGTCGCAAGACTGAAACTCAAAGGAATTGACGGGGACCCGCACAAGCAGTGGAGTATGTGGTTTAATTCGAAGCAACGCGAAGAACCTTACCAGGTCTTGACATCCCTCTGATCGATGCAGAGATGTATCTTTCTTTCGGGACAGAGGAGACAGGTGG	S000260564	0.971	Paenibacillus sp. 2216.15.16; AB094470	Firmicutes	Bacilli		Bacillales		Paenibacillaceae 1	Paenibacillus	0	0	0	0	0	0	0	0	0	0	0	0	0	0	0	0	0	0	0	0	0	0	0	0	0	0	0	0	0	0	0	0
H7JXH6D02H8ZEJ	19	H7JXH6D02H8ZEJ	Bacteria(100);"Bacteroidetes"(100);Flavobacteria(99.8);"Flavobacteriales"(99.8);Flavobacteriaceae(99.8);Capnocytophaga(81.2);	19	CA-C-G-CTG-T-AAA--C-G---A-TG-G--A--TA-C---T---A-G--C--T--G-T-T--T-G-G-T-A----------GG-AA---------T-A-T-T--G---A-G-T-G--G-C----TA--A--G-C-G-AA-A-G-T-G-A--T--AA-G-T----A---T-C---CC-AC-C-T--GGGG-AG-TA---CG-C-A-C-G-C-A-A-G-TG-T-G-A-A-AC--T--C--AAA---GGAA-TT-G-A-CGGG-G-G---CCC-G--C-A-C-AA-GC-GGT-GG--A-G-C---A-T--GT-G-G-T-TT-----AA-TT-C-G-A-TG-A--TAC-G-C--G-A-G--G-A-A-CC-TT-A-CC-AA--GG-T---TT-A-A--A-T-…	CACGCTGTAAACGATGGATACTAGCTGTTTGGTAGGAATATTGAGTGGCTAAGCGAAAGTGATAAGTATCCCACCTGGGGAGTACGCACGCAAGTGTGAAACTCAAAGGAATTGACGGGGGCCCGCACAAGCGGTGGAGCATGTGGTTTAATTCGATGATACGCGAGGAACCTTACCAAGGTTTAAATGGTGACTGACGTACCTAGAGATGGGTATTTCTTCGGACAGTTATCAAGGTGC	>H7JXH6D02H8ZEJ CACGCTGTAAACGATGGATACTAGCTGTTTGGTAGGAATATTGAGTGGCTAAGCGAAAGTGATAAGTATCCCACCTGGGGAGTACGCACGCAAGTGTGAAACTCAAAGGAATTGACGGGGGCCCGCACAAGCGGTGGAGCATGTGGTTTAATTCGATGATACGCGAGGAACCTTACCAAGGTTTAAATGGTGACTGACGTACCTAGAGATGGGTATTTCTTCGGACAGTTATCAAGGTGC	S001910584	1	Capnocytophaga sp. oral taxon 338; F0234; GU470896	Bacteroidetes	Flavobacteria		Flavobacteriales		Flavobacteriaceae	Capnocytophaga	0	0	0	0	0	0	0	0	0	0	0	0	0	0	0	0	0	0	0	0	0	0	0	0	0	0	0	0	0	0	0	0
H7JXH6D02ILXWG	19	H7JXH6D02ILXWG	Bacteria(100);"Bacteroidetes"(100);"Bacteroidia"(100);"Bacteroidales"(100);Bacteroidaceae(100);Bacteroides(100);	19	CA-C-A-CAG-T-AAA--C-G---A-TG-A--A--TA-C---T---C-G--C--T--G-T-T--T-G-C-G-----------ATA-TAC----------A-G-T--A---A-G-C-G--G-C----CA--A--G-C-G-AA-A-G-C-A-T--T--AA-G-T----A---T-T---CC-AC-C-T--GGGG-AG-TA---CG-C-C-G-G-C-A-A-C-GG-T-G-A-A-AC--T--C--AAA---GGAA-TT-G-A-CGGG-G-G---CCC-G--C-A-C-AA-GC-GGA-GG--A-A-C---A-T--GT-G-G-T-TT-----AA-TT-C-G-A-TG-A--TAC-G-C--G-A-G--G-A-A-CC-TT-A-CC-CG--GG-C---TT-A-A--A-T-…	CACACAGTAAACGATGAATACTCGCTGTTTGCGATATACAGTAAGCGGCCAAGCGAAAGCATTAAGTATTCCACCTGGGGAGTACGCCGGCAACGGTGAAACTCAAAGGAATTGACGGGGGCCCGCACAAGCGGAGGAACATGTGGTTTAATTCGATGATACGCGAGGAACCTTACCCGGGCTTAAATTGCATTTGAATATATTGGAAACAGTATAGTCGTAAGACAAATGTGAAGGTGC	>H7JXH6D02ILXWG CACACAGTAAACGATGAATACTCGCTGTTTGCGATATACAGTAAGCGGCCAAGCGAAAGCATTAAGTATTCCACCTGGGGAGTACGCCGGCAACGGTGAAACTCAAAGGAATTGACGGGGGCCCGCACAAGCGGAGGAACATGTGGTTTAATTCGATGATACGCGAGGAACCTTACCCGGGCTTAAATTGCATTTGAATATATTGGAAACAGTATAGTCGTAAGACAAATGTGAAGGTGC	S000120585	1	Bacteroides sp. 'Smarlab BioMol-2301151'; Smarlab BioMol 2301151; AY230770	Bacteroidetes	Bacteroidia		Bacteroidales		Bacteroidaceae	Bacteroides	0	0	0	0	0	0	0	0	0	0	0	0	0	0	0	0	0	0	0	0	0	0	0	0	0	0	0	0	0	0	0	0
H7JXH6D02G9E5J	19	H7JXH6D02G9E5J	Bacteria(100);"Proteobacteria"(100);Betaproteobacteria(100);Burkholderiales(100);Burkholderiales_incertae_sedis(99.5);Aquabacterium(99.4);	19	CA-C-G-CCC-T-AAA--C-G---A-TG-T--C--AA-C---T---G-G--T--T--G-T-T--G-G-A-C-G--G-------CT-TG-------C-T-G-T-T--C---A-G-T-A--A-C----GA--A--G-C-T-AA-C-G-C-G-T--G--AA-G-T----T---G-A---CC-GC-C-T--GGGG-AG-TA---CG-G-C-C-G-C-A-A-G-GT-T-G-A-A-AC--T--C--AAA---GGAA-TT-G-A-CGGG-G-A---CCC-G--C-A-C-AA-GC-GGT-GG--A-T-G---A-T--GT-G-G-T-TT-----AA-TT-C-G-A-TG-C--AAC-G-C--G-A-A--A-A-A-CC-TT-A-CC-TA--CC-C---TT-G-A--C-A-…	CACGCCCTAAACGATGTCAACTGGTTGTTGGACGGCTTGCTGTTCAGTAACGAAGCTAACGCGTGAAGTTGACCGCCTGGGGAGTACGGCCGCAAGGTTGAAACTCAAAGGAATTGACGGGGACCCGCACAAGCGGTGGATGATGTGGTTTAATTCGATGCAACGCGAAAAACCTTACCTACCCTTGACATGTCAAGAATCTTGCAGAGATGTGAGAGTGCTCGAAAGAGAACTTGAACACAGGTGC	>H7JXH6D02G9E5J CACGCCCTAAACGATGTCAACTGGTTGTTGGACGGCTTGCTGTTCAGTAACGAAGCTAACGCGTGAAGTTGACCGCCTGGGGAGTACGGCCGCAAGGTTGAAACTCAAAGGAATTGACGGGGACCCGCACAAGCGGTGGATGATGTGGTTTAATTCGATGCAACGCGAAAAACCTTACCTACCCTTGACATGTCAAGAATCTTGCAGAGATGTGAGAGTGCTCGAAAGAGAACTTGAACACAGGTGC	S000428682	1	Aquabacterium sp. Aqua1a; Aqua1a16S; AF089856	Proteobacteria	Betaproteobacteria		Burkholderiales		Burkholderiales_incertae_sedis	Aquabacterium	0	0	0	0	0	0	1	0	0	0	0	0	0	0	0	0	0	0	1	0	0	0	0	0	0	0	0	0	0	4	0	0
H7JXH6D02IZFM9	19	H7JXH6D02IZFM9	Bacteria(100);Firmicutes(100);Bacilli(98.8);Bacillales(98.8);Paenibacillaceae_1(98);unclassified;	19	CA-C-G-CCG-T-AAA--C-G---A-TG-A--G--TG-C---T---A-G--G--T--G-T-T--A-G-G-G-G--T-T-----TC-GA-----T-A-C-C-C-T--T---G-G-T-G--C-C----GA--A--G-T-T-AA-C-A-C-A-T--T--AA-G-C----A---C-T---CC-GC-C-T--GGGG-AG-TA---CG-G-T-C-G-C-A-A-G-AC-T-G-A-A-AC--T--C--AAA---GGAA-TT-G-A-CGGG-G-A---CCC-G--C-A-C-AA-GC-AGT-GG--A-G-T---A-T--GT-G-G-T-TT-----AA-TT-C-G-A-AG-C--AAC-G-C--G-A-A--G-A-A-CC-TT-A-CC-AG--GT-C---TT-G-A--C-A-…	CACGCCGTAAACGATGAGTGCTAGGTGTTAGGGGTTTCGATACCCTTGGTGCCGAAGTTAACACATTAAGCACTCCGCCTGGGGAGTACGGTCGCAAGACTGAAACTCAAAGGAATTGACGGGGACCCGCACAAGCAGTGGAGTATGTGGTTTAATTCGAAGCAACGCGAAGAACCTTACCAGGTCTTGACATCAGCATGACCGGGCTAGAGATAGTCCTTTCCTTCGGGACATGCTAGACAGGTGG	>H7JXH6D02IZFM9 CACGCCGTAAACGATGAGTGCTAGGTGTTAGGGGTTTCGATACCCTTGGTGCCGAAGTTAACACATTAAGCACTCCGCCTGGGGAGTACGGTCGCAAGACTGAAACTCAAAGGAATTGACGGGGACCCGCACAAGCAGTGGAGTATGTGGTTTAATTCGAAGCAACGCGAAGAACCTTACCAGGTCTTGACATCAGCATGACCGGGCTAGAGATAGTCCTTTCCTTCGGGACATGCTAGACAGGTGG	S003614855	1	Paenibacillus sp. SG24; JX402439	Firmicutes	Bacilli		Bacillales		Paenibacillaceae 1	Paenibacillus	0	0	0	0	0	0	0	0	0	0	0	0	0	0	0	0	0	0	0	0	0	0	0	0	0	0	0	0	0	0	0	0
H7JXH6D02G7YVM	19	H7JXH6D02G7YVM	Bacteria(100);Firmicutes(100);Clostridia(100);Clostridiales(100);Clostridiales_Incertae_Sedis_XI(100);Anaerococcus(100);	19	CA-C-G-CCG-T-AAA--C-G---A-TG-A--G--TG-T---T---A-G--G--T--G-T-C--T-G-G-A------------GTAAA-----------T-C-T--G---G-G-T-G--C-C----GC--AG---C-T-AA-C-G-C-A-T--T--AA-A-C----A---C-T---CC-GC-C-T--GGGG-AG-TA---CG-C-G-C-G-C-A-A-G-CG-T-G-A-A-AC--T--C--AAA---GGAA-TT-G-A-CGGG-G-A---CCC-G--C-A-C-AA-GC-AGC-GG--A-G-C---A-T--GT-G-G-T-TT-----AA-TT-C-G-A-CG-C--AAC-G-C--G-A-A--G-A-A-CC-TT-A-CC-AA--GT-C---TT-G-A--C-A-…	CACGCCGTAAACGATGAGTGTTAGGTGTCTGGAGTAAATCTGGGTGCCGCAGCTAACGCATTAAACACTCCGCCTGGGGAGTACGCGCGCAAGCGTGAAACTCAAAGGAATTGACGGGGACCCGCACAAGCAGCGGAGCATGTGGTTTAATTCGACGCAACGCGAAGAACCTTACCAAGTCTTGACATATTACGGCGGGAGCTAGAGATAGTTCCTTACTTCTTCGGAAGACTGTAATACAGGTGG	>H7JXH6D02G7YVM CACGCCGTAAACGATGAGTGTTAGGTGTCTGGAGTAAATCTGGGTGCCGCAGCTAACGCATTAAACACTCCGCCTGGGGAGTACGCGCGCAAGCGTGAAACTCAAAGGAATTGACGGGGACCCGCACAAGCAGCGGAGCATGTGGTTTAATTCGACGCAACGCGAAGAACCTTACCAAGTCTTGACATATTACGGCGGGAGCTAGAGATAGTTCCTTACTTCTTCGGAAGACTGTAATACAGGTGG	S000432299	1	Anaerococcus lactolyticus (T); CCUG 31351; AF542233	Firmicutes	Clostridia		Clostridiales		Clostridiales_Incertae Sedis XI	Anaerococcus	6	0	0	0	0	0	0	0	0	0	0	0	0	0	0	0	0	0	0	0	0	0	2	0	0	0	3	0	0	0	0	0
H7JXH6D02FPIQJ	19	H7JXH6D02FPIQJ	Bacteria(100);Firmicutes(100);Bacilli(99.9);Bacillales(98.2);Bacillaceae_1(91.3);Bacillus(83.4);	19	CA-C-G-CCG-T-AAA--C-G---A-TG-A--G--TG-C---T---A-A--G--T--G-T-T--A-G-A-G-G--G-T-----TT-CC-----G-C-C-C-T-T--T---A-G-T-G--C-T----GC--A--G-C-T-AA-C-G-C-A-T--T--AA-G-C----A---C-T---CC-GC-C-T--GGGG-AG-TA---CG-G-C-C-G-C-A-A-G-GC-T-G-A-A-AC--T--C--AAA---GGAA-TT-G-A-CGGG-G-G---CCC-G--C-A-C-AA-GC-GGT-GG--A-G-C---A-T--GT-G-G-T-TT-----AA-TT-C-G-A-AG-C--AAC-G-C--G-A-A--G-A-A-CC-TT-A-CC-AG--GT-C---TT-G-A--C-A-…	CACGCCGTAAACGATGAGTGCTAAGTGTTAGAGGGTTTCCGCCCTTTAGTGCTGCAGCTAACGCATTAAGCACTCCGCCTGGGGAGTACGGCCGCAAGGCTGAAACTCAAAGGAATTGACGGGGGCCCGCACAAGCGGTGGAGCATGTGGTTTAATTCGAAGCAACGCGAAGAACCTTACCAGGTCTTGACATCCTCTTGCCCTCCCTAGAGATAGGGATTTCCCTTCGGGGACAAGAGTGACAGGTGG	>H7JXH6D02FPIQJ CACGCCGTAAACGATGAGTGCTAAGTGTTAGAGGGTTTCCGCCCTTTAGTGCTGCAGCTAACGCATTAAGCACTCCGCCTGGGGAGTACGGCCGCAAGGCTGAAACTCAAAGGAATTGACGGGGGCCCGCACAAGCGGTGGAGCATGTGGTTTAATTCGAAGCAACGCGAAGAACCTTACCAGGTCTTGACATCCTCTTGCCCTCCCTAGAGATAGGGATTTCCCTTCGGGGACAAGAGTGACAGGTGG	S001015340	1	Bacillus sporothermodurans; 19; EU430991	Firmicutes	Bacilli		Bacillales		Bacillaceae 1	Bacillus	0	1	3	0	0	0	0	0	0	0	0	0	0	0	1	0	1	0	0	0	0	0	0	0	0	0	0	0	0	0	0	0
H7JXH6D02G7NUX	18	H7JXH6D02G7NUX	Bacteria(100);Firmicutes(100);Clostridia(100);Clostridiales(100);Clostridiales_Incertae_Sedis_XI(100);Anaerococcus(100);	18	CA-C-G-CCG-T-AAA--C-G---A-TG-A--G--TG-T---T---A-G--G--T--G-T-C--T-G-G-A------------AT-AA-----------T-C-T--G---G-G-T-G--C-C----GC--AG---C-T-AA-C-G-C-A-A--T--AA-A-C----A---C-T---CC-GC-C-T--GGGG-AG-TA---CG-C-A-C-G-C-A-A-G-TG-T-G-A-A-AC--T--C--AAA---GGAA-TT-G-A-CGGG-G-A---CCC-G--C-A-C-AA-GC-AGC-GG--A-G-C---A-T--GT-G-G-T-TT-----AA-TT-C-G-A-CG-C--AAC-G-C--G-A-A--G-A-A-CC-TT-A-CC-AA--GT-C---TT-G-A--C-A-…	CACGCCGTAAACGATGAGTGTTAGGTGTCTGGAATAATCTGGGTGCCGCAGCTAACGCAATAAACACTCCGCCTGGGGAGTACGCACGCAAGTGTGAAACTCAAAGGAATTGACGGGGACCCGCACAAGCAGCGGAGCATGTGGTTTAATTCGACGCAACGCGAAGAACCTTACCAAGTCTTGACATATTACGGAGGGGATTAGAGATAGTTCCTTACTTCTTCGGAAGACTGTAATACAGGTGG	>H7JXH6D02G7NUX CACGCCGTAAACGATGAGTGTTAGGTGTCTGGAATAATCTGGGTGCCGCAGCTAACGCAATAAACACTCCGCCTGGGGAGTACGCACGCAAGTGTGAAACTCAAAGGAATTGACGGGGACCCGCACAAGCAGCGGAGCATGTGGTTTAATTCGACGCAACGCGAAGAACCTTACCAAGTCTTGACATATTACGGAGGGGATTAGAGATAGTTCCTTACTTCTTCGGAAGACTGTAATACAGGTGG	S000432300	0.983	Anaerococcus tetradius (T); CCUG 46590; AF542234	Firmicutes	Clostridia		Clostridiales		Clostridiales_Incertae Sedis XI	Anaerococcus	0	0	0	0	0	0	0	0	0	0	0	0	0	0	0	0	0	0	0	0	0	0	0	0	0	0	0	4	0	0	0	0
H7JXH6D02HXGHV	18	H7JXH6D02HXGHV	Bacteria(100);Firmicutes(100);Bacilli(100);Lactobacillales(100);Streptococcaceae(99.9);Streptococcus(99.9);	18	CA-C-G-CCG-T-AAA--C-G---A-TG-A--G--TG-C---T---A-G--G--T--G-T-T--A-G-A-C-C--C-T-----TT-CC-----G-G-G-G-T-T--T---A-G-T-G--C-C----GC--A--G-C-T-AA-C-G-C-A-T--T--AA-G-C----A---C-T---CC-GC-C-T--GGGG-AG-TA---CG-A-C-C-G-C-A-A-G-GT-T-G-A-A-AC--T--C--AAA---GGAA-TT-G-A-CGGG-G-G---CCC-G--C-A-C-AA-GC-GGT-GG--A-G-C---A-T--GT-G-G-T-TT-----AA-TT-C-G-A-AG-C--AAC-G-C--G-A-A--G-A-A-CC-TT-A-CC-AG--GT-C---TT-G-A--C-A-…	CACGCCGTAAACGATGAGTGCTAGGTGTTAGACCCTTTCCGGGGTTTAGTGCCGCAGCTAACGCATTAAGCACTCCGCCTGGGGAGTACGACCGCAAGGTTGAAACTCAAAGGAATTGACGGGGGCCCGCACAAGCGGTGGAGCATGTGGTTTAATTCGAAGCAACGCGAAGAACCTTACCAGGTCTTGACATCCCTCTGACCGCTCTAGAGATAGAGTTTTCCTTCGGGACAGAGGTGACAGGTGG	>H7JXH6D02HXGHV CACGCCGTAAACGATGAGTGCTAGGTGTTAGACCCTTTCCGGGGTTTAGTGCCGCAGCTAACGCATTAAGCACTCCGCCTGGGGAGTACGACCGCAAGGTTGAAACTCAAAGGAATTGACGGGGGCCCGCACAAGCGGTGGAGCATGTGGTTTAATTCGAAGCAACGCGAAGAACCTTACCAGGTCTTGACATCCCTCTGACCGCTCTAGAGATAGAGTTTTCCTTCGGGACAGAGGTGACAGGTGG	S000004835	1	Streptococcus mitis; 127R; AJ295848	Firmicutes	Bacilli		Lactobacillales		Streptococcaceae	Streptococcus	0	0	0	0	0	0	0	1	0	0	0	0	0	0	0	0	0	0	0	1	0	0	0	0	0	0	0	0	0	0	0	0
H7JXH6D02IDJ6S	18	H7JXH6D02IDJ6S	Bacteria(100);"Proteobacteria"(100);Betaproteobacteria(100);Burkholderiales(100);Comamonadaceae(100);Curvibacter(93.1);	18	CA-C-G-CCC-T-AAA--C-G---A-TG-T--C--AA-C---T---G-G--T--T--G-T-T--G-G-G-T-C--T-------TC-AC-------T-G-A-C-T--C---A-G-T-A--A-C----GA--A--G-C-T-AA-C-G-C-G-T--G--AA-G-T----T---G-A---CC-GC-C-T--GGGG-AG-TA---CG-G-C-C-G-C-A-A-G-GT-T-G-A-A-AC--T--C--AAA---GGAA-TT-G-A-CGGG-G-A---CCC-G--C-A-C-AA-GC-GGT-GG--A-T-G---A-T--GT-G-G-T-TT-----AA-TT-C-G-A-TG-C--AAC-G-C--G-A-A--A-A-A-CC-TT-A-CC-CA--CC-T---TT-G-A--C-A-…	CACGCCCTAAACGATGTCAACTGGTTGTTGGGTCTTCACTGACTCAGTAACGAAGCTAACGCGTGAAGTTGACCGCCTGGGGAGTACGGCCGCAAGGTTGAAACTCAAAGGAATTGACGGGGACCCGCACAAGCGGTGGATGATGTGGTTTAATTCGATGCAACGCGAAAAACCTTACCCACCTTTGACATGTACGGAAGTTACCAGAGATGGTTTCGTGCTCGAAAGAGAACCGTAACACAGGTGC	>H7JXH6D02IDJ6S CACGCCCTAAACGATGTCAACTGGTTGTTGGGTCTTCACTGACTCAGTAACGAAGCTAACGCGTGAAGTTGACCGCCTGGGGAGTACGGCCGCAAGGTTGAAACTCAAAGGAATTGACGGGGACCCGCACAAGCGGTGGATGATGTGGTTTAATTCGATGCAACGCGAAAAACCTTACCCACCTTTGACATGTACGGAAGTTACCAGAGATGGTTTCGTGCTCGAAAGAGAACCGTAACACAGGTGC	S000125063	1	Antarctic bacterium R-7724; AJ440986	Proteobacteria	Betaproteobacteria		Burkholderiales		Comamonadaceae	Albidiferax	0	0	0	0	0	0	0	0	0	0	0	0	0	0	0	0	0	0	0	0	0	0	0	0	0	0	0	0	0	0	0	0
H7JXH6D02IVMII	18	H7JXH6D02IVMII	Bacteria(100);"Bacteroidetes"(100);"Bacteroidia"(99.9);"Bacteroidales"(99.9);"Prevotellaceae"(99.9);Prevotella(99.8);	18	CG-C-A-CAG-T-AAA--C-G---A-TG-G--A--TG-C---C---C-G--C--T--A-T-T--G-G-A-C-----------TTT-TA-----------G-T-T--C---A-G-T-G--G-C----TA--A--G-C-G-AA-A-G-C-G-T--T--AA-G-C----A---T-C---CC-AC-C-T--GGGG-AG-TA---CG-C-C-G-G-C-A-A-C-GG-T-G-A-A-AC--T--C--AAA---GGAA-TT-G-A-CGGG-G-G---CCC-G--C-A-C-AA-GC-GGA-GG--A-A-C---A-T--GT-G-G-T-TT-----AA-TT-C-G-A-TG-A--TAC-G-C--G-A-G--G-A-A-CC-TT-A-CC-CG--GG-C---TT-G-A--A-C-…	CGCACAGTAAACGATGGATGCCCGCTATTGGACTTTTAGTTCAGTGGCTAAGCGAAAGCGTTAAGCATCCCACCTGGGGAGTACGCCGGCAACGGTGAAACTCAAAGGAATTGACGGGGGCCCGCACAAGCGGAGGAACATGTGGTTTAATTCGATGATACGCGAGGAACCTTACCCGGGCTTGAACTGCCGGTGAACGATACAGAGATGTTGAGTCCCTTCGGGGCGCCGGTGGAGGTGC	>H7JXH6D02IVMII CGCACAGTAAACGATGGATGCCCGCTATTGGACTTTTAGTTCAGTGGCTAAGCGAAAGCGTTAAGCATCCCACCTGGGGAGTACGCCGGCAACGGTGAAACTCAAAGGAATTGACGGGGGCCCGCACAAGCGGAGGAACATGTGGTTTAATTCGATGATACGCGAGGAACCTTACCCGGGCTTGAACTGCCGGTGAACGATACAGAGATGTTGAGTCCCTTCGGGGCGCCGGTGGAGGTGC	S000500012	0.97	Prevotella micans (T); E7.56; AF481228	Bacteroidetes	Bacteroidia		Bacteroidales		Prevotellaceae	Prevotella	0	0	0	0	0	0	0	0	0	0	0	0	0	0	0	0	0	0	0	0	0	0	0	0	0	0	0	0	0	0	0	0
H7JXH6D02HDWJU	18	H7JXH6D02HDWJU	Bacteria(100);"Actinobacteria"(100);Actinobacteria(100);Actinomycetales(100);Actinomycetaceae(100);Mobiluncus(100);	18	CA-C-G-CTG-T-AAA--C-G---T-TG-G--G--AA-C---T---A-G--G--T--G-T-G--G-G-GATGC--T-A----TCC-T------G-T-G-T-T-T--C---T-G-C-G--C-C----GT--A--G-C-T-AA-C-G-C-A-T--T--AA-G-T----T---C-C---CC-GC-C-T--GG-GGAG-TA---CG-G-T-C-G-C-A-A-G-GC-T-A-A-A-AC--T--C--AAA---GGAA-TT-G-A-CGGG-G-G---CCC-G--C-A-C-AA-GC-GGC-GG--A-G-C---A-T--GC-G-G-A-TT-----AA-TT-C-G-A-TG-C--AAC-G-C--G-A-A--G-A-A-CC-TT-A-CC-AA--GG-C---TT-G-A--C-A-…	CACGCTGTAAACGTTGGGAACTAGGTGTGGGGATGCTATCCTGTGTTTCTGCGCCGTAGCTAACGCATTAAGTTCCCCGCCTGGGGAGTACGGTCGCAAGGCTAAAACTCAAAGGAATTGACGGGGGCCCGCACAAGCGGCGGAGCATGCGGATTAATTCGATGCAACGCGAAGAACCTTACCAAGGCTTGACATACACTGCGATGGTTCCAGAGATGGGCCAGCCTTCGGGGTGGTGTACAGGTGG	>H7JXH6D02HDWJU CACGCTGTAAACGTTGGGAACTAGGTGTGGGGATGCTATCCTGTGTTTCTGCGCCGTAGCTAACGCATTAAGTTCCCCGCCTGGGGAGTACGGTCGCAAGGCTAAAACTCAAAGGAATTGACGGGGGCCCGCACAAGCGGCGGAGCATGCGGATTAATTCGATGCAACGCGAAGAACCTTACCAAGGCTTGACATACACTGCGATGGTTCCAGAGATGGGCCAGCCTTCGGGGTGGTGTACAGGTGG	S000126686	1	Mobiluncus curtisii subsp. holmesii; CCUG 17762T; AJ318409	Actinobacteria	Actinobacteria	Actinobacteridae	Actinomycetales	Actinomycineae	Actinomycetaceae	Mobiluncus	0	0	0	0	0	0	0	0	0	0	0	0	0	0	0	0	0	0	0	0	0	3	0	0	0	0	2	0	0	0	0	0
H7JXH6D02H3P1E	18	H7JXH6D02H3P1E	Bacteria(100);"Proteobacteria"(100);Gammaproteobacteria(100);Xanthomonadales(100);Xanthomonadaceae(100);Dyella(62.9);	18	CA-C-G-CCC-T-AAA--C-G---A-TG-C--G--AA-C---T---G-G--A--T--G-T-T--G-G-T-C-T--C------AAC-TC-G-----G-A-G-A-T--C---A-G-T-G--T-C----GA--A--G-C-T-AA-C-G-C-G-T--T--AA-G-T----T---C-G---CC-GC-C-T--GGGG-AG-TA---CG-G-T-C-G-C-A-A-G-AC-T-G-A-A-AC--T--C--AAA---GGAA-TT-G-A-CGGG-G-G---CCC-G--C-A-C-AA-GC-GGT-GG--A-G-T---A-T--GT-G-G-T-TT-----AA-TT-C-G-A-TG-C--AAC-G-C--G-A-A--G-A-A-CC-TT-A-CC-TG--GC-C---TT-G-A--C-A-…	CACGCCCTAAACGATGCGAACTGGATGTTGGTCTCAACTCGGAGATCAGTGTCGAAGCTAACGCGTTAAGTTCGCCGCCTGGGGAGTACGGTCGCAAGACTGAAACTCAAAGGAATTGACGGGGGCCCGCACAAGCGGTGGAGTATGTGGTTTAATTCGATGCAACGCGAAGAACCTTACCTGGCCTTGACATGTCCGGAATCCTGCAGAGATGCGGGAGTGCCTTCGGGAATCGGAACACAGGTGC	>H7JXH6D02H3P1E CACGCCCTAAACGATGCGAACTGGATGTTGGTCTCAACTCGGAGATCAGTGTCGAAGCTAACGCGTTAAGTTCGCCGCCTGGGGAGTACGGTCGCAAGACTGAAACTCAAAGGAATTGACGGGGGCCCGCACAAGCGGTGGAGTATGTGGTTTAATTCGATGCAACGCGAAGAACCTTACCTGGCCTTGACATGTCCGGAATCCTGCAGAGATGCGGGAGTGCCTTCGGGAATCGGAACACAGGTGC	S000398868	1	gamma proteobacterium PI_GH1.1.A2; AY162032	Proteobacteria	Gammaproteobacteria		Xanthomonadales		Xanthomonadaceae	Luteibacter	0	0	0	0	0	0	0	0	0	0	0	0	0	0	0	0	0	0	0	0	0	0	0	0	0	0	0	0	0	0	0	0
H7JXH6D02G3GDR	18	H7JXH6D02G3GDR	Bacteria(100);"Proteobacteria"(100);Gammaproteobacteria(100);unclassified;unclassified;unclassified;	18	CA-C-G-CCG-T-AAA--C-G---A-TG-T--C--AA-C---T---A-G--C--C--G-T-T--G-G-A-A-G--C------CTT-GA-------G-C-T-T-T--T---A-G-T-G--G-C----GC--A--G-C-T-AA-C-G-C-A-T--T--AA-G-T----T---G-A---CC-GC-C-T--GGGG-AG-TA---CG-G-C-C-G-C-A-A-G-GT-T-A-A-A-AC--T--C--AAA---TGAA-TT-G-A-CGGG-G-G---CCC-G--C-A-C-AA-GC-GGT-GG--A-G-C---A-T--GT-G-G-T-TT-----AA-TT-C-G-A-TG-C--AAC-G-C--G-A-A--G-A-A-CC-TT-A-CC-TA--CT-C---TT-G-A--C-A-…	CACGCCGTAAACGATGTCAACTAGCCGTTGGAAGCCTTGAGCTTTTAGTGGCGCAGCTAACGCATTAAGTTGACCGCCTGGGGAGTACGGCCGCAAGGTTAAAACTCAAATGAATTGACGGGGGCCCGCACAAGCGGTGGAGCATGTGGTTTAATTCGATGCAACGCGAAGAACCTTACCTACTCTTGACATCCACGGAATTCGCCAGAGATGGCTTAGTGCCTTCGGGAACCGTGAGACAGGTGC	>H7JXH6D02G3GDR CACGCCGTAAACGATGTCAACTAGCCGTTGGAAGCCTTGAGCTTTTAGTGGCGCAGCTAACGCATTAAGTTGACCGCCTGGGGAGTACGGCCGCAAGGTTAAAACTCAAATGAATTGACGGGGGCCCGCACAAGCGGTGGAGCATGTGGTTTAATTCGATGCAACGCGAAGAACCTTACCTACTCTTGACATCCACGGAATTCGCCAGAGATGGCTTAGTGCCTTCGGGAACCGTGAGACAGGTGC	S000617894	0.816	Pseudomonas synxantha; mother V5; 2V5; AM157452	Proteobacteria	Gammaproteobacteria		Pseudomonadales		Pseudomonadaceae	Pseudomonas	0	0	0	0	0	0	0	0	0	0	0	0	0	0	0	0	0	0	0	0	0	0	0	0	0	0	0	0	0	0	0	0
H7JXH6D02HKTKC	18	H7JXH6D02HKTKC	Bacteria(100);"Actinobacteria"(99.9);Actinobacteria(99.9);Actinomycetales(99.9);Actinomycetaceae(99.6);Mobiluncus(99.1);	18	CA-C-G-CTG-T-AAA--C-G---T-TG-G--G--AA-C---T---A-G--G--T--G-T-G--G-G-GATGC--T-A----TCC-T------G-T-G-T-T-T--C---T-G-C-G--C-C----GT--A--G-C-T-AA-C-G-C-A-T--T--AA-G-T----T---C-C---CC-GC-C-T--GG-GGAG-TA---CG-G-T-C-G-C-A-A-G-GC-T-A-A-A-AC--T--C--AAA---GGAA-TT-G-A-CGGG-G-G---CCC-G--C-A-C-AA-GC-GGC-GG--A-G-C---A-T--GC-G-G-A-TT-----AA-TT-C-G-A-TG-C--AAC-G-C--G-A-A--G-A-A-CC-TT-A-CC-AA--GG-C---TT-G-A--C-A-…	CACGCTGTAAACGTTGGGAACTAGGTGTGGGGATGCTATCCTGTGTTTCTGCGCCGTAGCTAACGCATTAAGTTCCCCGCCTGGGGAGTACGGTCGCAAGGCTAAAACTCAAAGGAATTGACGGGGGCCCGCACAAGCGGCGGAGCATGCGGATTAATTCGATGCAACGCGAAGAACCTTACCAAGGCTTGACATACACTGCGATGGGCTAGAGATAGTCCAGCCTTCGGGGTGGTGTACAGGTGG	>H7JXH6D02HKTKC CACGCTGTAAACGTTGGGAACTAGGTGTGGGGATGCTATCCTGTGTTTCTGCGCCGTAGCTAACGCATTAAGTTCCCCGCCTGGGGAGTACGGTCGCAAGGCTAAAACTCAAAGGAATTGACGGGGGCCCGCACAAGCGGCGGAGCATGCGGATTAATTCGATGCAACGCGAAGAACCTTACCAAGGCTTGACATACACTGCGATGGGCTAGAGATAGTCCAGCCTTCGGGGTGGTGTACAGGTGG	S000126686	0.933	Mobiluncus curtisii subsp. holmesii; CCUG 17762T; AJ318409	Actinobacteria	Actinobacteria	Actinobacteridae	Actinomycetales	Actinomycineae	Actinomycetaceae	Mobiluncus	0	0	0	0	0	0	0	0	0	0	0	0	0	0	0	0	0	0	0	0	0	0	0	0	0	0	0	0	0	0	0	0
H7JXH6D02GWBZC	17	H7JXH6D02GWBZC	Bacteria(100);"Proteobacteria"(100);Epsilonproteobacteria(100);Campylobacterales(100);Campylobacteraceae(100);Campylobacter(100);	17	CA-C-G-CCC-T-AAA--C-G---A-TG-T--A--TA-C---T---A-G--T--T--G-T-T--G-C-T-T-T--G------CTA-GT-------C-A-A-G-G--C---A-G-T-A--A-T----GC--A--G-C-T-AA-C-G-C-A-T--T--AA-G-T----A---T-A---CC-GC-C-T--GGGG-AG-TA---CG-G-T-C-G-C-A-A-G-AT-T-A-A-A-AC--T--C--AAA---GGAA-TA-G-A-CGGG-G-A---CCC-G--C-A-C-AA-GC-GGT-GG--A-G-C---A-T--GT-G-G-T-TT-----AA-TT-C-G-A-AG-A--TAC-G-C--G-A-A--G-A-A-CC-TT-A-CC-TG--GA-C---TT-G-A--C-A-…	CACGCCCTAAACGATGTATACTAGTTGTTGCTTTGCTAGTCAAGGCAGTAATGCAGCTAACGCATTAAGTATACCGCCTGGGGAGTACGGTCGCAAGATTAAAACTCAAAGGAATAGACGGGGACCCGCACAAGCGGTGGAGCATGTGGTTTAATTCGAAGATACGCGAAGAACCTTACCTGGACTTGACATCCTAAAAACATCTAAGAGATTAGAAAGTGCTAGTTTACTAGAATTTAGTGACAGGTGC	>H7JXH6D02GWBZC CACGCCCTAAACGATGTATACTAGTTGTTGCTTTGCTAGTCAAGGCAGTAATGCAGCTAACGCATTAAGTATACCGCCTGGGGAGTACGGTCGCAAGATTAAAACTCAAAGGAATAGACGGGGACCCGCACAAGCGGTGGAGCATGTGGTTTAATTCGAAGATACGCGAAGAACCTTACCTGGACTTGACATCCTAAAAACATCTAAGAGATTAGAAAGTGCTAGTTTACTAGAATTTAGTGACAGGTGC	S001153565	1	Bacteroides ureolyticus; 4; EU781617	Proteobacteria	Epsilonproteobacteria		Campylobacterales		Campylobacteraceae	Campylobacter	1	0	0	0	0	0	0	0	0	0	0	0	0	0	0	0	0	0	0	0	0	0	1	0	0	0	0	0	0	0	0	0
H7JXH6D02FZU8L	17	H7JXH6D02FZU8L	Bacteria(100);Firmicutes(99.8);Erysipelotrichia(99);Erysipelotrichales(99);Erysipelotrichaceae(99);Solobacterium(89.7);	17	CA-C-G-CCG-T-AAA--C-G---A-TG-A--A--TA-C---T---A-A--A--T--G-T-C--G-G-G--------------GA-AA-------------C-C--C---G-G-T-G--T-TG---GA--A----C-A-AA-C-G-C-A-A--T--AA-G-T----A---T-T---CC-GC-C-T--GTGG-AG-TA---TG-C-A-C-G-C-A-A-G-TG-T-G-A-A-AC--A--T--AAA---GGAA-TT-G-A-CGGG-G-G---CCC-G--C-A-C-AA-GC-GGT-GG--A-G-T---A-T--GT-G-G-T-TT-----AA-TT-C-G-A-CG-C--AAC-G-C--G-A-A--G-A-A-CC-TT-A-CC-AG--GC-C---TT-G-A--C-A-…	CACGCCGTAAACGATGAATACTAAATGTCGGGGAAACCCGGTGTTGGAACAAACGCAATAAGTATTCCGCCTGTGGAGTATGCACGCAAGTGTGAAACATAAAGGAATTGACGGGGGCCCGCACAAGCGGTGGAGTATGTGGTTTAATTCGACGCAACGCGAAGAACCTTACCAGGCCTTGACATCCCCTGCGAAGCTGTAGAGATACAGCGGAGGATATCAGGGAGACAGGTGG	>H7JXH6D02FZU8L CACGCCGTAAACGATGAATACTAAATGTCGGGGAAACCCGGTGTTGGAACAAACGCAATAAGTATTCCGCCTGTGGAGTATGCACGCAAGTGTGAAACATAAAGGAATTGACGGGGGCCCGCACAAGCGGTGGAGTATGTGGTTTAATTCGACGCAACGCGAAGAACCTTACCAGGCCTTGACATCCCCTGCGAAGCTGTAGAGATACAGCGGAGGATATCAGGGAGACAGGTGG	S000382899	0.737	Bulleidia moorei; JCM 10646; RCA59-75; AB031057	Firmicutes	Erysipelotrichia		Erysipelotrichales		Erysipelotrichaceae	Solobacterium	0	0	0	0	0	0	0	0	0	0	0	0	0	0	0	0	0	0	0	0	0	0	0	0	0	0	0	0	0	0	0	0
H7JXH6D02I6660	17	H7JXH6D02I6660	Bacteria(100);"Proteobacteria"(100);Epsilonproteobacteria(100);Campylobacterales(100);Campylobacteraceae(100);Campylobacter(100);	17	CA-C-G-CCC-T-AAA--C-G---A-TG-T--A--TA-C---C---G-G--T--T--G-T-T--G-C-T-G-T--G------CTA-GT-------C-A-C-G-G--C---A-G-T-A--A-T----CC--A--C-C-T-AA-C-G-G-A-T--T--AA-G-T----A---T-A---CC-GC-C-T--GGGG-AG-TA---CG-G-T-C-G-C-A-A-G-AT-T-A-A-A-AC--T--C--AAA---GGAA-TA-G-A-CGGG-G-A---CCC-G--C-A-C-AA-GC-GGT-GG--A-G-C---A-T--GT-G-G-T-TT-----AA-TT-C-G-A-AG-A--TAC-G-C--G-A-A--G-A-A-CC-TT-A-CC-CG--GA-C---TT-G-A--T-A-…	CACGCCCTAAACGATGTATACCGGTTGTTGCTGTGCTAGTCACGGCAGTAATCCACCTAACGGATTAAGTATACCGCCTGGGGAGTACGGTCGCAAGATTAAAACTCAAAGGAATAGACGGGGACCCGCACAAGCGGTGGAGCATGTGGTTTAATTCGAAGATACGCGAAGAACCTTACCCGGACTTGATATCTAACAAATCATCCAGAGATGGAAGAGTGTCTGCTTGCAGAAATGTTAAGACAGGTGC	>H7JXH6D02I6660 CACGCCCTAAACGATGTATACCGGTTGTTGCTGTGCTAGTCACGGCAGTAATCCACCTAACGGATTAAGTATACCGCCTGGGGAGTACGGTCGCAAGATTAAAACTCAAAGGAATAGACGGGGACCCGCACAAGCGGTGGAGCATGTGGTTTAATTCGAAGATACGCGAAGAACCTTACCCGGACTTGATATCTAACAAATCATCCAGAGATGGAAGAGTGTCTGCTTGCAGAAATGTTAAGACAGGTGC	S000414722	1	Campylobacter gracilis; L37787	Proteobacteria	Epsilonproteobacteria		Campylobacterales		Campylobacteraceae	Campylobacter	0	0	0	0	0	0	0	0	0	0	0	0	0	0	0	0	0	0	0	0	0	0	0	0	0	0	0	0	0	0	0	0
H7JXH6D02JQYL5	17	H7JXH6D02JQYL5	Bacteria(100);Firmicutes(100);Bacilli(100);Lactobacillales(98.5);Lactobacillaceae(96);Lactobacillus(96);	17	CA-T-G-CCG-T-AAA--C-G---A-TG-A--G--TG-C---T---A-A--G--T--G-T-T--G-G-G-A-G--G-T-----TT-CC-----G-C-C-T-C-T--C---A-G-T-G--C-T----GC--A--G-C-T-AA-C-G-C-A-T--T--AA-G-C----A---C-T---CC-GC-C-T--GGGG-AG-TA---CG-A-C-C-G-C-A-A-G-GT-T-G-A-A-AC--T--C--AAA---GGAA-TT-G-A-CGGG-G-G---CCC-G--C-A-C-AA-GC-GGT-GG--A-G-C---A-T--GT-G-G-T-TT-----AA-TT-C-G-A-AG-C--AAC-G-C--G-A-A--G-A-A-CC-TT-A-CC-AG--GT-C---TT-G-A--C-A-…	CATGCCGTAAACGATGAGTGCTAAGTGTTGGGAGGTTTCCGCCTCTCAGTGCTGCAGCTAACGCATTAAGCACTCCGCCTGGGGAGTACGACCGCAAGGTTGAAACTCAAAGGAATTGACGGGGGCCCGCACAAGCGGTGGAGCATGTGGTTTAATTCGAAGCAACGCGAAGAACCTTACCAGGTCTTGACATCCTTTGACCACCTAAGAGATTAGGTTTTCCCTTCGGGGACAAAGAGACAGGTGG	>H7JXH6D02JQYL5 CATGCCGTAAACGATGAGTGCTAAGTGTTGGGAGGTTTCCGCCTCTCAGTGCTGCAGCTAACGCATTAAGCACTCCGCCTGGGGAGTACGACCGCAAGGTTGAAACTCAAAGGAATTGACGGGGGCCCGCACAAGCGGTGGAGCATGTGGTTTAATTCGAAGCAACGCGAAGAACCTTACCAGGTCTTGACATCCTTTGACCACCTAAGAGATTAGGTTTTCCCTTCGGGGACAAAGAGACAGGTGG	S000389885	1	Lactobacillus jensenii; BLB1a; AF243143	Firmicutes	Bacilli		Lactobacillales		Lactobacillaceae	Lactobacillus	0	1	0	4	0	2	0	0	0	0	2	1	0	2	0	2	0	0	0	0	0	0	0	0	0	0	0	0	0	0	0	0
H7JXH6D02IXNID	17	H7JXH6D02IXNID	Bacteria(100);"Proteobacteria"(100);Gammaproteobacteria(100);Pseudomonadales(100);Pseudomonadaceae(100);Pseudomonas(100);	17	CA-C-G-CCG-T-AAA--C-G---A-TG-T--C--AA-C---T---A-G--C--C--G-T-T--G-G-G-A-G--C------CTT-GA-------G-C-T-C-T--T---A-G-T-G--G-C----GC--A--G-C-T-AA-C-G-C-A-T--T--AA-G-T----T---G-A---CC-GC-C-T--GGGG-AG-TA---CG-G-C-C-G-C-A-A-G-GT-T-A-A-A-AC--T--C--AAA---TGAA-TT-G-A-CGGG-G-G---CCC-G--C-A-C-AA-GC-GGT-GG--A-G-C---A-T--GT-G-G-T-TT-----AA-TT-C-G-A-AG-C--AAC-G-C--G-A-A--G-A-A-CC-TT-A-CC-AG--GC-C---TT-G-A--C-A-…	CACGCCGTAAACGATGTCAACTAGCCGTTGGGAGCCTTGAGCTCTTAGTGGCGCAGCTAACGCATTAAGTTGACCGCCTGGGGAGTACGGCCGCAAGGTTAAAACTCAAATGAATTGACGGGGGCCCGCACAAGCGGTGGAGCATGTGGTTTAATTCGAAGCAACGCGAAGAACCTTACCAGGCCTTGACATCCAATGAACTTTCTAGAGATAGATTGGTGCCTTCGGGAGCATTGAGACAGGTGC	>H7JXH6D02IXNID CACGCCGTAAACGATGTCAACTAGCCGTTGGGAGCCTTGAGCTCTTAGTGGCGCAGCTAACGCATTAAGTTGACCGCCTGGGGAGTACGGCCGCAAGGTTAAAACTCAAATGAATTGACGGGGGCCCGCACAAGCGGTGGAGCATGTGGTTTAATTCGAAGCAACGCGAAGAACCTTACCAGGCCTTGACATCCAATGAACTTTCTAGAGATAGATTGGTGCCTTCGGGAGCATTGAGACAGGTGC	S000478932	1	Pseudomonas sp. DVS14a; AY864635	Proteobacteria	Gammaproteobacteria		Pseudomonadales		Pseudomonadaceae	Pseudomonas	0	0	0	0	0	0	0	0	0	0	0	0	0	0	0	0	0	0	0	0	0	0	0	0	0	0	0	0	0	0	0	0
H7JXH6D02GZRSS	17	H7JXH6D02GZRSS	Bacteria(100);"Actinobacteria"(100);Actinobacteria(100);Coriobacteriales(100);Coriobacteriaceae(100);Atopobium(99.1);	17	CT-A-G-CCG-T-AAA--C-G---A-TG-G--A--CA-C---T---A-G--G--T--G-T-G--G-G-G-A-G--------ATTA-TA---------C-T-T-T--C---C-G-T-G--C-C----GC--AG---C-C-AA-C-G-C-A-T--T--AA-G-T----G---T-C---CC-GC-C-T--GGGG-AG-TA---CG-G-T-C-G-C-A-A-G-AC-T-A-A-A-AC--T--C--AAA---GGAA-TT-G-A-CGGG-G-G---CCC-G--C-A-C-AA-GC-AGC-GG--A-G-C---A-T--GT-G-G-C-TT-----AA-TT-C-G-A-AG-C--AAC-G-C--G-A-A--G-A-A-CC-TT-A-CC-AG--GG-C---TT-G-A--C-A-…	CTAGCCGTAAACGATGGACACTAGGTGTGGGGAGATTATACTTTCCGTGCCGCAGCCAACGCATTAAGTGTCCCGCCTGGGGAGTACGGTCGCAAGACTAAAACTCAAAGGAATTGACGGGGGCCCGCACAAGCAGCGGAGCATGTGGCTTAATTCGAAGCAACGCGAAGAACCTTACCAGGGCTTGACATTTAGGTGAAGCAGTGGAAACACTGTGGCCGAAAGGAGCCTAAACAGGTGG	>H7JXH6D02GZRSS CTAGCCGTAAACGATGGACACTAGGTGTGGGGAGATTATACTTTCCGTGCCGCAGCCAACGCATTAAGTGTCCCGCCTGGGGAGTACGGTCGCAAGACTAAAACTCAAAGGAATTGACGGGGGCCCGCACAAGCAGCGGAGCATGTGGCTTAATTCGAAGCAACGCGAAGAACCTTACCAGGGCTTGACATTTAGGTGAAGCAGTGGAAACACTGTGGCCGAAAGGAGCCTAAACAGGTGG	S000607439	1	Atopobium vaginae; BVS059A5; AJ585206	Actinobacteria	Actinobacteria	Coriobacteridae	Coriobacteriales	Coriobacterineae	Coriobacteriaceae	Atopobium	0	0	0	0	0	0	0	0	0	0	0	0	0	0	0	0	0	0	0	0	0	0	0	0	0	0	0	0	0	0	0	0
H7JXH6D02HB1XQ	16	H7JXH6D02HB1XQ	Bacteria(100);Firmicutes(100);Clostridia(100);Clostridiales(100);Clostridiales_Incertae_Sedis_XIII(100);Mogibacterium(100);	16	CA-C-G-CCG-T-AAA--C-G---A-TG-A--G--CA-C---T---A-G--G--T--G-T-T--G-G-G-T-C--C-------GT-TA-------G-GA--C-T--C---A-G-T-G--C-C----GC--A--G-T-T-AA-C-G-C-A-A--T--AA-G-T----G---C-T---CC-GC-C-T--GGGG-AG-TA---CG-C-T-C-G-C-A-A-G-AG-T-A-A-A-AC--T--C--AAA---GGAA-TT-G-A-CGGG-G-A---CCC-G--C-A-C-AA-GC-AGC-GG--A-G-C---A-T--GT-G-G-T-TT-----AA-TT-C-G-A-AG-C--AAC-G-C--G-A-A--G-A-A-CC-TT-A-CC-AG--GG-C---TT-G-A--C-A-…	CACGCCGTAAACGATGAGCACTAGGTGTTGGGTCCGTTAGGACTCAGTGCCGCAGTTAACGCAATAAGTGCTCCGCCTGGGGAGTACGCTCGCAAGAGTAAAACTCAAAGGAATTGACGGGGACCCGCACAAGCAGCGGAGCATGTGGTTTAATTCGAAGCAACGCGAAGAACCTTACCAGGGCTTGACATCCTGCTGACAGAACCTTAATCGGTTTTTCTTCGGACAGCAGAGACAGGTGG	>H7JXH6D02HB1XQ CACGCCGTAAACGATGAGCACTAGGTGTTGGGTCCGTTAGGACTCAGTGCCGCAGTTAACGCAATAAGTGCTCCGCCTGGGGAGTACGCTCGCAAGAGTAAAACTCAAAGGAATTGACGGGGACCCGCACAAGCAGCGGAGCATGTGGTTTAATTCGAAGCAACGCGAAGAACCTTACCAGGGCTTGACATCCTGCTGACAGAACCTTAATCGGTTTTTCTTCGGACAGCAGAGACAGGTGG	S003222610	0.974	Mogibacterium timidum; OI044; JN713280	Firmicutes	Clostridia		Clostridiales		Clostridiales_Incertae Sedis XIII	Mogibacterium	0	0	0	0	0	0	0	0	0	0	0	0	0	0	0	0	0	0	0	0	0	0	0	0	0	0	0	0	0	0	0	0
H7JXH6D02IDYOY	16	H7JXH6D02IDYOY	Bacteria(100);"Synergistetes"(98.4);Synergistia(98.4);Synergistales(98.4);Synergistaceae(98.4);Thermovirga(94);	16	CT-G-G-CTG-T-AAA--C-G---A-TG-A--A--TG-C---T---A-G--G--T--G-T-G--C-G-A-G-C--A-------GA-GA-------T-G-T-T-G--G---T-G-T-G--C-C----GC--A--G-T-T-AA-C-G-C-G-A--T--AA-G-C----A---T-T---CC-GC-C-T--GGGG-AG-TA---CG-G-T-C-G-C-A-A-G-AT-T-G-A-A-AC--T--C--AAA---GGAA-TT-G-A-CGGG-G-G---CCC-G--C-A-C-AA-GC-GGT-GG--A-G-C---A-C--GT-G-G-T-TT-----AA-TT-C-G-A-TG-C--AAA-C-C--G-A-A--G-A-A-CC-TT-A-CC-TG--GG-T---TT-G-A--C-A-…	CTGGCTGTAAACGATGAATGCTAGGTGTGCGAGCAGAGATGTTGGTGTGCCGCAGTTAACGCGATAAGCATTCCGCCTGGGGAGTACGGTCGCAAGATTGAAACTCAAAGGAATTGACGGGGGCCCGCACAAGCGGTGGAGCACGTGGTTTAATTCGATGCAAACCGAAGAACCTTACCTGGGTTTGACATGTATGTGGTAGGAGCCGGAAACGGTGACGACGCTGCTTTCGGGTAGTGAGCATACACAGGTGC	>H7JXH6D02IDYOY CTGGCTGTAAACGATGAATGCTAGGTGTGCGAGCAGAGATGTTGGTGTGCCGCAGTTAACGCGATAAGCATTCCGCCTGGGGAGTACGGTCGCAAGATTGAAACTCAAAGGAATTGACGGGGGCCCGCACAAGCGGTGGAGCACGTGGTTTAATTCGATGCAAACCGAAGAACCTTACCTGGGTTTGACATGTATGTGGTAGGAGCCGGAAACGGTGACGACGCTGCTTTCGGGTAGTGAGCATACACAGGTGC	S003222699	0.972	Synergistales bacterium canine oral taxon 203; PY026; JN713369	Synergistetes	Synergistia		Synergistales		Synergistaceae	unclassified_Synergistaceae	0	0	0	0	0	0	0	0	0	0	0	0	0	0	0	0	0	0	0	0	0	0	0	0	0	0	0	0	0	0	0	0
H7JXH6D02HT2R5	16	H7JXH6D02HT2R5	Bacteria(100);"Proteobacteria"(100);Gammaproteobacteria(100);Pasteurellales(100);Pasteurellaceae(100);Actinobacillus(94.1);	16	CA-C-G-CTG-T-AAA--C-G---A-TG-T--C--GA-T---T---T-G--G--G--G-A-T--T-G-G-G-C---------TTT-GA---------G-C-T-T--G---G-T-G-C--C-C----GT--A--G-C-T-AA-C-G-T-G-A--T--AA-A-T----C---G-A---CC-GC-C-T--GGGG-AG-TA---CG-G-C-C-G-C-A-A-G-GT-T-A-A-A-AC--T--C--AAA---TGAA-TT-G-A-CGGG-G-G---CCC-G--C-A-C-AA-GC-GGT-GG--A-G-C---A-T--GT-G-G-T-TT-----AA-TT-C-G-A-TG-C--AAC-G-C--G-A-A--G-A-A-CC-TT-A-CC-TA--CT-C---TT-G-A--C-A-…	CACGCTGTAAACGATGTCGATTTGGGGATTGGGCTTTGAGCTTGGTGCCCGTAGCTAACGTGATAAATCGACCGCCTGGGGAGTACGGCCGCAAGGTTAAAACTCAAATGAATTGACGGGGGCCCGCACAAGCGGTGGAGCATGTGGTTTAATTCGATGCAACGCGAAGAACCTTACCTACTCTTGACATCCATGGAATCTTGTAGAGATACGAGAGTGCCTTCGGGAACCATGAGACAGGTGC	>H7JXH6D02HT2R5 CACGCTGTAAACGATGTCGATTTGGGGATTGGGCTTTGAGCTTGGTGCCCGTAGCTAACGTGATAAATCGACCGCCTGGGGAGTACGGCCGCAAGGTTAAAACTCAAATGAATTGACGGGGGCCCGCACAAGCGGTGGAGCATGTGGTTTAATTCGATGCAACGCGAAGAACCTTACCTACTCTTGACATCCATGGAATCTTGTAGAGATACGAGAGTGCCTTCGGGAACCATGAGACAGGTGC	S000245508	1	Haemophilus parahaemolyticus; HIM570-6; AJ290758	Proteobacteria	Gammaproteobacteria		Pasteurellales		Pasteurellaceae	unclassified_Pasteurellaceae	0	0	0	0	0	0	0	0	0	0	0	0	0	0	0	0	0	0	0	0	0	0	0	0	0	0	0	0	0	0	0	0
H7JXH6D02FT6BD	16	H7JXH6D02FT6BD	Bacteria(100);"Proteobacteria"(100);Gammaproteobacteria(100);Pseudomonadales(100);Pseudomonadaceae(100);Pseudomonas(100);	16	CA-C-G-CCG-T-AAA--C-G---A-TG-T--C--AA-C---T---A-G--C--C--G-T-T--G-G-A-A-T--C------CTT-GA-------G-A-T-T-T--T---A-G-T-G--G-C----GC--A--G-C-T-AA-C-G-C-A-T--T--AA-G-T----T---G-A---CC-GC-C-T--GGGG-AG-TA---CG-G-C-C-G-C-A-A-G-GT-T-A-A-A-AC--T--C--AAA---TGAA-TT-G-A-CGGG-G-G---CCC-G--C-A-C-AA-GC-GGT-GG--A-G-C---A-T--GT-G-G-T-TT-----AA-TT-C-G-A-AG-C--AAC-G-C--G-A-A--G-A-A-CC-TT-A-CC-AG--GC-C---TT-G-A--C-A-…	CACGCCGTAAACGATGTCAACTAGCCGTTGGAATCCTTGAGATTTTAGTGGCGCAGCTAACGCATTAAGTTGACCGCCTGGGGAGTACGGCCGCAAGGTTAAAACTCAAATGAATTGACGGGGGCCCGCACAAGCGGTGGAGCATGTGGTTTAATTCGAAGCAACGCGAAGAACCTTACCAGGCCTTGACATCCAATGAACTTTCCAGAGATGGATTGGTGCCTTCGGGAACATTGAGACAGGTGC	>H7JXH6D02FT6BD CACGCCGTAAACGATGTCAACTAGCCGTTGGAATCCTTGAGATTTTAGTGGCGCAGCTAACGCATTAAGTTGACCGCCTGGGGAGTACGGCCGCAAGGTTAAAACTCAAATGAATTGACGGGGGCCCGCACAAGCGGTGGAGCATGTGGTTTAATTCGAAGCAACGCGAAGAACCTTACCAGGCCTTGACATCCAATGAACTTTCCAGAGATGGATTGGTGCCTTCGGGAACATTGAGACAGGTGC	S000014474	1	Burkholderia caryophylli; YS13; AF494092	Proteobacteria	Gammaproteobacteria		Pseudomonadales		Pseudomonadaceae	Pseudomonas	0	0	0	0	0	0	0	0	0	0	0	0	0	0	0	0	0	0	0	0	0	0	0	0	0	0	0	0	0	0	0	0
H7JXH6D02HJ6ZU	15	H7JXH6D02HJ6ZU	Bacteria(100);"Bacteroidetes"(100);"Sphingobacteria"(100);"Sphingobacteriales"(100);Chitinophagaceae(100);Sediminibacterium(70.5);	15	CA-C-G-CCC-T-AAA--C-G---A-TG-G--A--TA-C---T---C-G--A--C--A-T-A--C-G-C-G-----------ATA-CAC----------T-G-T--G---T-G-T-G--T-C----TG--A--G-C-G-AA-A-G-C-A-T--T--AA-G-T----A---T-C---CC-AC-C-T--GGGA-AG-TA---CG-A-C-C-G-C-A-A-G-GT-T-G-A-A-AC--T--C--AAA---GGAA-TT-G-G-CGGG-G-G---TCC-G--C-A-C-AA-GC-GGT-GG--A-G-C---A-T--GT-G-G-T-TT-----AA-TT-C-G-A-TG-A--TAC-G-C--G-A-G--G-A-A-CC-TT-A-CC-TG--GG-C---TA-G-A--A-T-…	CACGCCCTAAACGATGGATACTCGACATACGCGATACACTGTGTGTGTCTGAGCGAAAGCATTAAGTATCCCACCTGGGAAGTACGACCGCAAGGTTGAAACTCAAAGGAATTGGCGGGGGTCCGCACAAGCGGTGGAGCATGTGGTTTAATTCGATGATACGCGAGGAACCTTACCTGGGCTAGAATGCATTTTGACCGCCAGTGAAAGCTGGTTTTGTAGCAATACACAATTTGTAAGGTGC	>H7JXH6D02HJ6ZU CACGCCCTAAACGATGGATACTCGACATACGCGATACACTGTGTGTGTCTGAGCGAAAGCATTAAGTATCCCACCTGGGAAGTACGACCGCAAGGTTGAAACTCAAAGGAATTGGCGGGGGTCCGCACAAGCGGTGGAGCATGTGGTTTAATTCGATGATACGCGAGGAACCTTACCTGGGCTAGAATGCATTTTGACCGCCAGTGAAAGCTGGTTTTGTAGCAATACACAATTTGTAAGGTGC	S000824637	0.936	Sediminibacterium salmoneum (T); NJ-44; EF407879	Bacteroidetes	Sphingobacteria		Sphingobacteriales		Chitinophagaceae	Sediminibacterium	0	0	0	0	0	0	0	0	0	0	0	0	0	0	0	0	0	0	0	0	0	0	0	0	0	0	0	0	0	0	0	0
H7JXH6D02G4EUQ	15	H7JXH6D02G4EUQ	Bacteria(100);"Actinobacteria"(100);Actinobacteria(100);Bifidobacteriales(100);Bifidobacteriaceae(100);Bifidobacterium(100);	15	CA-C-G-CCG-T-AAA--C-G---G-TG-G--A--TG-C---T---G-G--A--T--G-T-G--G-G-G-C-C--C-----GTTC-CA-C-----G-G-G-T-T--C---C-G-T-G--T-C----GG--A--G-C-T-AA-C-G-C-G-T--T--AA-G-C----A---T-C---CC-GC-C-T--GGGG-AG-TA---CG-G-C-C-G-C-A-A-G-GC-T-A-A-A-AC--T--C--AAA---GAAA-TT-G-A-CGGG-G-G---CCC-G--C-A-C-AA-GC-GGC-GG--A-G-C---A-T--GC-G-G-A-TT-----AA-TT-C-G-A-TG-C--AAC-G-C--G-A-A--G-A-A-CC-TT-A-CC-TG--GG-C---TT-G-A--C-A-…	CACGCCGTAAACGGTGGATGCTGGATGTGGGGCCCGTTCCACGGGTTCCGTGTCGGAGCTAACGCGTTAAGCATCCCGCCTGGGGAGTACGGCCGCAAGGCTAAAACTCAAAGAAATTGACGGGGGCCCGCACAAGCGGCGGAGCATGCGGATTAATTCGATGCAACGCGAAGAACCTTACCTGGGCTTGACATGTTCCCGACGGTCGTAGAGATACGGCTTCCCTTCGGGGCGGGTTCACAGGTGG	>H7JXH6D02G4EUQ CACGCCGTAAACGGTGGATGCTGGATGTGGGGCCCGTTCCACGGGTTCCGTGTCGGAGCTAACGCGTTAAGCATCCCGCCTGGGGAGTACGGCCGCAAGGCTAAAACTCAAAGAAATTGACGGGGGCCCGCACAAGCGGCGGAGCATGCGGATTAATTCGATGCAACGCGAAGAACCTTACCTGGGCTTGACATGTTCCCGACGGTCGTAGAGATACGGCTTCCCTTCGGGGCGGGTTCACAGGTGG	S000422097	1	Bifidobacterium longum; BG; AY675246	Actinobacteria	Actinobacteria	Actinobacteridae	Bifidobacteriales		Bifidobacteriaceae	Bifidobacterium	0	0	0	0	0	0	0	0	0	0	0	0	0	0	0	0	0	0	0	0	0	0	0	0	0	0	0	0	0	0	0	0
H7JXH6D02JYXUI	15	H7JXH6D02JYXUI	Bacteria(100);"Spirochaetes"(74.2);Spirochaetes(74.2);Spirochaetales(74.2);Spirochaetaceae(73.2);Treponema(65.5);	15	CG-C-A-CAG-T-AAA--C-G---A-TG-T--A--CA-C---T---A-G--G--T--G-T-T--G-G-G-G------------TA-AG-----------A-C-T--C---A-G-T-G--C-C----G-G-A--G-C-A-AA-C-G-C-A-A--T--AA-G-T----G---T-A---CC-GC-C-T--GGGG-AG-TA---TG-C-T-C-G-C-A-A-G-AG-T-G-A-A-AC--T--C--AAA---GGAA-TT-G-A-CGGG-G-G---CCC-A--C-A-C-AA-GC-GGT-GG--A-G-C---A-T--GT-G-G-T-TT-----AA-TT-C-G-A-TG-A--TAC-G-C--G-A-G--G-A-A-CC-TT-A-CC-TG--GG-T---TT-G-A--C-A-…	CGCACAGTAAACGATGTACACTAGGTGTTGGGGTAAGACTCAGTGCCGGAGCAAACGCAATAAGTGTACCGCCTGGGGAGTATGCTCGCAAGAGTGAAACTCAAAGGAATTGACGGGGGCCCACACAAGCGGTGGAGCATGTGGTTTAATTCGATGATACGCGAGGAACCTTACCTGGGTTTGACATCAAGAGGAATACTGTAGAGATATAGTAGCGTGCTTGCACGTCTCTTGACAGGTGC	>H7JXH6D02JYXUI CGCACAGTAAACGATGTACACTAGGTGTTGGGGTAAGACTCAGTGCCGGAGCAAACGCAATAAGTGTACCGCCTGGGGAGTATGCTCGCAAGAGTGAAACTCAAAGGAATTGACGGGGGCCCACACAAGCGGTGGAGCATGTGGTTTAATTCGATGATACGCGAGGAACCTTACCTGGGTTTGACATCAAGAGGAATACTGTAGAGATATAGTAGCGTGCTTGCACGTCTCTTGACAGGTGC	S000388782	0.898	Treponema sp. 3:D:BQ032; AF182838	Spirochaetes	Spirochaetes		Spirochaetales		Spirochaetaceae	Treponema	0	0	0	0	0	0	0	0	0	0	0	0	0	0	0	0	0	0	0	0	0	0	0	0	0	0	0	0	0	0	0	0
H7JXH6D02I3PHG	15	H7JXH6D02I3PHG	Bacteria(100);Firmicutes(99.9);Clostridia(99.5);Clostridiales(99.5);Lachnospiraceae(99.2);unclassified;	15	CA-C-G-CCG-T-AAA--C-G---A-TG-A--A--TA-C---T---A-G--G--T--G-T-C--G-G-T-G-G--G-C-----GA-A------G-C-C-C-A-T--C---G-G-T-G--C-C----GT--C--G-C-A-AA-C-G-C-A-A--T--AA-G-T----A---T-T---CC-AC-C-T--GGGG-AG-TA---CG-T-T-C-G-C-A-A-G-AA-T-G-A-A-AC--T--C--AAA---GGAA-TT-G-A-CGGG-G-A---CCC-G--C-A-C-AA-GC-GGT-GG--A-G-C---A-T--GT-G-G-T-TT-----AA-TT-C-G-A-AG-C--AAC-G-C--G-A-A--G-A-A-CC-TT-A-CC-AA--GT-C---TT-G-A--G-A-…	CACGCCGTAAACGATGAATACTAGGTGTCGGTGGGCGAAGCCCATCGGTGCCGTCGCAAACGCAATAAGTATTCCACCTGGGGAGTACGTTCGCAAGAATGAAACTCAAAGGAATTGACGGGGACCCGCACAAGCGGTGGAGCATGTGGTTTAATTCGAAGCAACGCGAAGAACCTTACCAAGTCTTGAGATCTCTCTGACAGAGTATGTAATGTACTTTTCCTACGGGACAGAGAAGACAGGTGG	>H7JXH6D02I3PHG CACGCCGTAAACGATGAATACTAGGTGTCGGTGGGCGAAGCCCATCGGTGCCGTCGCAAACGCAATAAGTATTCCACCTGGGGAGTACGTTCGCAAGAATGAAACTCAAAGGAATTGACGGGGACCCGCACAAGCGGTGGAGCATGTGGTTTAATTCGAAGCAACGCGAAGAACCTTACCAAGTCTTGAGATCTCTCTGACAGAGTATGTAATGTACTTTTCCTACGGGACAGAGAAGACAGGTGG	S003222836	0.803	Blautia sp. canine oral taxon 337; 1G067; JN713506	Firmicutes	Clostridia		Clostridiales		Lachnospiraceae	unclassified_Lachnospiraceae	0	0	0	0	0	0	0	0	0	0	0	0	0	0	0	0	0	0	0	0	0	0	0	0	0	0	0	0	0	0	0	0
H7JXH6D02ISTAP	15	H7JXH6D02ISTAP	Bacteria(100);"Actinobacteria"(99.3);Actinobacteria(99.3);Nitriliruptorales(98.8);Nitriliruptoraceae(98.8);Nitriliruptor(98.8);	15	CA-C-A-CCG-T-AAA--C-G---A-TG-G--G--TG-C---T---A-G--G--T--G-T-G--G-G-G-A-T--C-----AGTT-CA-C-----G-A-T-C-T--C---C-G-T-G--T-C----GA--A--G-C-T-AA-C-G-C-G-T--T--AA-G-C----A---C-C---CC-GC-C-T--GGGG-AC-TA---CG-G-C-C-G-C-A-A-G-GC-T-A-A-A-AC--T--C--AAA---GGAA-TT-G-A-CGGG-G-G---CCC-G--C-A-C-AA-GC-GGC-GG--A-G-C---A-T--GT-G-G-C-TT-----AA-TT-C-G-A-AG-C--AAC-G-C--G-A-A--G-A-A-CC-TT-A-CC-TG--GG-C---TT-G-A--C-A-…	CACACCGTAAACGATGGGTGCTAGGTGTGGGGATCAGTTCACGATCTCCGTGTCGAAGCTAACGCGTTAAGCACCCCGCCTGGGGACTACGGCCGCAAGGCTAAAACTCAAAGGAATTGACGGGGGCCCGCACAAGCGGCGGAGCATGTGGCTTAATTCGAAGCAACGCGAAGAACCTTACCTGGGCTTGACATACCACTTACATCCCTAGAGATAGGGTGGGTTCGTCCGTGTGGTACAGGTGG	>H7JXH6D02ISTAP CACACCGTAAACGATGGGTGCTAGGTGTGGGGATCAGTTCACGATCTCCGTGTCGAAGCTAACGCGTTAAGCACCCCGCCTGGGGACTACGGCCGCAAGGCTAAAACTCAAAGGAATTGACGGGGGCCCGCACAAGCGGCGGAGCATGTGGCTTAATTCGAAGCAACGCGAAGAACCTTACCTGGGCTTGACATACCACTTACATCCCTAGAGATAGGGTGGGTTCGTCCGTGTGGTACAGGTGG	S000824847	0.805	Nitriliruptor alkaliphilus (T); ANL-iso2; EF422408	Actinobacteria	Actinobacteria	Nitriliruptoridae	Nitriliruptorales		Nitriliruptoraceae	Nitriliruptor	0	0	0	0	0	0	0	0	0	0	0	0	0	0	0	0	0	0	0	0	4	1	0	1	0	0	1	0	0	0	0	0
H7JXH6D02ITOYD	15	H7JXH6D02ITOYD	Bacteria(100);Firmicutes(100);Erysipelotrichia(100);Erysipelotrichales(100);Erysipelotrichaceae(100);Solobacterium(98.7);	15	CA-C-G-CCG-T-AAA--C-G---A-TG-A--A--TA-C---T---A-A--G--T--A-T-T--G-G-G--------------GA-AA-------------C-T--C---A-G-T-G--C-T----GC--A--G-C-T-AA-C-G-C-A-A--T--AA-G-T----A---T-T---CC-GC-C-T--GTGG-AG-TA---TG-C-A-C-G-C-A-A-G-TG-T-G-A-A-AC--A--T--AAA---GGAA-TT-G-A-CGGG-G-G---CCC-G--C-A-C-AA-GC-GGT-GG--A-G-T---A-T--GT-G-G-T-TT-----AA-TT-C-G-A-CG-C--AAC-G-C--G-A-A--G-A-A-CC-TT-A-CC-AG--GC-C---TT-G-A--C-A-…	CACGCCGTAAACGATGAATACTAAGTATTGGGGAAACTCAGTGCTGCAGCTAACGCAATAAGTATTCCGCCTGTGGAGTATGCACGCAAGTGTGAAACATAAAGGAATTGACGGGGGCCCGCACAAGCGGTGGAGTATGTGGTTTAATTCGACGCAACGCGAAGAACCTTACCAGGCCTTGACATCCCTTGCAAAGCTGTAGAGATACAGTAGAGGTTATCAAGGAGACAGGTGG	>H7JXH6D02ITOYD CACGCCGTAAACGATGAATACTAAGTATTGGGGAAACTCAGTGCTGCAGCTAACGCAATAAGTATTCCGCCTGTGGAGTATGCACGCAAGTGTGAAACATAAAGGAATTGACGGGGGCCCGCACAAGCGGTGGAGTATGTGGTTTAATTCGACGCAACGCGAAGAACCTTACCAGGCCTTGACATCCCTTGCAAAGCTGTAGAGATACAGTAGAGGTTATCAAGGAGACAGGTGG	S000434888	1	Bulleidia moorei; AHP 13983; AY044915	Firmicutes	Erysipelotrichia		Erysipelotrichales		Erysipelotrichaceae	Solobacterium	0	0	0	0	0	0	0	0	0	0	0	0	0	0	0	0	0	0	0	0	0	0	0	0	0	0	0	0	0	0	0	0
H7JXH6D02I516Q	15	H7JXH6D02I516Q	Bacteria(100);Firmicutes(100);Bacilli(100);Bacillales(100);Bacillaceae_1(99.9);Bacillus(83);	15	CA-C-G-CCG-T-AAA--C-G---A-TG-A--G--TG-C---T---A-A--G--T--G-T-T--A-G-A-G-G--G-T-----TT-CC-----G-C-C-C-T-T--T---A-G-T-G--C-T----GC--A--G-C-T-AA-C-G-C-A-T--T--AA-G-C----A---C-T---CC-GC-C-T--GGGG-AG-TA---CG-G-C-C-G-C-A-A-G-GC-T-G-A-A-AC--T--C--AAA---GGAA-TT-G-A-CGGG-G-G---CCC-G--C-A-C-AA-GC-GGT-GG--A-G-C---A-T--GT-G-G-T-TT-----AA-TT-C-G-A-AG-C--AAC-G-C--G-A-A--G-A-A-CC-TT-A-CC-AG--GT-C---TT-G-A--C-A-…	CACGCCGTAAACGATGAGTGCTAAGTGTTAGAGGGTTTCCGCCCTTTAGTGCTGCAGCTAACGCATTAAGCACTCCGCCTGGGGAGTACGGCCGCAAGGCTGAAACTCAAAGGAATTGACGGGGGCCCGCACAAGCGGTGGAGCATGTGGTTTAATTCGAAGCAACGCGAAGAACCTTACCAGGTCTTGACATCCTCTGACAACCCTAGAGATAGGGCGTTCCCCTTCGGGGGACAGAGTGACAGGTGG	>H7JXH6D02I516Q CACGCCGTAAACGATGAGTGCTAAGTGTTAGAGGGTTTCCGCCCTTTAGTGCTGCAGCTAACGCATTAAGCACTCCGCCTGGGGAGTACGGCCGCAAGGCTGAAACTCAAAGGAATTGACGGGGGCCCGCACAAGCGGTGGAGCATGTGGTTTAATTCGAAGCAACGCGAAGAACCTTACCAGGTCTTGACATCCTCTGACAACCCTAGAGATAGGGCGTTCCCCTTCGGGGGACAGAGTGACAGGTGG	S000131291	1	Bacillus shackletonii (T); LMG 18435; AJ250318	Firmicutes	Bacilli		Bacillales		Bacillaceae 1	Bacillus	0	0	0	0	0	0	0	0	0	0	0	0	0	0	0	0	0	0	0	0	0	0	0	0	0	0	0	0	0	0	0	0
H7JXH6D02HKJN4	15	H7JXH6D02HKJN4	Bacteria(100);Firmicutes(100);Bacilli(99.9);Bacillales(99.8);Bacillaceae_1(99.8);Geobacillus(99.6);	15	CA-C-G-CCG-T-AAA--C-G---A-TG-A--G--TG-C---T---A-A--G--T--G-T-T--A-G-A-G-G--G-G-----TT-A------A-C-C-C-T-T--T---A-G-T-G--C-T----GT--A--G-C-T-AA-C-G-C-G-T--T--AA-G-C----A---C-T---CC-GC-C-T--GGGG-AG-TA---CG-G-C-C-G-C-A-A-G-GC-T-G-A-A-AC--T--C--AAA---GTAA-TT-G-A-CGGG-G-G---CCC-G--C-A-C-AA-GC-GGT-GG--A-G-C---A-T--GT-G-G-T-TT-----AA-TT-C-G-A-AG-C--AAC-G-C--G-A-A--G-A-A-CC-TT-A-CC-AG--GT-C---TT-G-A--C-A-…	CACGCCGTAAACGATGAGTGCTAAGTGTTAGAGGGGTTAACCCTTTAGTGCTGTAGCTAACGCGTTAAGCACTCCGCCTGGGGAGTACGGCCGCAAGGCTGAAACTCAAAGTAATTGACGGGGGCCCGCACAAGCGGTGGAGCATGTGGTTTAATTCGAAGCAACGCGAAGAACCTTACCAGGTCTTGACATCCCCTGACAACCCTGGAGACAGGGCGTTCCTCCCTTGCGGGAGGACAGGGTGACAGGTGG	>H7JXH6D02HKJN4 CACGCCGTAAACGATGAGTGCTAAGTGTTAGAGGGGTTAACCCTTTAGTGCTGTAGCTAACGCGTTAAGCACTCCGCCTGGGGAGTACGGCCGCAAGGCTGAAACTCAAAGTAATTGACGGGGGCCCGCACAAGCGGTGGAGCATGTGGTTTAATTCGAAGCAACGCGAAGAACCTTACCAGGTCTTGACATCCCCTGACAACCCTGGAGACAGGGCGTTCCTCCCTTGCGGGAGGACAGGGTGACAGGTGG	S000437951	0.971	Bacillus sp. ICPS6; U59630	Firmicutes	Bacilli		Bacillales		Bacillaceae 1	Geobacillus	0	15	0	0	0	0	0	0	0	0	0	0	0	0	0	0	0	0	0	0	0	0	0	0	0	0	0	0	0	0	0	0
H7JXH6D02F0VBS	15	H7JXH6D02F0VBS	Bacteria(100);Firmicutes(100);Bacilli(100);Lactobacillales(99.8);Lactobacillaceae(99.7);Lactobacillus(97.7);	15	CA-T-G-CCG-T-AAA--C-G---A-TG-A--G--TG-C---T---A-G--G--T--G-G-T--G-G-A-G-G--G-T-----TT-CC-----G-C-C-C-T-T--C---A-G-T-G--C-C----GG--A--G-C-T-AA-C-G-C-A-T--T--AA-G-C----A---C-T---CC-GC-C-T--GGGG-AG-TA---CG-A-C-C-G-C-A-A-G-GT-T-G-A-A-AC--T--C--AAA---GGAA-TT-G-A-CGGG-G-G---CCC-G--C-A-C-AA-GC-GGT-GG--A-G-C---A-T--GT-G-G-T-TT-----AA-TT-C-G-A-AG-C--TAC-G-C--G-A-A--G-A-A-CC-TT-A-CC-AG--GT-C---TT-G-A--C-A-…	CATGCCGTAAACGATGAGTGCTAGGTGGTGGAGGGTTTCCGCCCTTCAGTGCCGGAGCTAACGCATTAAGCACTCCGCCTGGGGAGTACGACCGCAAGGTTGAAACTCAAAGGAATTGACGGGGGCCCGCACAAGCGGTGGAGCATGTGGTTTAATTCGAAGCTACGCGAAGAACCTTACCAGGTCTTGACATCTTGCGCTAACCTAAGAGATTAGGCGTTCCCTTCGGGGACGCAATGACAGGTGG	>H7JXH6D02F0VBS CATGCCGTAAACGATGAGTGCTAGGTGGTGGAGGGTTTCCGCCCTTCAGTGCCGGAGCTAACGCATTAAGCACTCCGCCTGGGGAGTACGACCGCAAGGTTGAAACTCAAAGGAATTGACGGGGGCCCGCACAAGCGGTGGAGCATGTGGTTTAATTCGAAGCTACGCGAAGAACCTTACCAGGTCTTGACATCTTGCGCTAACCTAAGAGATTAGGCGTTCCCTTCGGGGACGCAATGACAGGTGG	S000015720	0.987	Lactobacillus pontis (T); LTH 2587; X76329	Firmicutes	Bacilli		Lactobacillales		Lactobacillaceae	Lactobacillus	0	0	0	0	0	0	0	0	0	0	0	15	0	0	0	0	0	0	0	0	0	0	0	0	0	0	0	0	0	0	0	0
H7JXH6D02GGXRG	15	H7JXH6D02GGXRG	Bacteria(100);"Proteobacteria"(100);Gammaproteobacteria(100);Oceanospirillales(95.7);Oceanospirillaceae(95.7);Marinomonas(95.3);	15	CA-C-G-CCG-T-AAA--C-G---A-TG-T--C--TA-C---T---A-G--C--C--G-T-T--G-G-G-T-T--G--------T-AA-------T-G-A-C-T--T---A-G-T-G--G-C----GC--A--G-C-T-AA-C-G-C-A-A--T--AA-G-T----A---G-A---CC-GC-C-T--GGGG-AG-TA---CG-G-C-C-G-C-A-A-G-GT-T-A-A-A-AC--T--C--AAA---TGAA-TT-G-A-CGGG-G-G---CCC-G--C-A-C-AA-GC-GGT-GG--A-G-C---A-T--GT-G-G-T-TT-----AA-TT-C-G-A-AG-C--AAC-G-C--G-A-A--G-A-A-CC-TT-A-CC-TA--CT-C---TT-G-A--C-A-…	CACGCCGTAAACGATGTCTACTAGCCGTTGGGTTGTAATGACTTAGTGGCGCAGCTAACGCAATAAGTAGACCGCCTGGGGAGTACGGCCGCAAGGTTAAAACTCAAATGAATTGACGGGGGCCCGCACAAGCGGTGGAGCATGTGGTTTAATTCGAAGCAACGCGAAGAACCTTACCTACTCTTGACATCCATAGAACATTTGAGAGATCAGATGGTGCCTTCGGGAACTATGAGACAGGTGC	>H7JXH6D02GGXRG CACGCCGTAAACGATGTCTACTAGCCGTTGGGTTGTAATGACTTAGTGGCGCAGCTAACGCAATAAGTAGACCGCCTGGGGAGTACGGCCGCAAGGTTAAAACTCAAATGAATTGACGGGGGCCCGCACAAGCGGTGGAGCATGTGGTTTAATTCGAAGCAACGCGAAGAACCTTACCTACTCTTGACATCCATAGAACATTTGAGAGATCAGATGGTGCCTTCGGGAACTATGAGACAGGTGC	S000019638	0.941	Marinomonas protea; AJ238597	Proteobacteria	Gammaproteobacteria		Oceanospirillales		Oceanospirillaceae	Marinomonas	0	0	0	0	0	0	0	0	0	0	0	0	0	0	0	0	0	0	0	15	0	0	0	0	0	0	0	0	0	0	0	0
H7JXH6D02FSGLZ	14	H7JXH6D02FSGLZ	Bacteria(100);"Tenericutes"(100);Mollicutes(100);Mycoplasmatales(100);Mycoplasmataceae(100);Mycoplasma(100);	14	CA-C-G-CCG-T-AAA--C-G---A-TG-A--T--CA-T---T---A-G--T--C--G-G-C--A-G----------------AG-AA---------------C--T---G-T-T-G--A-C----GC--A--G-C-T-AA-C-G-C-A-T--T--AA-A-T----G---A-T---CC-GC-C-T--GAGT-AG-TA---TG-C-T-C-G-C-A-A-G-AG-T-A-A-A-AC--T--T--AAA---GGAA-TT-G-A-CGGG-G-A---CCC-G--C-A-C-AA-GC-GGT-GG--A-G-C---A-T--GT-G-G-T-TT-----AA-TT-T-G-A-AG-A--TAC-G-C--G-G-A--G-A-A-CC-TT-A-CC-CA--CT-C---TT-G-A--C-A-…	CACGCCGTAAACGATGATCATTAGTCGGCAGAGAACTGTTGACGCAGCTAACGCATTAAATGATCCGCCTGAGTAGTATGCTCGCAAGAGTAAAACTTAAAGGAATTGACGGGGACCCGCACAAGCGGTGGAGCATGTGGTTTAATTTGAAGATACGCGGAGAACCTTACCCACTCTTGACATCCTTCGCAAAGCTATAGAGATATAGTGGAGGTTAACGGAGTGACAGATGG	>H7JXH6D02FSGLZ CACGCCGTAAACGATGATCATTAGTCGGCAGAGAACTGTTGACGCAGCTAACGCATTAAATGATCCGCCTGAGTAGTATGCTCGCAAGAGTAAAACTTAAAGGAATTGACGGGGACCCGCACAAGCGGTGGAGCATGTGGTTTAATTTGAAGATACGCGGAGAACCTTACCCACTCTTGACATCCTTCGCAAAGCTATAGAGATATAGTGGAGGTTAACGGAGTGACAGATGG	S000387267	1	Mycoplasma salivarium (T); PG20(T); AF125583	Tenericutes	Mollicutes		Mycoplasmatales		Mycoplasmataceae	Mycoplasma	0	0	0	0	0	0	0	0	0	0	0	0	0	0	0	0	0	0	0	0	0	0	0	0	0	0	0	0	0	0	0	0
H7JXH6D02G1T1J	14	H7JXH6D02G1T1J	Bacteria(100);"Proteobacteria"(100);Gammaproteobacteria(100);"Enterobacteriales"(100);Enterobacteriaceae(100);Salmonella(61.2);	14	CA-C-G-CCG-T-AAA--C-G---A-TG-T--C--GA-C---T---T-G--G--A--G-G-T--T-G-T-G-C--C------CTT-GA-------G-G-C-G-T--G---G-C-T-T--C-C----GG--A--G-C-T-AA-C-G-C-G-T--T--AA-G-T----C---G-A---CC-GC-C-T--GGGG-AG-TA---CG-G-C-C-G-C-A-A-G-GT-T-A-A-A-AC--T--C--AAA---TGAA-TT-G-A-CGGG-G-G---CCC-G--C-A-C-AA-GC-GGT-GG--A-G-C---A-T--GT-G-G-T-TT-----AA-TT-C-G-A-TG-C--AAC-G-C--G-A-A--G-A-A-CC-TT-A-CC-TG--GT-C---TT-G-A--C-A-…	CACGCCGTAAACGATGTCGACTTGGAGGTTGTGCCCTTGAGGCGTGGCTTCCGGAGCTAACGCGTTAAGTCGACCGCCTGGGGAGTACGGCCGCAAGGTTAAAACTCAAATGAATTGACGGGGGCCCGCACAAGCGGTGGAGCATGTGGTTTAATTCGATGCAACGCGAAGAACCTTACCTGGTCTTGACATCCACAGAACTTTCCAGAGATGGATTGGTGCCTTCGGGAACTGTGAGACAGGTGC	>H7JXH6D02G1T1J CACGCCGTAAACGATGTCGACTTGGAGGTTGTGCCCTTGAGGCGTGGCTTCCGGAGCTAACGCGTTAAGTCGACCGCCTGGGGAGTACGGCCGCAAGGTTAAAACTCAAATGAATTGACGGGGGCCCGCACAAGCGGTGGAGCATGTGGTTTAATTCGATGCAACGCGAAGAACCTTACCTGGTCTTGACATCCACAGAACTTTCCAGAGATGGATTGGTGCCTTCGGGAACTGTGAGACAGGTGC	S000003908	1	Escherichia coli; Z83205	Proteobacteria	Gammaproteobacteria		Enterobacteriales		Enterobacteriaceae	Escherichia/Shigella	0	0	0	0	0	0	0	0	0	0	0	0	0	0	0	0	0	0	0	0	0	0	0	0	0	0	0	0	0	0	0	0
H7JXH6D02GDU4M	14	H7JXH6D02GDU4M	Bacteria(100);"Proteobacteria"(100);Gammaproteobacteria(100);Pseudomonadales(100);Pseudomonadaceae(100);Pseudomonas(100);	14	CA-C-G-CCG-T-AAA--C-G---A-TG-T--C--AA-C---T---A-G--C--C--G-T-T--G-G-G-A-G--T------CTT-GA-------A-C-T-C-T--T---A-G-T-G--G-C----GC--A--G-C-T-AA-C-G-C-A-T--T--AA-G-T----T---G-A---CC-GC-C-T--GGGG-AG-TA---CG-G-C-C-G-C-A-A-G-GT-T-A-A-A-AC--T--C--AAA---TGAA-TT-G-A-CGGG-G-G---CCC-G--C-A-C-AA-GC-GGT-GG--A-G-C---A-T--GT-G-G-T-TT-----AA-TT-C-G-A-AG-C--AAC-G-C--G-A-A--G-A-A-CC-TT-A-CC-AG--GC-C---TT-G-A--C-A-…	CACGCCGTAAACGATGTCAACTAGCCGTTGGGAGTCTTGAACTCTTAGTGGCGCAGCTAACGCATTAAGTTGACCGCCTGGGGAGTACGGCCGCAAGGTTAAAACTCAAATGAATTGACGGGGGCCCGCACAAGCGGTGGAGCATGTGGTTTAATTCGAAGCAACGCGAAGAACCTTACCAGGCCTTGACATCCAATGAACTTTCCAGAGATGGATTGGTGCCTTCGGGAACATTGAGACAGGTGC	>H7JXH6D02GDU4M CACGCCGTAAACGATGTCAACTAGCCGTTGGGAGTCTTGAACTCTTAGTGGCGCAGCTAACGCATTAAGTTGACCGCCTGGGGAGTACGGCCGCAAGGTTAAAACTCAAATGAATTGACGGGGGCCCGCACAAGCGGTGGAGCATGTGGTTTAATTCGAAGCAACGCGAAGAACCTTACCAGGCCTTGACATCCAATGAACTTTCCAGAGATGGATTGGTGCCTTCGGGAACATTGAGACAGGTGC	S000260088	1	Pseudomonas abietaniphila (T); type strain:ATCC 700689; AJ011504	Proteobacteria	Gammaproteobacteria		Pseudomonadales		Pseudomonadaceae	Pseudomonas	0	0	0	0	0	0	0	0	0	0	0	0	0	0	0	0	0	0	0	0	0	0	0	0	0	0	0	0	0	0	0	0
H7JXH6D02IOIGH	14	H7JXH6D02IOIGH	Bacteria(100);"Bacteroidetes"(100);"Bacteroidia"(97.5);"Bacteroidales"(97.5);"Prevotellaceae"(96.5);Prevotella(72.9);	14	CG-C-A-CAG-T-AAA--C-G---A-TG-G--A--TG-C---C---C-G--C--T--G-T-G--T-G-C-C-----------ATT-TAT----------G-G-T--A---C-G-C-G--G-C----TA--A--G-C-G-AA-A-G-C-G-T--T--AA-G-C----A---T-C---CC-AC-C-T--GGGG-AG-TA---CG-C-C-G-G-C-A-A-C-GG-T-G-A-A-AC--T--C--AAA---GGAA-TT-G-A-CGGG-G-G---CCC-G--C-A-C-AA-GC-GGA-GG--A-A-C---A-T--GT-G-G-T-TT-----AA-TT-C-G-A-TG-A--TAC-G-C--G-A-G--G-A-A-CC-TT-A-CC-CG--GG-C---TT-G-A--A-C-…	CGCACAGTAAACGATGGATGCCCGCTGTGTGCCATTTATGGTACGCGGCTAAGCGAAAGCGTTAAGCATCCCACCTGGGGAGTACGCCGGCAACGGTGAAACTCAAAGGAATTGACGGGGGCCCGCACAAGCGGAGGAACATGTGGTTTAATTCGATGATACGCGAGGAACCTTACCCGGGCTTGAACTGCCGGTGCACGATCCAGAGATGGTGAGGCCCTTCGGGGCGCCGGTGGAGGTGC	>H7JXH6D02IOIGH CGCACAGTAAACGATGGATGCCCGCTGTGTGCCATTTATGGTACGCGGCTAAGCGAAAGCGTTAAGCATCCCACCTGGGGAGTACGCCGGCAACGGTGAAACTCAAAGGAATTGACGGGGGCCCGCACAAGCGGAGGAACATGTGGTTTAATTCGATGATACGCGAGGAACCTTACCCGGGCTTGAACTGCCGGTGCACGATCCAGAGATGGTGAGGCCCTTCGGGGCGCCGGTGGAGGTGC	S000500012	0.824	Prevotella micans (T); E7.56; AF481228	Bacteroidetes	Bacteroidia		Bacteroidales		Prevotellaceae	Prevotella	1	0	0	0	0	0	0	0	0	0	0	0	0	0	0	0	0	0	0	0	0	0	0	0	0	0	7	2	1	0	0	0
H7JXH6D02ID3D1	14	H7JXH6D02ID3D1	Bacteria(100);"Fusobacteria"(100);"Fusobacteria"(100);"Fusobacteriales"(100);"Leptotrichiaceae"(100);Sneathia(100);	14	CT-A-G-CTG-T-AAA--C-G---A-TG-A--T--CA-C---T---G-G--G--T--G-T-G--G-G-G-A-T---------GCG-AA---------G-T-C-T--C---T-G-T-G--C-C----GA--A--G-C-A-AA-A-G-C-G-A--T--AA-G-T----G---A-T---CC-GC-C-T--GGGG-AG-TA---CG-T-T-C-G-C-A-A-G-AA-T-G-A-A-AC--T--C--AAA---GGAA-TT-G-ACGGGG-G-G---CCC-G--C-A-C-AA-GT-GGT-GG--A-G-C---A-T--GT-G-G-T-TT-----AA-TT-C-G-A-CG-C--AAC-G-C--G-A-G--G-A-A-CC-TT-A-CC-AG--AT-C---TT-G-A--C-A-…	CTAGCTGTAAACGATGATCACTGGGTGTGGGGATGCGAAGTCTCTGTGCCGAAGCAAAAGCGATAAGTGATCCGCCTGGGGAGTACGTTCGCAAGAATGAAACTCAAAGGAATTGACGGGGGGCCCGCACAAGTGGTGGAGCATGTGGTTTAATTCGACGCAACGCGAGGAACCTTACCAGATCTTGACATCCTCCGAAGAGCATAGAAGTATGCTTGTGCCTACGGGAACGGAGAGACAGGTGG	>H7JXH6D02ID3D1 CTAGCTGTAAACGATGATCACTGGGTGTGGGGATGCGAAGTCTCTGTGCCGAAGCAAAAGCGATAAGTGATCCGCCTGGGGAGTACGTTCGCAAGAATGAAACTCAAAGGAATTGACGGGGGGCCCGCACAAGTGGTGGAGCATGTGGTTTAATTCGACGCAACGCGAGGAACCTTACCAGATCTTGACATCCTCCGAAGAGCATAGAAGTATGCTTGTGCCTACGGGAACGGAGAGACAGGTGG	S000096693	0.941	Sneathia sanguinegens (T); CCUG 41628T; AJ344093	Fusobacteria	Fusobacteria		Fusobacteriales		Leptotrichiaceae	Sneathia	0	0	0	0	0	0	0	0	0	0	0	0	0	0	0	0	0	0	0	0	0	1	0	0	0	1	0	0	2	0	0	0
H7JXH6D02FZ4FN	14	H7JXH6D02FZ4FN	Bacteria(100);"Bacteroidetes"(100);"Bacteroidia"(100);"Bacteroidales"(100);"Prevotellaceae"(100);Prevotella(100);	14	CG-C-A-CGG-T-AAA--C-G---A-TG-G--A--TG-C---T---C-G--C--T--A-T-T--C-G-T-C-C--T-------TT-TG-----------G-A-T--G---A-G-T-G--G-C----CA--A--G-T-G-AA-A-A-C-A-T--T--AA-G-C----A---T-C---CC-AC-C-T--GGGG-AG-TA---CG-C-C-G-G-C-A-A-C-GG-T-G-A-A-AC--T--C--AAA---GGAA-TT-G-A-CGGG-G-G---CCC-G--C-A-C-AA-GC-GGA-GG--A-A-C---A-T--GT-G-G-T-TT-----AA-TT-C-G-A-TG-A--TAC-G-C--G-A-G--G-A-A-CC-TT-A-CC-CG--GG-C---TT-G-A--A-C-…	CGCACGGTAAACGATGGATGCTCGCTATTCGTCCTTTTGGATGAGTGGCCAAGTGAAAACATTAAGCATCCCACCTGGGGAGTACGCCGGCAACGGTGAAACTCAAAGGAATTGACGGGGGCCCGCACAAGCGGAGGAACATGTGGTTTAATTCGATGATACGCGAGGAACCTTACCCGGGCTTGAACTGCCAGCGAACGATACAGAGATGTTGAGGCCCTTCGGGGCGCTGGTGGAGGTGC	>H7JXH6D02FZ4FN CGCACGGTAAACGATGGATGCTCGCTATTCGTCCTTTTGGATGAGTGGCCAAGTGAAAACATTAAGCATCCCACCTGGGGAGTACGCCGGCAACGGTGAAACTCAAAGGAATTGACGGGGGCCCGCACAAGCGGAGGAACATGTGGTTTAATTCGATGATACGCGAGGAACCTTACCCGGGCTTGAACTGCCAGCGAACGATACAGAGATGTTGAGGCCCTTCGGGGCGCTGGTGGAGGTGC	S000750307	0.974	Prevotella timonensis (T); 4401737; DQ518919	Bacteroidetes	Bacteroidia		Bacteroidales		Prevotellaceae	Prevotella	0	0	0	0	0	0	0	0	0	0	0	0	0	0	0	0	0	0	0	0	0	0	0	0	0	0	0	0	0	0	0	0
H7JXH6D02FV539	13	H7JXH6D02FV539	Bacteria(100);"Spirochaetes"(100);Spirochaetes(100);Spirochaetales(100);Spirochaetaceae(100);Treponema(100);	13	CG-C-A-CAG-T-CAA--C-G---A-TG-T--G--CA-C---T---A-G--A--T--G-T-C--T-G-T-C-C----------AT-GA---------G-G-G-T--G---G-G-T-G--T-C----AA--A--G-C-A-AA-C-G-C-G-A--T--AA-G-T----G---C-A---CC-GC-C-T--GGGG-AG-TA---TG-C-C-C-G-C-A-A-G-GG-T-G-A-A-AC--T--C--AAA---GGAA-TT-G-A-CGGG-G-G---CCC-G--C-A-C-AA-GC-GGT-GG--A-G-C---A-T--GT-G-G-T-TT-----AA-TT-C-G-A-TG-G--TAC-G-C--G-A-G--G-A-A-CC-TT-A-CC-TG--GG-T---TT-G-A--C-A-…	CGCACAGTCAACGATGTGCACTAGATGTCTGTCCATGAGGGTGGGTGTCAAAGCAAACGCGATAAGTGCACCGCCTGGGGAGTATGCCCGCAAGGGTGAAACTCAAAGGAATTGACGGGGGCCCGCACAAGCGGTGGAGCATGTGGTTTAATTCGATGGTACGCGAGGAACCTTACCTGGGTTTGACATACACAGGGATTATGTAGAGATATGTAAGCGCAGCAATGCGCCTGTGAACAGGTGC	>H7JXH6D02FV539 CGCACAGTCAACGATGTGCACTAGATGTCTGTCCATGAGGGTGGGTGTCAAAGCAAACGCGATAAGTGCACCGCCTGGGGAGTATGCCCGCAAGGGTGAAACTCAAAGGAATTGACGGGGGCCCGCACAAGCGGTGGAGCATGTGGTTTAATTCGATGGTACGCGAGGAACCTTACCTGGGTTTGACATACACAGGGATTATGTAGAGATATGTAAGCGCAGCAATGCGCCTGTGAACAGGTGC	S000427710	0.975	Treponema sp. V:19:D36; AF023044	Spirochaetes	Spirochaetes		Spirochaetales		Spirochaetaceae	Treponema	0	0	0	0	0	0	0	0	0	0	0	0	0	0	0	0	0	0	0	0	0	0	0	0	0	0	0	0	0	0	0	0
H7JXH6D02H7525	13	H7JXH6D02H7525	Bacteria(100);"Proteobacteria"(100);Alphaproteobacteria(100);Rhizobiales(100);Bradyrhizobiaceae(100);Afipia(76.3);	13	CA-C-G-CCG-T-AAA--C-G---A-TG-A--A--TG-C---C---A-G--C--C--G-T-T--A-G-T-G-G--G------TTT-A--------C-T-C-A-C--T---A-G-T-G--G-C----GC--A--G-C-T-AA-C-G-C-T-T--T--AA-G-C----A---T-T---CC-GC-C-T--GGGG-AG-TA---CG-G-T-C-G-C-A-A-G-AT-T-A-A-A-AC--T--C--AAA---GGAA-TT-G-A-CGGG-G-G---CCC-G--C-A-C-AA-GC-GGT-GG--A-G-C---A-T--GT-G-G-T-TT-----AA-TT-C-G-A-CG-C--AAC-G-C--G-C-A--G-A-A-CC-TT-A-CC-AG--CC-C---TT-G-A--C-A-…	CACGCCGTAAACGATGAATGCCAGCCGTTAGTGGGTTTACTCACTAGTGGCGCAGCTAACGCTTTAAGCATTCCGCCTGGGGAGTACGGTCGCAAGATTAAAACTCAAAGGAATTGACGGGGGCCCGCACAAGCGGTGGAGCATGTGGTTTAATTCGACGCAACGCGCAGAACCTTACCAGCCCTTGACATGTCTATGACCGGTACCAGAGATGGAACCTTCCCTTCGGGGCATAGAGCACAGGTGC	>H7JXH6D02H7525 CACGCCGTAAACGATGAATGCCAGCCGTTAGTGGGTTTACTCACTAGTGGCGCAGCTAACGCTTTAAGCATTCCGCCTGGGGAGTACGGTCGCAAGATTAAAACTCAAAGGAATTGACGGGGGCCCGCACAAGCGGTGGAGCATGTGGTTTAATTCGACGCAACGCGCAGAACCTTACCAGCCCTTGACATGTCTATGACCGGTACCAGAGATGGAACCTTCCCTTCGGGGCATAGAGCACAGGTGC	S000727996	1	Rhodopseudomonas sp. ORS 1416ri; AJ968691	Proteobacteria	Alphaproteobacteria		Rhizobiales		Bradyrhizobiaceae	unclassified_Bradyrhizobiaceae	0	0	0	0	0	0	0	0	0	0	0	0	0	0	0	0	0	0	0	0	0	0	0	0	0	0	0	0	0	0	0	0
H7JXH6D02GQGCM	13	H7JXH6D02GQGCM	Bacteria(100);Firmicutes(100);Clostridia(100);Clostridiales(100);Clostridiales_Incertae_Sedis_XI(100);Finegoldia(100);	13	CA-C-G-CCG-T-AAA--C-G---A-TG-A--A--TG-C---T---A-G--G--T--G-T-T--G-G-G-G-G----------TC-AA---------A-C-C-T--C---G-G-T-G--C-C----GA--A--G-T-T-AA-C-A-C-A-T--T--AA-G-C----A---T-T---CC-GC-C-T--GGGG-AG-TA---CG-C-A-C-G-C-A-A-G-TG-T-G-A-A-AC--T--C--AAA---GGAA-TT-G-A-CGGG-G-A---CCC-G--C-A-C-AA-GC-AGC-GG--A-G-C---A-T--GT-G-G-T-TT-----AA-TT-C-G-A-TG-C--AAC-G-C--G-A-A--G-A-A-CC-TT-A-CC-AG--GG-C---TT-G-A--C-A-…	CACGCCGTAAACGATGAATGCTAGGTGTTGGGGGTCAAACCTCGGTGCCGAAGTTAACACATTAAGCATTCCGCCTGGGGAGTACGCACGCAAGTGTGAAACTCAAAGGAATTGACGGGGACCCGCACAAGCAGCGGAGCATGTGGTTTAATTCGATGCAACGCGAAGAACCTTACCAGGGCTTGACATGTGGGTGAAAGGTATAGAGATATACCCCTCTCTTTATGAGACATCCATACAGGTGG	>H7JXH6D02GQGCM CACGCCGTAAACGATGAATGCTAGGTGTTGGGGGTCAAACCTCGGTGCCGAAGTTAACACATTAAGCATTCCGCCTGGGGAGTACGCACGCAAGTGTGAAACTCAAAGGAATTGACGGGGACCCGCACAAGCAGCGGAGCATGTGGTTTAATTCGATGCAACGCGAAGAACCTTACCAGGGCTTGACATGTGGGTGAAAGGTATAGAGATATACCCCTCTCTTTATGAGACATCCATACAGGTGG	S000319462	1	Finegoldia magna; ATCC 29328; AB109769	Firmicutes	Clostridia		Clostridiales		Clostridiales_Incertae Sedis XI	Finegoldia	2	6	0	0	0	0	0	0	0	0	2	0	0	0	0	0	0	0	0	0	0	0	0	0	0	0	0	0	0	0	0	0
H7JXH6D02HQ3G2	13	H7JXH6D02HQ3G2	Bacteria(100);Firmicutes(100);Bacilli(100);Bacillales(100);Bacillaceae_1(100);Geobacillus(100);	13	CA-C-G-CCG-T-AAA--C-G---A-TG-A--G--TG-C---T---A-A--G--T--G-T-T--A-G-A-G-G--G-G-----TC-AC-----A-C-C-C-T-T--T---A-G-T-G--C-T----GC--A--G-C-T-AA-C-G-C-G-A--T--AA-G-C----A---C-T---CC-GC-C-T--GGGG-AG-TA---CG-G-C-C-G-C-A-A-G-GC-T-G-A-A-AC--T--C--AAA---GGAA-TT-G-A-CGGG-G-G---CCC-G--C-A-C-AA-GC-GGT-GG--A-G-C---A-T--GT-G-G-T-TT-----AA-TT-C-G-A-AG-C--AAC-G-C--G-A-A--G-A-A-CC-TT-A-CC-AG--GT-C---TT-G-A--C-A-…	CACGCCGTAAACGATGAGTGCTAAGTGTTAGAGGGGTCACACCCTTTAGTGCTGCAGCTAACGCGATAAGCACTCCGCCTGGGGAGTACGGCCGCAAGGCTGAAACTCAAAGGAATTGACGGGGGCCCGCACAAGCGGTGGAGCATGTGGTTTAATTCGAAGCAACGCGAAGAACCTTACCAGGTCTTGACATCCCCTGACAACCCAAGAGATTGGGCGTTCCCCCTTCGGGGGGACAGGGTGACAGGTGG	>H7JXH6D02HQ3G2 CACGCCGTAAACGATGAGTGCTAAGTGTTAGAGGGGTCACACCCTTTAGTGCTGCAGCTAACGCGATAAGCACTCCGCCTGGGGAGTACGGCCGCAAGGCTGAAACTCAAAGGAATTGACGGGGGCCCGCACAAGCGGTGGAGCATGTGGTTTAATTCGAAGCAACGCGAAGAACCTTACCAGGTCTTGACATCCCCTGACAACCCAAGAGATTGGGCGTTCCCCCTTCGGGGGGACAGGGTGACAGGTGG	S000005078	1	Geobacillus thermocatenulatus; DSM 730; Z26926	Firmicutes	Bacilli		Bacillales		Bacillaceae 1	Geobacillus	0	0	0	0	0	0	0	0	0	0	0	0	0	0	0	0	1	0	0	0	0	0	0	0	0	0	0	0	0	0	0	0
H7JXH6D02HS26O	13	H7JXH6D02HS26O	Bacteria(100);"Bacteroidetes"(100);"Bacteroidia"(100);"Bacteroidales"(100);"Prevotellaceae"(100);Prevotella(99.8);	13	CG-C-A-CGG-T-AAA--C-G---A-TG-G--A--TG-C---T---C-G--C--T--A-T-T--C-G-T-C-CG-T------TTT-TG-----------G-A-T--G---A-G-T-G--G-C----CA--A--G-T-G-AA-A-A-C-A-T--T--AA-G-C----A---T-C---CC-AC-C-T--GGGG-AG-TA---CG-C-C-G-G-C-A-A-C-GG-T-G-A-A-AC--T--C--AAA---GGAA-TT-G-A-CGGG-G-G---CCC-G--C-A-C-AA-GC-GGA-GG--A-A-C---A-T--GT-G-G-T-TT-----AA-TT-C-G-A-TG-A--TAC-G-C--G-A-G--G-A-A-CC-TT-A-CC-CG--GG-C---TT-G-A--A-C-…	CGCACGGTAAACGATGGATGCTCGCTATTCGTCCGTTTTTGGATGAGTGGCCAAGTGAAAACATTAAGCATCCCACCTGGGGAGTACGCCGGCAACGGTGAAACTCAAAGGAATTGACGGGGGCCCGCACAAGCGGAGGAACATGTGGTTTAATTCGATGATACGCGAGGAACCTTACCCGGGCTTGAACTGCCAGCGAACGATACAGAGATGTTGAGGCCCTTCGGGGCGCTGGTGGAGGTGC	>H7JXH6D02HS26O CGCACGGTAAACGATGGATGCTCGCTATTCGTCCGTTTTTGGATGAGTGGCCAAGTGAAAACATTAAGCATCCCACCTGGGGAGTACGCCGGCAACGGTGAAACTCAAAGGAATTGACGGGGGCCCGCACAAGCGGAGGAACATGTGGTTTAATTCGATGATACGCGAGGAACCTTACCCGGGCTTGAACTGCCAGCGAACGATACAGAGATGTTGAGGCCCTTCGGGGCGCTGGTGGAGGTGC	S000750307	0.962	Prevotella timonensis (T); 4401737; DQ518919	Bacteroidetes	Bacteroidia		Bacteroidales		Prevotellaceae	Prevotella	0	0	0	0	0	0	0	0	0	0	0	0	0	0	0	0	0	0	0	0	0	0	0	0	0	0	0	13	0	0	0	0
H7JXH6D02I2VHM	13	H7JXH6D02I2VHM	Bacteria(100);"Fusobacteria"(100);"Fusobacteria"(100);"Fusobacteriales"(100);"Fusobacteriaceae"(100);Fusobacterium(99.6);	13	CA-C-G-CCG-T-AAA--C-G---A-TG-A--T--TA-C---T---A-G--G--T--G-T-T--G-G-G-G-G----------TC-GA---------A-C-C-T--C---A-G-C-G--C-C----CA--A--G-C-A-AA-C-G-C-G-A--T--AA-G-T----A---A-T---CC-GC-C-T--GGGG-AG-TA---CG-T-A-C-G-C-A-A-G-TA-T-G-A-A-AC--T--C--AAA---GGAA-TT-G-A-CGGG-G-A---CCC-G--C-A-C-AA-GC-GGT-GG--A-G-C---A-T--GT-G-G-T-TT-----AA-TT-C-G-A-CG-C--AAC-G-C--G-A-G--G-A-A-CC-TT-A-CC-AG--CG-T---TT-G-A--C-A-…	CACGCCGTAAACGATGATTACTAGGTGTTGGGGGTCGAACCTCAGCGCCCAAGCAAACGCGATAAGTAATCCGCCTGGGGAGTACGTACGCAAGTATGAAACTCAAAGGAATTGACGGGGACCCGCACAAGCGGTGGAGCATGTGGTTTAATTCGACGCAACGCGAGGAACCTTACCAGCGTTTGACATCTTAGGAATGAGACAGAGATGTTTCAGTGTCACTTCGGTGAAACCTAAGACAGGTGG	>H7JXH6D02I2VHM CACGCCGTAAACGATGATTACTAGGTGTTGGGGGTCGAACCTCAGCGCCCAAGCAAACGCGATAAGTAATCCGCCTGGGGAGTACGTACGCAAGTATGAAACTCAAAGGAATTGACGGGGACCCGCACAAGCGGTGGAGCATGTGGTTTAATTCGACGCAACGCGAGGAACCTTACCAGCGTTTGACATCTTAGGAATGAGACAGAGATGTTTCAGTGTCACTTCGGTGAAACCTAAGACAGGTGG	S001243315	0.962	Fusobacterium periodonticum; ChDC F267; FJ471668	Fusobacteria	Fusobacteria		Fusobacteriales		Fusobacteriaceae	Fusobacterium	0	0	0	0	0	0	0	0	0	0	0	0	0	0	0	0	0	0	0	0	0	0	0	0	0	0	0	0	0	0	0	0
H7JXH6D02JJJ8Q	13	H7JXH6D02JJJ8Q	Bacteria(100);"Spirochaetes"(97.8);Spirochaetes(97.8);Spirochaetales(97.8);Spirochaetaceae(97.7);Treponema(97.7);	13	CA-C-A-CCG-T-AAA--C-G---A-TG-T--A--CA-C---T---A-G--G--T--G-T-T--G-G-G-G-C----------AA-GA---------G-C-T-T--C---A-G-T-G--C-C----AA--A--G-C-A-AA-C-G-C-G-A--T--AA-G-T----G---T-A---CC-GC-C-T--GGGG-AG-TA---TG-C-C-C-G-C-A-A-G-GG-T-G-A-A-AC--T--C--AAA---GGAA-TT-G-A-CGGG-G-G---CCC-G--C-A-C-AA-GC-GGT-GG--A-G-C---A-T--GT-G-G-T-TT-----AA-TT-C-G-A-TG-G--TAC-G-C--G-A-G--G-A-A-CC-TT-A-CC-TG--GG-T---TT-G-A--C-A-…	CACACCGTAAACGATGTACACTAGGTGTTGGGGCAAGAGCTTCAGTGCCAAAGCAAACGCGATAAGTGTACCGCCTGGGGAGTATGCCCGCAAGGGTGAAACTCAAAGGAATTGACGGGGGCCCGCACAAGCGGTGGAGCATGTGGTTTAATTCGATGGTACGCGAGGAACCTTACCTGGGTTTGACATCTAGTGGAATGCCTTAGAGATAAGGTAGTGTAGTTTACTACACCGCTAGACAGGTGC	>H7JXH6D02JJJ8Q CACACCGTAAACGATGTACACTAGGTGTTGGGGCAAGAGCTTCAGTGCCAAAGCAAACGCGATAAGTGTACCGCCTGGGGAGTATGCCCGCAAGGGTGAAACTCAAAGGAATTGACGGGGGCCCGCACAAGCGGTGGAGCATGTGGTTTAATTCGATGGTACGCGAGGAACCTTACCTGGGTTTGACATCTAGTGGAATGCCTTAGAGATAAGGTAGTGTAGTTTACTACACCGCTAGACAGGTGC	S000427719	1	Treponema sp. I:F:D13; AF023053	Spirochaetes	Spirochaetes		Spirochaetales		Spirochaetaceae	Treponema	0	0	0	0	0	0	0	0	0	0	0	0	0	0	0	0	0	0	0	0	0	0	0	0	0	0	0	0	0	0	0	0
H7JXH6D02HLH8Y	12	H7JXH6D02HLH8Y	Bacteria(100);Firmicutes(99.4);Clostridia(99.4);Clostridiales(99.4);Lachnospiraceae(99.4);Lachnospiracea_incertae_sedis(62.7);	12	CA-C-G-CGG-T-AAA--C-G---A-TG-A--A--TA-C---T---A-G--G--T--G-T-C--G-G-G-G-A--G-A-----TT-A------A-C-T-C-T-T--C---G-G-T-G--C-C----GT--C--G-C-A-AA-C-G-C-A-G--T--AA-G-T----A---T-T---CC-AC-C-T--GGGG-AG-TA---CG-T-T-C-G-C-A-A-G-AA-T-G-A-A-AC--T--C--AAA---GGAA-TT-G-A-CGGG-G-A---CCC-G--C-A-C-AA-GC-GGT-GG--A-G-C---A-T--GT-G-G-T-TT-----AA-TT-C-G-A-AG-C--AAC-G-C--G-A-A--G-A-A-CC-TT-A-CC-AA--GT-C---TT-G-A--C-A-…	CACGCGGTAAACGATGAATACTAGGTGTCGGGGAGATTAACTCTTCGGTGCCGTCGCAAACGCAGTAAGTATTCCACCTGGGGAGTACGTTCGCAAGAATGAAACTCAAAGGAATTGACGGGGACCCGCACAAGCGGTGGAGCATGTGGTTTAATTCGAAGCAACGCGAAGAACCTTACCAAGTCTTGACATACCGATGACGTCTCTTTAACAGGAGAGTTCCTTCGGGACATCGGATACAGGTGG	>H7JXH6D02HLH8Y CACGCGGTAAACGATGAATACTAGGTGTCGGGGAGATTAACTCTTCGGTGCCGTCGCAAACGCAGTAAGTATTCCACCTGGGGAGTACGTTCGCAAGAATGAAACTCAAAGGAATTGACGGGGACCCGCACAAGCGGTGGAGCATGTGGTTTAATTCGAAGCAACGCGAAGAACCTTACCAAGTCTTGACATACCGATGACGTCTCTTTAACAGGAGAGTTCCTTCGGGACATCGGATACAGGTGG	S000399521	0.787	Ruminococcus obeum; 1-33; AY169419	Firmicutes	Clostridia		Clostridiales		Lachnospiraceae	Blautia	0	0	0	0	0	0	0	0	0	0	0	0	0	0	0	0	0	0	0	0	0	0	0	0	0	0	0	0	0	0	0	0
H7JXH6D02HQ2MY	12	H7JXH6D02HQ2MY	Bacteria(100);"Proteobacteria"(100);Gammaproteobacteria(100);Pseudomonadales(100);Moraxellaceae(100);Acinetobacter(100);	12	CA-T-G-CCG-T-AAA--C-G---A-TG-T--C--TA-C---T---A-G--C--C--G-T-T--G-G-G-G-C--C------TTT-GA-------G-G-C-T-T--T---A-G-T-G--G-C----GC--A--G-C-T-AA-C-G-C-G-A--T--AA-G-T----A---G-A---CC-GC-C-T--GGGG-AG-TA---CG-G-T-C-G-C-A-A-G-AC-T-A-A-A-AC--T--C--AAA---TGAA-TT-G-A-CGGG-G-G---CCC-G--C-A-C-AA-GC-GGT-GG--A-G-C---A-T--GT-G-G-T-TT-----AA-TT-C-G-A-TG-C--AAC-G-C--G-A-A--G-A-A-CC-TT-A-CC-TG--GT-C---TT-G-A--C-A-…	CATGCCGTAAACGATGTCTACTAGCCGTTGGGGCCTTTGAGGCTTTAGTGGCGCAGCTAACGCGATAAGTAGACCGCCTGGGGAGTACGGTCGCAAGACTAAAACTCAAATGAATTGACGGGGGCCCGCACAAGCGGTGGAGCATGTGGTTTAATTCGATGCAACGCGAAGAACCTTACCTGGTCTTGACATAGTAAGAACTTTCCAGAGATGGATTGGTGCCTTCGGGAACTTACATACAGGTGC	>H7JXH6D02HQ2MY CATGCCGTAAACGATGTCTACTAGCCGTTGGGGCCTTTGAGGCTTTAGTGGCGCAGCTAACGCGATAAGTAGACCGCCTGGGGAGTACGGTCGCAAGACTAAAACTCAAATGAATTGACGGGGGCCCGCACAAGCGGTGGAGCATGTGGTTTAATTCGATGCAACGCGAAGAACCTTACCTGGTCTTGACATAGTAAGAACTTTCCAGAGATGGATTGGTGCCTTCGGGAACTTACATACAGGTGC	S000001137	1	Acinetobacter johnsonii; DSM 6963; X81663	Proteobacteria	Gammaproteobacteria		Pseudomonadales		Moraxellaceae	Acinetobacter	0	0	0	0	0	0	0	0	2	0	0	0	0	0	0	0	0	0	0	2	0	0	0	0	0	0	0	0	0	0	0	0
H7JXH6D02JG68Q	12	H7JXH6D02JG68Q	Bacteria(100);"Fusobacteria"(100);"Fusobacteria"(100);"Fusobacteriales"(100);"Fusobacteriaceae"(100);Fusobacterium(99.5);	12	CA-C-G-CTG-T-AAA--C-G---A-TG-A--T--TA-C---T---A-G--G--T--G-T-T--G-G-G-G-G----------TC-GA---------A-C-C-T--C---A-G-C-G--C-C----CA--A--G-C-A-AA-C-G-C-G-A--T--AA-G-T----A---A-T---CC-GC-C-T--GGGG-AG-TA---CG-T-A-C-G-C-A-A-G-TA-T-G-A-A-AC--T--C--AAA---GGAA-TT-G-A-CGGG-G-A---CCC-G--C-A-C-AA-GC-GGT-GG--A-G-C---A-T--GT-G-G-T-TT-----AA-TT-C-G-A-CG-C--AAC-G-C--G-A-G--G-A-A-CC-TT-A-CC-AG--CG-T---TT-G-A--C-A-…	CACGCTGTAAACGATGATTACTAGGTGTTGGGGGTCGAACCTCAGCGCCCAAGCAAACGCGATAAGTAATCCGCCTGGGGAGTACGTACGCAAGTATGAAACTCAAAGGAATTGACGGGGACCCGCACAAGCGGTGGAGCATGTGGTTTAATTCGACGCAACGCGAGGAACCTTACCAGCGTTTGACATCTTAGGAATGAGGTAGAGATATTTCAGTGTCCCTTCGTGGAAACCTAAAGACAGGTGG	>H7JXH6D02JG68Q CACGCTGTAAACGATGATTACTAGGTGTTGGGGGTCGAACCTCAGCGCCCAAGCAAACGCGATAAGTAATCCGCCTGGGGAGTACGTACGCAAGTATGAAACTCAAAGGAATTGACGGGGACCCGCACAAGCGGTGGAGCATGTGGTTTAATTCGACGCAACGCGAGGAACCTTACCAGCGTTTGACATCTTAGGAATGAGGTAGAGATATTTCAGTGTCCCTTCGTGGAAACCTAAAGACAGGTGG	S001886032	0.975	Fusobacterium nucleatum; _X019; GU407925	Fusobacteria	Fusobacteria		Fusobacteriales		Fusobacteriaceae	Fusobacterium	0	0	0	0	0	0	0	0	0	0	0	0	0	0	0	0	0	0	0	0	0	12	0	0	0	0	0	0	0	0	0	0
H7JXH6D02GAK1W	12	H7JXH6D02GAK1W	Bacteria(100);"Bacteroidetes"(99.9);"Bacteroidia"(99.4);"Bacteroidales"(99.4);Bacteroidaceae(94.9);Bacteroides(94.9);	12	CA-C-A-CGG-T-AAA--C-G---A-TG-A--A--TA-C---T---C-G--C--T--G-T-T--T-G-C-G-----------ATA-TAC----------G-G-C--A---A-G-C-G--G-C----CA--A--G-C-G-AA-A-G-C-G-T--T--AA-G-T----A---T-T---CC-AC-C-T--GGGG-AG-TA---CG-C-C-G-G-C-A-A-C-GG-T-G-A-A-AC--T--C--AAA---GGAA-TT-G-A-CGGG-G-G---CCC-G--C-A-C-AA-GC-GGA-GG--A-A-C---A-T--GT-G-G-T-TT-----AA-TT-C-G-A-TG-A--TAC-G-C--G-A-G--G-A-A-CC-TT-A-CC-CG--GG-C---TT-A-A--A-T-…	CACACGGTAAACGATGAATACTCGCTGTTTGCGATATACGGCAAGCGGCCAAGCGAAAGCGTTAAGTATTCCACCTGGGGAGTACGCCGGCAACGGTGAAACTCAAAGGAATTGACGGGGGCCCGCACAAGCGGAGGAACATGTGGTTTAATTCGATGATACGCGAGGAACCTTACCCGGGCTTAAATTGCAGATGAATTACGGTGAAAGCCGTAAGCCGCAAGGCATCTGTGAAGGTGC	>H7JXH6D02GAK1W CACACGGTAAACGATGAATACTCGCTGTTTGCGATATACGGCAAGCGGCCAAGCGAAAGCGTTAAGTATTCCACCTGGGGAGTACGCCGGCAACGGTGAAACTCAAAGGAATTGACGGGGGCCCGCACAAGCGGAGGAACATGTGGTTTAATTCGATGATACGCGAGGAACCTTACCCGGGCTTAAATTGCAGATGAATTACGGTGAAAGCCGTAAGCCGCAAGGCATCTGTGAAGGTGC	S000891446	1	Bacteroides vulgatus ATCC 8482; CP000139	Bacteroidetes	Bacteroidia		Bacteroidales		Bacteroidaceae	Bacteroides	0	0	0	0	0	0	0	0	0	0	0	0	0	0	0	0	0	0	0	0	0	0	0	0	0	0	0	0	0	0	0	0
H7JXH6D02JUF5Z	11	H7JXH6D02JUF5Z	Bacteria(100);Firmicutes(100);Negativicutes(100);Selenomonadales(100);Veillonellaceae(100);Dialister(100);	11	CA-C-G-CCG-T-AAA--C-G---A-TG-G--A--TA-C---T---A-G--G--T--G-T-A--G-G-A-G-G--------TATC-GA-CC------C-C-T-C--C---T-G-T-G--C-C----GG--A--G-T-T-AA-C-G-C-A-A--T--AA-G-T----A---T-C---CC-GC-C-T--GGGA-AG-TA---CG-A-T-C-G-C-A-A-G-AT-T-A-A-A-AC--T--C--AAA---GGAA-TT-G-A-CGGG-G-G---CCC-G--C-A-C-AA-GC-GGT-GG--A-G-T---A-T--GT-G-G-T-TT-----AA-TT-C-G-A-CG-C--AAC-G-C--G-A-A--G-A-A-CC-TT-A-CC-AA--GC-C---TT-G-A--C-A-…	CACGCCGTAAACGATGGATACTAGGTGTAGGAGGTATCGACCCCTCCTGTGCCGGAGTTAACGCAATAAGTATCCCGCCTGGGAAGTACGATCGCAAGATTAAAACTCAAAGGAATTGACGGGGGCCCGCACAAGCGGTGGAGTATGTGGTTTAATTCGACGCAACGCGAAGAACCTTACCAAGCCTTGACATTGATCGCAATCCATAGAAATATGGAGTTCTTCTTCGGAAGACGAGAAAACAGGTGG	>H7JXH6D02JUF5Z CACGCCGTAAACGATGGATACTAGGTGTAGGAGGTATCGACCCCTCCTGTGCCGGAGTTAACGCAATAAGTATCCCGCCTGGGAAGTACGATCGCAAGATTAAAACTCAAAGGAATTGACGGGGGCCCGCACAAGCGGTGGAGTATGTGGTTTAATTCGACGCAACGCGAAGAACCTTACCAAGCCTTGACATTGATCGCAATCCATAGAAATATGGAGTTCTTCTTCGGAAGACGAGAAAACAGGTGG	S000011947	1	Dialister pneumosintes (T); ATCC 33048; X82500	Firmicutes	Negativicutes		Selenomonadales		Veillonellaceae	Dialister	0	0	0	0	0	0	0	0	0	0	0	0	0	0	0	0	0	0	0	0	0	0	0	0	0	0	0	0	0	0	0	0
H7JXH6D02GSERG	11	H7JXH6D02GSERG	Bacteria(100);"Proteobacteria"(99.7);Deltaproteobacteria(99.4);Desulfovibrionales(99.4);Desulfovibrionaceae(88.3);Desulfovibrio(87.8);	11	CA-C-G-CTG-T-AAA--C-G---A-TG-G--A--TG-C---T---A-G--A--T--G-T-C--G-G-G-G-A---------GTA-C----------T-C-T-T--C---G-G-T-G--T-C----GT--A--G-T-T-AA-C-G-C-G-T--T--AA-G-C----A---T-C---CC-GC-C-T--GGGG-AG-TA---CG-G-T-C-G-C-A-A-G-GC-T-G-A-A-AC--T--C--AAA---GAAA-TT-G-A-CGGG-G-G---CCC-G--C-A-C-AA-GC-GGT-GG--A-G-T---A-T--GT-G-G-T-TT-----AA-TT-C-G-A-TG-C--AAC-G-C--G-A-A--G-A-A-CC-TT-A-CC-TA--GG-T---TT-G-A--C-A-…	CACGCTGTAAACGATGGATGCTAGATGTCGGGGAGTACTCTTCGGTGTCGTAGTTAACGCGTTAAGCATCCCGCCTGGGGAGTACGGTCGCAAGGCTGAAACTCAAAGAAATTGACGGGGGCCCGCACAAGCGGTGGAGTATGTGGTTTAATTCGATGCAACGCGAAGAACCTTACCTAGGTTTGACATCCACGGAACCTCTCCGAAACGAGAGGGTGCCCTTCGGGAGCCGTGAGACAGGTGC	>H7JXH6D02GSERG CACGCTGTAAACGATGGATGCTAGATGTCGGGGAGTACTCTTCGGTGTCGTAGTTAACGCGTTAAGCATCCCGCCTGGGGAGTACGGTCGCAAGGCTGAAACTCAAAGAAATTGACGGGGGCCCGCACAAGCGGTGGAGTATGTGGTTTAATTCGATGCAACGCGAAGAACCTTACCTAGGTTTGACATCCACGGAACCTCTCCGAAACGAGAGGGTGCCCTTCGGGAGCCGTGAGACAGGTGC	S000015652	0.987	Desulfovibrio desulfuricans subsp. desulfuricans; MB; ATCC27774; AF192154	Proteobacteria	Deltaproteobacteria		Desulfovibrionales		Desulfovibrionaceae	Desulfovibrio	0	0	0	0	0	0	0	0	0	0	0	0	0	0	0	0	0	0	0	0	0	0	0	0	0	0	0	0	0	0	0	0
H7JXH6D02H6AQF	11	H7JXH6D02H6AQF	Bacteria(100);Firmicutes(100);Clostridia(99.9);Clostridiales(99.9);Lachnospiraceae(99.9);unclassified;	11	CA-C-G-CCG-T-AAA--C-G---A-TG-A--A--TA-C---T---A-G--G--T--G-T-C--G-G-G-G-G--G-C-----GA-A------G-C-C-C-T-T--C---G-G-T-G--C-C----GT--C--G-C-A-AA-C-G-C-A-A--T--AA-G-T----A---T-T---CC-AC-C-T--GGGG-AG-TA---CG-T-T-C-G-C-A-A-G-AA-T-G-A-A-AC--T--C--AAA---GGAA-TT-G-A-CGGG-G-A---CCC-G--C-A-C-AA-GC-GGT-GG--A-G-C---A-T--GT-G-G-T-TT-----AA-TT-C-G-A-AG-C--AAC-G-C--G-A-A--G-A-A-CC-TT-A-CC-AA--GT-C---TT-G-A--C-A-…	CACGCCGTAAACGATGAATACTAGGTGTCGGGGGGCGAAGCCCTTCGGTGCCGTCGCAAACGCAATAAGTATTCCACCTGGGGAGTACGTTCGCAAGAATGAAACTCAAAGGAATTGACGGGGACCCGCACAAGCGGTGGAGCATGTGGTTTAATTCGAAGCAACGCGAAGAACCTTACCAAGTCTTGACATCCCATTGACAGAGCATGTAATGTGCTTTCCCCTCGGGGCAATGGAGACAGGTGG	>H7JXH6D02H6AQF CACGCCGTAAACGATGAATACTAGGTGTCGGGGGGCGAAGCCCTTCGGTGCCGTCGCAAACGCAATAAGTATTCCACCTGGGGAGTACGTTCGCAAGAATGAAACTCAAAGGAATTGACGGGGACCCGCACAAGCGGTGGAGCATGTGGTTTAATTCGAAGCAACGCGAAGAACCTTACCAAGTCTTGACATCCCATTGACAGAGCATGTAATGTGCTTTCCCCTCGGGGCAATGGAGACAGGTGG	S001602626	0.992	Oribacterium sp. oral taxon 102; FB046; GQ422713	Firmicutes	Clostridia		Clostridiales		Lachnospiraceae	Oribacterium	0	0	0	0	0	0	0	0	0	0	0	0	0	0	0	0	0	0	0	0	0	0	0	0	0	0	0	0	0	0	0	0
H7JXH6D02GHUXR	11	H7JXH6D02GHUXR	Bacteria(100);Firmicutes(100);Clostridia(100);Clostridiales(100);Clostridiales_Incertae_Sedis_XI(100);Peptoniphilus(100);	11	CA-C-G-CCG-T-AAA--C-G---A-TG-A--G--TG-C---T---A-G--G--T--G-T-C--G-G-T--------------AT-AA-------------A-T--C---G-G-T-G--C-C----GC--A--G-T-T-AA-C-A-C-A-A--T--AA-G-C----A---C-T---CC-GC-C-T--GGGG-AG-TA---CG-T-G-C-G-C-A-A-G-CA-T-G-A-A-AC--T--C--AAA---GGAA-TT-G-A-CGGG-G-A---CCC-G--C-A-C-AA-GC-AGC-GG--A-G-C---A-T--GT-G-G-T-TT-----AA-TT-C-G-A-AG-C--AAC-G-C--G-A-A--G-A-A-CC-TT-A-CC-AG--GG-C---TT-G-A--C-A-…	CACGCCGTAAACGATGAGTGCTAGGTGTCGGTATAAATCGGTGCCGCAGTTAACACAATAAGCACTCCGCCTGGGGAGTACGTGCGCAAGCATGAAACTCAAAGGAATTGACGGGGACCCGCACAAGCAGCGGAGCATGTGGTTTAATTCGAAGCAACGCGAAGAACCTTACCAGGGCTTGACATATAAGAGACGAACTTAGAGATAAGTTTTCTCTTTGGAAGCCCTTATACAGGTGG	>H7JXH6D02GHUXR CACGCCGTAAACGATGAGTGCTAGGTGTCGGTATAAATCGGTGCCGCAGTTAACACAATAAGCACTCCGCCTGGGGAGTACGTGCGCAAGCATGAAACTCAAAGGAATTGACGGGGACCCGCACAAGCAGCGGAGCATGTGGTTTAATTCGAAGCAACGCGAAGAACCTTACCAGGGCTTGACATATAAGAGACGAACTTAGAGATAAGTTTTCTCTTTGGAAGCCCTTATACAGGTGG	S000432296	0.957	Peptoniphilus lacrimalis (T); CCUG 31350; AF542230	Firmicutes	Clostridia		Clostridiales		Clostridiales_Incertae Sedis XI	Peptoniphilus	0	0	0	0	0	0	0	0	0	0	0	0	0	0	0	0	0	0	0	0	0	0	0	0	0	0	0	0	0	0	0	0
H7JXH6D02HU0PO	11	H7JXH6D02HU0PO	Bacteria(100);Firmicutes(100);Bacilli(100);Lactobacillales(100);Lactobacillaceae(99.9);Lactobacillus(99.9);	11	CA-T-G-CCG-T-AAA--C-G---A-TG-A--G--TG-C---T---A-G--G--T--G-T-T--G-G-A-G-G--G-T-----TT-CC-----G-C-C-C-T-T--C---A-G-T-G--C-C----GG--A--G-C-T-AA-C-G-C-A-T--T--AA-G-C----A---C-T---CC-GC-C-T--GGGG-AG-TA---CG-A-C-C-G-C-A-A-G-GT-T-G-A-A-AC--T--C--AAA---GGAA-TT-G-A-CGGG-G-G---CCC-G--C-A-C-AA-GC-GGT-GG--A-G-C---A-T--GT-G-G-T-TT-----AA-TT-C-G-A-AG-C--AAC-G-C--G-A-A--G-A-A-CC-TT-A-CC-AG--GT-C---TT-G-A--C-A-…	CATGCCGTAAACGATGAGTGCTAGGTGTTGGAGGGTTTCCGCCCTTCAGTGCCGGAGCTAACGCATTAAGCACTCCGCCTGGGGAGTACGACCGCAAGGTTGAAACTCAAAGGAATTGACGGGGGCCCGCACAAGCGGTGGAGCATGTGGTTTAATTCGAAGCAACGCGAAGAACCTTACCAGGTCTTGACATCCAGTGCAAACCTAAGAGATTAGGCGTTCCCTTCGGGGACGCAATGACAGGTGG	>H7JXH6D02HU0PO CATGCCGTAAACGATGAGTGCTAGGTGTTGGAGGGTTTCCGCCCTTCAGTGCCGGAGCTAACGCATTAAGCACTCCGCCTGGGGAGTACGACCGCAAGGTTGAAACTCAAAGGAATTGACGGGGGCCCGCACAAGCGGTGGAGCATGTGGTTTAATTCGAAGCAACGCGAAGAACCTTACCAGGTCTTGACATCCAGTGCAAACCTAAGAGATTAGGCGTTCCCTTCGGGGACGCAATGACAGGTGG	S000015720	0.917	Lactobacillus pontis (T); LTH 2587; X76329	Firmicutes	Bacilli		Lactobacillales		Lactobacillaceae	Lactobacillus	0	0	0	0	0	0	0	0	0	0	0	0	0	0	0	0	0	0	0	0	0	0	0	0	0	0	0	0	0	0	0	0
H7JXH6D02FLIU1	11	H7JXH6D02FLIU1	Bacteria(100);"Proteobacteria"(100);Gammaproteobacteria(100);Pseudomonadales(100);Pseudomonadaceae(100);Pseudomonas(99.2);	11	CA-C-G-CCG-T-AAA--C-G---A-TG-T--C--AA-C---T---A-G--C--C--G-T-T--G-G-A-A-T--C------CTT-GA-------G-A-T-T-T--T---A-G-T-G--G-C----GC--A--G-C-T-AA-C-G-C-A-T--T--AA-G-T----T---G-A---CC-GC-C-T--GGGG-AG-TA---CG-G-C-C-G-C-A-A-G-GT-T-A-A-A-AC--T--C--AAA---TGAA-TT-G-A-CGGG-G-G---CCC-G--C-A-C-AA-GC-GGT-GG--A-G-C---A-T--GT-G-G-T-TT-----AA-TT-C-G-A-AG-C--AAC-G-C--G-A-A--G-A-A-CC-TT-A-CC-AG--GC-C---TT-G-A--C-A-…	CACGCCGTAAACGATGTCAACTAGCCGTTGGAATCCTTGAGATTTTAGTGGCGCAGCTAACGCATTAAGTTGACCGCCTGGGGAGTACGGCCGCAAGGTTAAAACTCAAATGAATTGACGGGGGCCCGCACAAGCGGTGGAGCATGTGGTTTAATTCGAAGCAACGCGAAGAACCTTACCAGGCCTTGACATCCAATGAACTTTCTAGAGATAGATTGGTGCCTTCGGGAACATTGAGACAGGTGC	>H7JXH6D02FLIU1 CACGCCGTAAACGATGTCAACTAGCCGTTGGAATCCTTGAGATTTTAGTGGCGCAGCTAACGCATTAAGTTGACCGCCTGGGGAGTACGGCCGCAAGGTTAAAACTCAAATGAATTGACGGGGGCCCGCACAAGCGGTGGAGCATGTGGTTTAATTCGAAGCAACGCGAAGAACCTTACCAGGCCTTGACATCCAATGAACTTTCTAGAGATAGATTGGTGCCTTCGGGAACATTGAGACAGGTGC	S000352428	0.95	Pseudomonas sp. CH8; AJ582401	Proteobacteria	Gammaproteobacteria		Pseudomonadales		Pseudomonadaceae	Pseudomonas	0	0	0	0	0	0	0	0	0	0	0	0	0	0	0	0	0	0	0	0	0	0	0	0	0	0	0	0	0	0	0	0
H7JXH6D02HUJGC	11	H7JXH6D02HUJGC	Bacteria(100);Firmicutes(100);Bacilli(100);Bacillales(99.9);Planococcaceae(99.6);Viridibacillus(80.4);	11	CA-C-G-CCG-T-AAA--C-G---A-TG-A--G--TG-C---T---A-A--G--T--G-T-T--A-G-G-G-G--G-T-----TT-CC-----G-C-C-C-C-T--T---A-G-T-G--C-T----GC--A--G-C-T-AA-C-G-C-A-T--T--AA-G-C----A---C-T---CC-GC-C-T--GGGG-AG-TA---CG-G-C-C-G-C-A-A-G-GT-T-G-A-A-AC--T--C--AAA---GGAA-TT-G-A-CGGG-G-G---CCC-G--C-A-C-AA-GC-GGT-GG--A-G-C---A-T--GT-G-G-T-TT-----AA-TT-C-G-A-AG-C--AAC-G-C--G-A-A--G-A-A-CC-TT-A-CC-AG--GT-C---TT-G-A--C-A-…	CACGCCGTAAACGATGAGTGCTAAGTGTTAGGGGGTTTCCGCCCCTTAGTGCTGCAGCTAACGCATTAAGCACTCCGCCTGGGGAGTACGGCCGCAAGGTTGAAACTCAAAGGAATTGACGGGGGCCCGCACAAGCGGTGGAGCATGTGGTTTAATTCGAAGCAACGCGAAGAACCTTACCAGGTCTTGACATCCCAATGACCGCTCTAGAGATAGAGTTTTCCCTTCGGGGACATTGGTGACAGGTGG	>H7JXH6D02HUJGC CACGCCGTAAACGATGAGTGCTAAGTGTTAGGGGGTTTCCGCCCCTTAGTGCTGCAGCTAACGCATTAAGCACTCCGCCTGGGGAGTACGGCCGCAAGGTTGAAACTCAAAGGAATTGACGGGGGCCCGCACAAGCGGTGGAGCATGTGGTTTAATTCGAAGCAACGCGAAGAACCTTACCAGGTCTTGACATCCCAATGACCGCTCTAGAGATAGAGTTTTCCCTTCGGGGACATTGGTGACAGGTGG	S000366853	1	Viridibacillus arvi (T); type strain: LMG 22165; AJ627211	Firmicutes	Bacilli		Bacillales		Planococcaceae	Viridibacillus	0	0	0	0	0	0	0	0	0	0	0	0	0	0	0	0	0	0	0	0	0	0	0	0	0	0	0	0	0	0	0	0
H7JXH6D02HTLNA	11	H7JXH6D02HTLNA	Bacteria(100);Firmicutes(100);Bacilli(100);Bacillales(100);Paenibacillaceae_1(99.8);Paenibacillus(93.2);	11	CA-C-G-CAG-T-AAA--C-G---A-TG-A--G--TG-C---T---A-G--G--T--G-T-T--A-G-G-G-G--T-T-----TC-GA-----T-A-C-C-C-T--T---G-G-T-G--C-C----GA--A--G-T-T-AA-C-A-C-A-T--T--AA-G-C----A---C-T---CC-GC-C-T--GGGG-AG-TA---CG-G-T-C-G-C-A-A-G-AC-T-G-A-A-AC--T--C--AAA---GGAA-TT-G-A-CGGG-G-A---CCC-G--C-A-C-AA-GC-AGT-GG--A-G-T---A-T--GT-G-G-T-TT-----AA-TT-C-G-A-AG-C--AAC-G-C--G-A-A--G-A-A-CC-TT-A-CC-AG--GT-C---TT-G-A--C-A-…	CACGCAGTAAACGATGAGTGCTAGGTGTTAGGGGTTTCGATACCCTTGGTGCCGAAGTTAACACATTAAGCACTCCGCCTGGGGAGTACGGTCGCAAGACTGAAACTCAAAGGAATTGACGGGGACCCGCACAAGCAGTGGAGTATGTGGTTTAATTCGAAGCAACGCGAAGAACCTTACCAGGTCTTGACATCCCTCTGATCGGTACAGAGATGTACCTTTCCTTCGGGACAGAGGAGACAGGTGG	>H7JXH6D02HTLNA CACGCAGTAAACGATGAGTGCTAGGTGTTAGGGGTTTCGATACCCTTGGTGCCGAAGTTAACACATTAAGCACTCCGCCTGGGGAGTACGGTCGCAAGACTGAAACTCAAAGGAATTGACGGGGACCCGCACAAGCAGTGGAGTATGTGGTTTAATTCGAAGCAACGCGAAGAACCTTACCAGGTCTTGACATCCCTCTGATCGGTACAGAGATGTACCTTTCCTTCGGGACAGAGGAGACAGGTGG	S000139225	0.954	bacterium H17; AY345554	Firmicutes	Bacilli		Bacillales		Paenibacillaceae 1	Paenibacillus	0	0	0	0	0	0	0	0	0	0	0	0	0	0	0	0	0	0	0	0	0	0	0	0	0	0	0	0	0	0	0	0
H7JXH6D02IU4RN	10	H7JXH6D02IU4RN	Bacteria(99.9);"Bacteroidetes"(98.4);"Bacteroidia"(93.7);"Bacteroidales"(93.7);"Prevotellaceae"(86.6);unclassified;	10	CG-C-A-CAG-T-AAA--C-T---A-TG-G--A--TG-C---C---C-G--C--T----T-T--T-G-G-T-A----------TT-TA---------A-T-A-T--A---TCAGA-G--G-C----TA--A--G-T-G-AA-A-A-C-G-T--T--AA-G-C----A---T-C---CC-AC-C-T--GGGG-AG-TA---CG-C-C-G-G-C-A-A-C-GG-T-G-A-A-AC--T--C--AAA---GGAA-TT-G-A-CGGG-G-G---CCC-G--C-A-C-AA-GC-GGA-GG--A-A-C---A-T--GT-G-G-T-TT-----AA-TT-C-G-A-TG-A--TAC-G-C--G-A-G--G-A-A-CC-TT-A-CC-CG--GG-C---TT-G-A--A-T-…	CGCACAGTAAACTATGGATGCCCGCTTTTGGTATTTAATATATCAGAGGCTAAGTGAAAACGTTAAGCATCCCACCTGGGGAGTACGCCGGCAACGGTGAAACTCAAAGGAATTGACGGGGGCCCGCACAAGCGGAGGAACATGTGGTTTAATTCGATGATACGCGAGGAACCTTACCCGGGCTTGAATTACATAAGTAGTTATTAGAGACAATAATTTCCTTTCGAGGACTTATGTGAAGGTGC	>H7JXH6D02IU4RN CGCACAGTAAACTATGGATGCCCGCTTTTGGTATTTAATATATCAGAGGCTAAGTGAAAACGTTAAGCATCCCACCTGGGGAGTACGCCGGCAACGGTGAAACTCAAAGGAATTGACGGGGGCCCGCACAAGCGGAGGAACATGTGGTTTAATTCGATGATACGCGAGGAACCTTACCCGGGCTTGAATTACATAAGTAGTTATTAGAGACAATAATTTCCTTTCGAGGACTTATGTGAAGGTGC	S000481216	0.62	Prevotella sp. N19-22; AY880053	Bacteroidetes	Bacteroidia		Bacteroidales		Prevotellaceae	Prevotella	0	0	0	0	0	0	0	0	0	0	0	0	0	0	0	0	0	0	0	0	0	0	0	0	0	0	0	0	0	0	0	0
H7JXH6D02H47IT	10	H7JXH6D02H47IT	Bacteria(100);Firmicutes(100);Clostridia(100);Clostridiales(100);Clostridiales_Incertae_Sedis_XI(100);Peptoniphilus(100);	10	CA-C-G-CCG-T-AAA--C-G---A-TG-A--G--TG-C---T---A-G--G--T--G-T-C--G-G-T--------------AT-AA-------------A-T--C---G-G-T-G--C-C----GC--A--G-T-T-AA-C-A-C-A-A--T--AA-G-C----A---C-T---CC-GC-C-T--GGGG-AG-TA---CG-T-G-C-G-C-A-A-G-CA-T-G-A-A-AC--T--C--AAA---GGAA-TT-G-A-CGGG-G-A---CCC-G--C-A-C-AA-GC-AGC-GG--A-G-C---A-T--GT-G-G-T-TT-----AA-TT-C-G-A-AG-C--AAC-G-C--G-A-A--G-A-A-CC-TT-A-CC-AG--GG-C---TT-G-A--C-A-…	CACGCCGTAAACGATGAGTGCTAGGTGTCGGTATAAATCGGTGCCGCAGTTAACACAATAAGCACTCCGCCTGGGGAGTACGTGCGCAAGCATGAAACTCAAAGGAATTGACGGGGACCCGCACAAGCAGCGGAGCATGTGGTTTAATTCGAAGCAACGCGAAGAACCTTACCAGGGCTTGACATATAAGAGACGAACTTAGAGATAAGTTTTCTCTTCGGAAGCCCTTATACAGGTGG	>H7JXH6D02H47IT CACGCCGTAAACGATGAGTGCTAGGTGTCGGTATAAATCGGTGCCGCAGTTAACACAATAAGCACTCCGCCTGGGGAGTACGTGCGCAAGCATGAAACTCAAAGGAATTGACGGGGACCCGCACAAGCAGCGGAGCATGTGGTTTAATTCGAAGCAACGCGAAGAACCTTACCAGGGCTTGACATATAAGAGACGAACTTAGAGATAAGTTTTCTCTTCGGAAGCCCTTATACAGGTGG	S000432296	0.978	Peptoniphilus lacrimalis (T); CCUG 31350; AF542230	Firmicutes	Clostridia		Clostridiales		Clostridiales_Incertae Sedis XI	Peptoniphilus	0	0	0	0	0	0	0	0	0	0	0	0	0	0	0	0	0	0	0	0	0	0	0	0	0	0	0	0	0	0	0	0
H7JXH6D02GQ8V8	10	H7JXH6D02GQ8V8	Bacteria(100);Firmicutes(100);Clostridia(100);Clostridiales(100);Clostridiales_Incertae_Sedis_XI(100);Anaerococcus(100);	10	CA-C-G-CTG-T-AAA--C-G---A-TG-A--G--TG-T---T---A-G--G--T----T-CT-T-G-G-A------------AT-AA-----------T-C-T--G---G-G-A-G--C-C----GC--AG---C-T-AA-C-G-C-A-T--T--AA-A-C----A---C-T---CC-GC-C-T--GGGG-AG-TA---CG-C-A-C-G-C-A-A-G-TG-T-G-A-A-AC--T--C--AAA---GGAA-TT-G-A-CGGG-G-A---CCC-G--C-A-C-AA-GC-AGC-GG--A-G-C---A-T--GT-G-G-T-TT-----AA-TT-C-G-A-CG-C--AAC-G-C--G-A-A--G-A-A-CC-TT-A-CC-AA--GT-C---TT-G-A--C-A-…	CACGCTGTAAACGATGAGTGTTAGGTTCTTGGAATAATCTGGGAGCCGCAGCTAACGCATTAAACACTCCGCCTGGGGAGTACGCACGCAAGTGTGAAACTCAAAGGAATTGACGGGGACCCGCACAAGCAGCGGAGCATGTGGTTTAATTCGACGCAACGCGAAGAACCTTACCAAGTCTTGACATAATACGGAGGGAATTAGAGATAGTTTCTTAAGACTTCGGTCTACTGTATTACAGGTGG	>H7JXH6D02GQ8V8 CACGCTGTAAACGATGAGTGTTAGGTTCTTGGAATAATCTGGGAGCCGCAGCTAACGCATTAAACACTCCGCCTGGGGAGTACGCACGCAAGTGTGAAACTCAAAGGAATTGACGGGGACCCGCACAAGCAGCGGAGCATGTGGTTTAATTCGACGCAACGCGAAGAACCTTACCAAGTCTTGACATAATACGGAGGGAATTAGAGATAGTTTCTTAAGACTTCGGTCTACTGTATTACAGGTGG	S002962254	1	Anaerococcus obesiensis ph10; JN837490	Firmicutes	Clostridia		Clostridiales		Clostridiales_Incertae Sedis XI	Anaerococcus	0	0	0	0	0	0	0	0	0	0	0	0	0	0	0	0	0	0	0	0	0	0	3	0	0	0	0	0	0	0	0	0
H7JXH6D02HDTYX	10	H7JXH6D02HDTYX	Bacteria(100);Firmicutes(100);Clostridia(100);Clostridiales(100);Eubacteriaceae(99.9);Eubacterium(99.9);	10	CA-C-G-CCG-T-AAA--C-G---A-TG-A--G--CA-C---T---A-G--G--T--G-T-C--G-G-G-G-T--C-------GT-AA-------G-G-C-T-T--C---G-G-T-G--C-C----GT--A--G-T-T-AA-C-G-C-A-T--T--AA-G-T----G---C-T---CC-GC-C-T--GGGG-AG-TA---CG-C-A-C-G-C-A-A-G-TG-T-G-A-A-AC--T--C--AAA---GGAA-TT-G-A-CGGG-G-A---CCC-G--C-A-C-AA-GC-AGC-GG--A-G-C---A-T--GT-G-G-T-TT-----AA-TT-C-G-A-AG-C--AAC-G-C--GAA----G-A-A-CC-TT-A-CC-AG--GA-C---TT-G-A--C-A-…	CACGCCGTAAACGATGAGCACTAGGTGTCGGGGTCGTAAGGCTTCGGTGCCGTAGTTAACGCATTAAGTGCTCCGCCTGGGGAGTACGCACGCAAGTGTGAAACTCAAAGGAATTGACGGGGACCCGCACAAGCAGCGGAGCATGTGGTTTAATTCGAAGCAACGCGAAGAACCTTACCAGGACTTGACATCCTTCTGACCGGTCTTTAATAGGACCTTTCTTTTGACAGAAGAGACAGGTGG	>H7JXH6D02HDTYX CACGCCGTAAACGATGAGCACTAGGTGTCGGGGTCGTAAGGCTTCGGTGCCGTAGTTAACGCATTAAGTGCTCCGCCTGGGGAGTACGCACGCAAGTGTGAAACTCAAAGGAATTGACGGGGACCCGCACAAGCAGCGGAGCATGTGGTTTAATTCGAAGCAACGCGAAGAACCTTACCAGGACTTGACATCCTTCTGACCGGTCTTTAATAGGACCTTTCTTTTGACAGAAGAGACAGGTGG	S000014628	0.975	Eubacterium brachy (T); ATCC 33089; BR-179; Z36272	Firmicutes	Clostridia		Clostridiales		Eubacteriaceae	Eubacterium	0	0	0	0	0	0	0	0	0	0	0	0	0	0	0	0	0	0	0	0	0	0	0	0	0	0	0	0	0	0	0	0
H7JXH6D02IOS1E	10	H7JXH6D02IOS1E	Bacteria(100);Firmicutes(100);Bacilli(100);Bacillales(99.7);Bacillaceae_1(99.1);Bacillus(99.1);	10	CA-C-G-CCG-T-AAA--C-G---A-TG-A--G--TG-C---T---A-A--G--T--G-T-T--A-G-A-G-G--G-T-----TT-CC-----G-C-C-C-T-T--T---A-G-T-G--C-T----GA--A--G-T-T-AA-C-G-C-A-T--T--AA-G-C----A---C-T---CC-GC-C-T--GGGG-AG-TA---CG-G-C-C-G-C-A-A-G-GC-T-G-A-A-AC--T--C--AAA---GGAA-TT-G-A-CGGG-G-G---CCC-G--C-A-C-AA-GC-GGT-GG--A-G-C---A-T--GT-G-G-T-TT-----AA-TT-C-G-A-AG-C--AAC-G-C--G-A-A--G-A-A-CC-TT-A-CC-AG--GT-C---TT-G-A--C-A-…	CACGCCGTAAACGATGAGTGCTAAGTGTTAGAGGGTTTCCGCCCTTTAGTGCTGAAGTTAACGCATTAAGCACTCCGCCTGGGGAGTACGGCCGCAAGGCTGAAACTCAAAGGAATTGACGGGGGCCCGCACAAGCGGTGGAGCATGTGGTTTAATTCGAAGCAACGCGAAGAACCTTACCAGGTCTTGACATCCTCTGAAAACTCTAGAGATAGAGCTTCTCCTTCGGGAGCAGAGTGACAGGTGG	>H7JXH6D02IOS1E CACGCCGTAAACGATGAGTGCTAAGTGTTAGAGGGTTTCCGCCCTTTAGTGCTGAAGTTAACGCATTAAGCACTCCGCCTGGGGAGTACGGCCGCAAGGCTGAAACTCAAAGGAATTGACGGGGGCCCGCACAAGCGGTGGAGCATGTGGTTTAATTCGAAGCAACGCGAAGAACCTTACCAGGTCTTGACATCCTCTGAAAACTCTAGAGATAGAGCTTCTCCTTCGGGAGCAGAGTGACAGGTGG	S000000690	1	Bacillus sp. AH 628; AF290558	Firmicutes	Bacilli		Bacillales		Bacillaceae 1	Bacillus	0	0	0	0	0	0	0	0	0	0	0	0	0	0	0	0	0	0	0	0	0	0	0	0	0	0	0	0	0	0	0	0
H7JXH6D02I1HR2	10	H7JXH6D02I1HR2	Bacteria(100);"Proteobacteria"(100);Gammaproteobacteria(100);Pseudomonadales(99.5);Moraxellaceae(99.5);Enhydrobacter(71.2);	10	CA-C-G-CCG-T-AAA--C-G---A-TG-T--C--TA-C---T---A-G--C--C--G-T-T--G-G-G-G-T--C------CTT-GA-------G-A-C-T-T--T---A-G-T-G--G-C----GC--A--G-T-T-AA-C-G-C-G-A--T--AA-G-T----A---G-A---CC-GC-C-T--GGGG-AG-TA---CG-G-C-C-G-C-A-A-G-GT-T-A-A-A-AC--T--C--AAA---TGAA-TT-G-A-CGGG-G-G---CCC-G--C-A-C-AA-GC-GGT-GG--A-G-C---A-T--GT-G-G-T-TT-----AA-TT-C-G-A-TG-C--AAC-G-C--G-A-A--G-A-A-CC-TT-A-CC-TG--GT-C---TT-G-A--C-A-…	CACGCCGTAAACGATGTCTACTAGCCGTTGGGGTCCTTGAGACTTTAGTGGCGCAGTTAACGCGATAAGTAGACCGCCTGGGGAGTACGGCCGCAAGGTTAAAACTCAAATGAATTGACGGGGGCCCGCACAAGCGGTGGAGCATGTGGTTTAATTCGATGCAACGCGAAGAACCTTACCTGGTCTTGACATAGTGAGAATCCTGCAGAGATGCGGGAGTGCCTTCGGGAATTCACATACAGGTGC	>H7JXH6D02I1HR2 CACGCCGTAAACGATGTCTACTAGCCGTTGGGGTCCTTGAGACTTTAGTGGCGCAGTTAACGCGATAAGTAGACCGCCTGGGGAGTACGGCCGCAAGGTTAAAACTCAAATGAATTGACGGGGGCCCGCACAAGCGGTGGAGCATGTGGTTTAATTCGATGCAACGCGAAGAACCTTACCTGGTCTTGACATAGTGAGAATCCTGCAGAGATGCGGGAGTGCCTTCGGGAATTCACATACAGGTGC	S000116300	1	Moraxella osloensis; PIV-10-1; AJ505859	Proteobacteria	Gammaproteobacteria		Pseudomonadales		Moraxellaceae	Enhydrobacter	0	0	0	0	0	0	0	0	0	0	0	0	0	0	0	0	0	0	0	2	0	0	0	0	0	0	0	0	0	0	0	0
H7JXH6D02IS86G	10	H7JXH6D02IS86G	Bacteria(100);Firmicutes(100);Bacilli(99);Bacillales(62);unclassified;unclassified;	10	CA-C-A-CCG-T-AAA--C-G---A-TG-A--A--TA-C---T---A-G--G--T--G-T-T--A-G-G-A-G--G-T-----TT-CC-----G-C-C-T-C-T--T---A-G-T-G--C-C----GA--A--G-C-T-AA-C-G-C-A-T--T--AA-G-T----A---T-T---CC-GC-C-T--GGGG-AG-TA---CG-A-C-C-G-C-A-A-G-GC-T-G-A-A-AC--T--C--AAA---GGAA-TT-G-A-CGGG-G-G---CCC-G--C-A-C-AA-GC-GGT-GG--A-G-C---A-T--GT-G-G-T-TT-----AA-TT-C-G-A-AG-C--AAC-G-C--G-A-A--G-A-A-CC-TT-A-CC-AG--GT-C---TT-G-A--C-A-…	CACACCGTAAACGATGAATACTAGGTGTTAGGAGGTTTCCGCCTCTTAGTGCCGAAGCTAACGCATTAAGTATTCCGCCTGGGGAGTACGACCGCAAGGCTGAAACTCAAAGGAATTGACGGGGGCCCGCACAAGCGGTGGAGCATGTGGTTTAATTCGAAGCAACGCGAAGAACCTTACCAGGTCTTGACATCCTCTGACAACCCTAGAGATAGGGCTTTCCCCTTCGGGGGACAGAGTGACAGGTGG	>H7JXH6D02IS86G CACACCGTAAACGATGAATACTAGGTGTTAGGAGGTTTCCGCCTCTTAGTGCCGAAGCTAACGCATTAAGTATTCCGCCTGGGGAGTACGACCGCAAGGCTGAAACTCAAAGGAATTGACGGGGGCCCGCACAAGCGGTGGAGCATGTGGTTTAATTCGAAGCAACGCGAAGAACCTTACCAGGTCTTGACATCCTCTGACAACCCTAGAGATAGGGCTTTCCCCTTCGGGGGACAGAGTGACAGGTGG	S003755230	0.804	Leuconostoc citreum; PON10059; KC417016	Firmicutes	Bacilli		Lactobacillales		Leuconostocaceae	Leuconostoc	0	0	0	0	0	0	0	0	0	0	0	0	0	0	0	0	0	0	0	0	0	0	0	0	0	0	0	0	0	0	0	0
H7JXH6D02HANMS	10	H7JXH6D02HANMS	Bacteria(100);Firmicutes(100);Bacilli(100);Bacillales(100);Staphylococcaceae(99.7);Staphylococcus(99.5);	10	CA-C-G-CCG-T-AAA--C-G---A-TG-A--G--TG-C---T---A-A--G--T--G-T-T--A-G-G-G-G--G-T-----TT-CC-----G-C-C-C-C-T--T---A-G-T-G--C-T----GC--A--G-C-T-AA-C-G-C-A-T--T--AA-G-C----A---C-T---CC-GC-C-T--GGGG-AG-TA---CG-A-C-C-G-C-A-A-G-GT-T-G-A-A-AC--T--C--AAA---GGAA-TT-G-A-CGGG-G-A---CCC-G--C-A-C-AA-GC-GGT-GG--A-G-C---A-T--GT-G-G-T-TT-----AA-TT-C-G-A-AG-C--AAC-G-C--G-A-A--G-A-A-CC-TT-A-CC-AA--AT-C---TT-G-A--C-A-…	CACGCCGTAAACGATGAGTGCTAAGTGTTAGGGGGTTTCCGCCCCTTAGTGCTGCAGCTAACGCATTAAGCACTCCGCCTGGGGAGTACGACCGCAAGGTTGAAACTCAAAGGAATTGACGGGGACCCGCACAAGCGGTGGAGCATGTGGTTTAATTCGAAGCAACGCGAAGAACCTTACCAAATCTTGACATCCTCTGACCCCTCTAGAGATAGAGTTTTCCCCTTCGGGGGACAGAGTGACAGGTGG	>H7JXH6D02HANMS CACGCCGTAAACGATGAGTGCTAAGTGTTAGGGGGTTTCCGCCCCTTAGTGCTGCAGCTAACGCATTAAGCACTCCGCCTGGGGAGTACGACCGCAAGGTTGAAACTCAAAGGAATTGACGGGGACCCGCACAAGCGGTGGAGCATGTGGTTTAATTCGAAGCAACGCGAAGAACCTTACCAAATCTTGACATCCTCTGACCCCTCTAGAGATAGAGTTTTCCCCTTCGGGGGACAGAGTGACAGGTGG	S000000259	1	Staphylococcus epidermidis; GH561; X75943	Firmicutes	Bacilli		Bacillales		Staphylococcaceae	Staphylococcus	0	0	0	0	0	0	0	0	0	0	0	0	0	0	0	0	0	0	0	0	8	0	0	0	0	0	0	0	0	0	0	0
H7JXH6D02HTGAK	10	H7JXH6D02HTGAK	Bacteria(100);Firmicutes(100);Bacilli(100);Bacillales(99.7);Bacillaceae_1(86.3);Bacillus(86.3);	10	CA-C-G-CCG-T-AAA--C-G---A-TG-A--G--TG-C---T---A-A--G--T--G-T-T--A-G-G-G-G--G-T-----TT-CC-----G-C-C-C-C-T--T---A-G-T-G--C-T----GC--A--G-C-T-AA-C-G-C-A-T--T--AA-G-C----A---C-T---CC-GC-C-T--GGGG-AG-TA---CG-G-T-C-G-C-A-A-G-AC-T-G-A-A-AC--T--C--AAA---GGAA-TT-G-A-CGGG-G-G---CCC-G--C-A-C-AA-GC-GGT-GG--A-G-C---A-T--GT-G-G-T-TT-----AA-TT-C-G-A-AG-C--AAC-G-C--G-A-A--G-A-A-CC-TT-A-CC-AG--GT-C---TT-G-A--C-A-…	CACGCCGTAAACGATGAGTGCTAAGTGTTAGGGGGTTTCCGCCCCTTAGTGCTGCAGCTAACGCATTAAGCACTCCGCCTGGGGAGTACGGTCGCAAGACTGAAACTCAAAGGAATTGACGGGGGCCCGCACAAGCGGTGGAGCATGTGGTTTAATTCGAAGCAACGCGAAGAACCTTACCAGGTCTTGACATCCTCTGACACCCCTAGAGATAGGGTTTCCCCTTCGGGGGCAGAGTGACAGGTGG	>H7JXH6D02HTGAK CACGCCGTAAACGATGAGTGCTAAGTGTTAGGGGGTTTCCGCCCCTTAGTGCTGCAGCTAACGCATTAAGCACTCCGCCTGGGGAGTACGGTCGCAAGACTGAAACTCAAAGGAATTGACGGGGGCCCGCACAAGCGGTGGAGCATGTGGTTTAATTCGAAGCAACGCGAAGAACCTTACCAGGTCTTGACATCCTCTGACACCCCTAGAGATAGGGTTTCCCCTTCGGGGGCAGAGTGACAGGTGG	S000012314	0.979	Bacillus subtilis; O9; AF287011	Firmicutes	Bacilli		Bacillales		Bacillaceae 1	Bacillus	0	1	3	0	0	0	0	0	0	0	0	0	0	0	0	0	0	0	0	0	0	0	0	0	0	0	0	0	0	0	0	0
H7JXH6D02GJT3N	10	H7JXH6D02GJT3N	Bacteria(100);Firmicutes(97.7);Clostridia(97.1);Clostridiales(97);Clostridiales_Incertae_Sedis_XI(91.2);Peptoniphilus(89.2);	10	CA-C-G-CCG-T-AAA--C-G---A-TG-A--G--TG-C---T---A-G--G--T--G-T-CGGG-G-G--------------AG-AC-------------C-T--C---G-G-T-G--C-C----GG--C--G-T-T-AA-C-A-C-A-A--T--AA-G-C----A---C-T---CC-GC-C-T--GGGG-AG-TA---CG-T-G-C-G-C-A-A-G-CA-T-G-A-A-AC--T--C--AAA---GGAA-TT-G-A-CGGG-G-A---CCC-G--C-A-C-AA-GC-AGC-GG--A-G-C---A-T--GT-G-G-T-TT-----AA-TT-C-G-A-CG-C--AAC-G-C--G-A-A--G-A-A-CC-TT-A-CC-AG--GG-C---TT-G-A--C-A-…	CACGCCGTAAACGATGAGTGCTAGGTGTCGGGGGAGACCTCGGTGCCGGCGTTAACACAATAAGCACTCCGCCTGGGGAGTACGTGCGCAAGCATGAAACTCAAAGGAATTGACGGGGACCCGCACAAGCAGCGGAGCATGTGGTTTAATTCGACGCAACGCGAAGAACCTTACCAGGGCTTGACATACTGAGGGCGTACTTAGAGATAAGTATTCTCCTTCGGGAGCCTCAATACAGGTGG	>H7JXH6D02GJT3N CACGCCGTAAACGATGAGTGCTAGGTGTCGGGGGAGACCTCGGTGCCGGCGTTAACACAATAAGCACTCCGCCTGGGGAGTACGTGCGCAAGCATGAAACTCAAAGGAATTGACGGGGACCCGCACAAGCAGCGGAGCATGTGGTTTAATTCGACGCAACGCGAAGAACCTTACCAGGGCTTGACATACTGAGGGCGTACTTAGAGATAAGTATTCTCCTTCGGGAGCCTCAATACAGGTGG	S002961862	1	Clostridiales bacterium BV3Ac2; JN809769	Firmicutes	Clostridia		Clostridiales		Clostridiales_Incertae Sedis XI	Peptoniphilus	0	0	0	0	0	0	0	0	0	0	0	0	0	0	0	0	0	0	0	0	0	0	8	0	0	0	0	0	0	0	0	0
H7JXH6D02HSJAH	10	H7JXH6D02HSJAH	Bacteria(100);"Spirochaetes"(100);Spirochaetes(100);Spirochaetales(100);Spirochaetaceae(100);Treponema(100);	10	CG-C-A-CCG-T-AAA--C-G---A-TG-T--A--CA-C---T---A-G--G--T--G-T-C--T-G---G-C---------ATA-ACA--------G-C---T--G---G-G-T-G--C-C----AA--A--G-C-A-AA-C-G-T-G-A--T--AA-G-T----G---T-A---CC-GC-C-T--GGGG-AG-TA---TG-C-C-C-G-C-A-A-G-GG-T-G-A-A-AC--T--C--AAA---GGAA-TT-G-A-CGGG-G-G---CCC-G--C-A-C-AA-GC-GGT-GG--A-G-C---A-T--GT-G-G-T-TT-----AA-TT-C-G-A-TG-G--TAC-G-C--G-A-G--G-A-A-CC-TT-A-CC-TG--GG-T---TT-G-A--C-A-…	CGCACCGTAAACGATGTACACTAGGTGTCTGGCATAACAGCTGGGTGCCAAAGCAAACGTGATAAGTGTACCGCCTGGGGAGTATGCCCGCAAGGGTGAAACTCAAAGGAATTGACGGGGGCCCGCACAAGCGGTGGAGCATGTGGTTTAATTCGATGGTACGCGAGGAACCTTACCTGGGTTTGACATAGTATCTAATGCCGTAGAGATACGGCCGCGTAGCAATACGAGGTACAACAGGTGC	>H7JXH6D02HSJAH CGCACCGTAAACGATGTACACTAGGTGTCTGGCATAACAGCTGGGTGCCAAAGCAAACGTGATAAGTGTACCGCCTGGGGAGTATGCCCGCAAGGGTGAAACTCAAAGGAATTGACGGGGGCCCGCACAAGCGGTGGAGCATGTGGTTTAATTCGATGGTACGCGAGGAACCTTACCTGGGTTTGACATAGTATCTAATGCCGTAGAGATACGGCCGCGTAGCAATACGAGGTACAACAGGTGC	S000010883	0.953	Treponema maltophilum (T); periodontitis patient BR; X87140	Spirochaetes	Spirochaetes		Spirochaetales		Spirochaetaceae	Treponema	0	0	0	0	0	0	0	0	0	0	0	0	0	0	0	0	0	0	0	0	0	0	0	0	0	0	0	0	0	0	0	0
H7JXH6D02F2SI9	10	H7JXH6D02F2SI9	Bacteria(100);"Actinobacteria"(92.7);Actinobacteria(92.7);Coriobacteriales(90.3);Coriobacteriaceae(90.3);unclassified;	10	CC-A-G-CCG-T-AAA--C-G---A-TG-A--G--CG-C---T---G-G--G--T--G-T-G--G-G-A-G-A---------TTA-CA---------T-C-T-T--C---C-G-T-G--C-C----GA--A--G-C-T-AA-C-G-C-A-T--T--AA-G-C----G---C-T---CC-GC-C-T--GGGG-AG-TA---CG-G-C-C-G-C-A-A-G-GC-T-A-A-A-AC--T--C--AAA---GGAA-TT-G-A-CGGG-G-G---CCC-G--C-A-C-AA-GC-AGC-GG--A-G-C---A-T--GT-G-G-C-TT-----AA-TT-C-G-A-AG-C--AAC-G-C--G-A-A--G-A-A-CC-TT-A-CC-AG--GG-C---TT-G-A--C-A-…	CCAGCCGTAAACGATGAGCGCTGGGTGTGGGAGATTACATCTTCCGTGCCGAAGCTAACGCATTAAGCGCTCCGCCTGGGGAGTACGGCCGCAAGGCTAAAACTCAAAGGAATTGACGGGGGCCCGCACAAGCAGCGGAGCATGTGGCTTAATTCGAAGCAACGCGAAGAACCTTACCAGGGCTTGACATGTAGGTGAAGCGGCGGAAACGTCATGGCCGAAAGGAGCCTACACAGGTGG	>H7JXH6D02F2SI9 CCAGCCGTAAACGATGAGCGCTGGGTGTGGGAGATTACATCTTCCGTGCCGAAGCTAACGCATTAAGCGCTCCGCCTGGGGAGTACGGCCGCAAGGCTAAAACTCAAAGGAATTGACGGGGGCCCGCACAAGCAGCGGAGCATGTGGCTTAATTCGAAGCAACGCGAAGAACCTTACCAGGGCTTGACATGTAGGTGAAGCGGCGGAAACGTCATGGCCGAAAGGAGCCTACACAGGTGG	S000016361	0.755	Atopobium rimae; X67149	Actinobacteria	Actinobacteria	Coriobacteridae	Coriobacteriales	Coriobacterineae	Coriobacteriaceae	Atopobium	0	0	0	0	0	0	0	0	0	0	0	0	0	0	0	0	0	0	0	0	0	0	0	0	0	0	0	0	0	0	0	0
H7JXH6D02F647B	9	H7JXH6D02F647B	Bacteria(100);"Proteobacteria"(100);Betaproteobacteria(100);Burkholderiales(100);Burkholderiales_incertae_sedis(99.4);Aquabacterium(95.9);	9	CA-C-G-CCC-T-AAA--C-G---A-TG-T--C--AA-C---T---G-G--T--T--G-T-T--G-G-A-C-G--G-------CT-TG-------C-T-G-T-T--C---A-G-T-A--A-C----GA--A--G-C-T-AA-C-G-C-G-T--G--AA-G-T----T---G-A---CC-GC-C-T--GGGG-AG-TA---CG-G-C-C-G-C-A-A-G-GT-T-G-A-A-AC--T--C--AAA---GGAA-TT-G-A-CGGG-G-A---CCC-G--C-A-C-AA-GC-GGT-GG--A-T-G---A-T--GT-G-G-T-TT-----AA-TT-C-G-A-TG-C--AAC-G-C--G-A-A--A-A-A-CC-TT-A-CC-TA--CC-C---TT-G-A--C-A-…	CACGCCCTAAACGATGTCAACTGGTTGTTGGACGGCTTGCTGTTCAGTAACGAAGCTAACGCGTGAAGTTGACCGCCTGGGGAGTACGGCCGCAAGGTTGAAACTCAAAGGAATTGACGGGGACCCGCACAAGCGGTGGATGATGTGGTTTAATTCGATGCAACGCGAAAAACCTTACCTACCCTTGACATGCTAGGAATCTTGCAGAGATGTGAGAGTGCTCGAAAGAGAACCTAGACACAGGTGC	>H7JXH6D02F647B CACGCCCTAAACGATGTCAACTGGTTGTTGGACGGCTTGCTGTTCAGTAACGAAGCTAACGCGTGAAGTTGACCGCCTGGGGAGTACGGCCGCAAGGTTGAAACTCAAAGGAATTGACGGGGACCCGCACAAGCGGTGGATGATGTGGTTTAATTCGATGCAACGCGAAAAACCTTACCTACCCTTGACATGCTAGGAATCTTGCAGAGATGTGAGAGTGCTCGAAAGAGAACCTAGACACAGGTGC	S000427920	0.971	Aquabacterium parvum (T); B6; AF035052	Proteobacteria	Betaproteobacteria		Burkholderiales		Burkholderiales_incertae_sedis	Aquabacterium	0	0	0	0	0	0	0	0	0	0	0	0	0	0	0	0	0	0	0	0	0	0	0	0	0	0	0	0	0	2	0	0
H7JXH6D02JA8IP	9	H7JXH6D02JA8IP	Bacteria(100);"Bacteroidetes"(100);"Bacteroidia"(99.7);"Bacteroidales"(99.7);Bacteroidaceae(92.1);Bacteroides(92.1);	9	CA-C-A-CGG-T-AAA--C-G---A-TG-A--A--TA-C---T---C-G--C--T--G-T-T--T-G-C-G-----------ATA-TAC----------T-G-C--A---A-G-C-G--G-C----CA--A--G-C-G-AA-A-G-C-G-T--T--AA-G-T----A---T-T---CC-AC-C-T--GGGG-AG-TA---CG-C-C-G-G-C-A-A-C-GG-T-G-A-A-AC--T--C--AAA---GGAA-TT-G-A-CGGG-G-G---CCC-G--C-A-C-AA-GC-GGA-GG--A-A-C---A-T--GT-G-G-T-TT-----AA-TT-C-G-A-TG-A--TAC-G-C--G-A-G--G-A-A-CC-TT-A-CC-CG--GG-C---TT-A-A--A-T-…	CACACGGTAAACGATGAATACTCGCTGTTTGCGATATACTGCAAGCGGCCAAGCGAAAGCGTTAAGTATTCCACCTGGGGAGTACGCCGGCAACGGTGAAACTCAAAGGAATTGACGGGGGCCCGCACAAGCGGAGGAACATGTGGTTTAATTCGATGATACGCGAGGAACCTTACCCGGGCTTAAATTGCAGATGAATTACGGTGAAAGCCGTAAGCCGCAAGGCATCTGTGAAGGTGC	>H7JXH6D02JA8IP CACACGGTAAACGATGAATACTCGCTGTTTGCGATATACTGCAAGCGGCCAAGCGAAAGCGTTAAGTATTCCACCTGGGGAGTACGCCGGCAACGGTGAAACTCAAAGGAATTGACGGGGGCCCGCACAAGCGGAGGAACATGTGGTTTAATTCGATGATACGCGAGGAACCTTACCCGGGCTTAAATTGCAGATGAATTACGGTGAAAGCCGTAAGCCGCAAGGCATCTGTGAAGGTGC	S000392230	1	bacterium mpn-isolate group 5; AF357553	Bacteroidetes	Bacteroidia		Bacteroidales		Bacteroidaceae	Bacteroides	0	0	0	0	0	0	0	0	0	0	0	0	0	0	0	0	0	0	0	0	0	0	0	0	0	0	0	0	0	0	0	0
H7JXH6D02G9GZ8	9	H7JXH6D02G9GZ8	Bacteria(100);"Spirochaetes"(100);Spirochaetes(100);Spirochaetales(100);Spirochaetaceae(100);Treponema(100);	9	CG-C-A-CCG-T-AAA--C-G---A-TG-T--A--CA-C---T---A-G--G--T--G-T-C--T-G---G-C---------GTT-GAA--------G-C---C--G---G-G-T-G--C-C----AA--A--G-C-A-AA-C-G-T-G-A--T--AA-G-T----G---T-A---CC-GC-C-T--GGGG-AG-TA---TG-C-C-C-G-C-A-A-G-GG-T-G-A-A-AC--T--C--AAA---GGAA-TT-G-A-CGGG-G-G---CCC-G--C-A-C-AA-GC-GGT-GG--A-G-C---A-T--GT-G-G-T-TT-----AA-TT-C-G-A-TG-G--TAC-G-C--G-A-G--G-A-A-CC-TT-A-CC-TG--GG-T---TT-G-A--C-A-…	CGCACCGTAAACGATGTACACTAGGTGTCTGGCGTTGAAGCCGGGTGCCAAAGCAAACGTGATAAGTGTACCGCCTGGGGAGTATGCCCGCAAGGGTGAAACTCAAAGGAATTGACGGGGGCCCGCACAAGCGGTGGAGCATGTGGTTTAATTCGATGGTACGCGAGGAACCTTACCTGGGTTTGACATAGTATCTAATGCCGTAGAGATACGGCAGCGTAGCAATACGAGGTACAACAGGTGC	>H7JXH6D02G9GZ8 CGCACCGTAAACGATGTACACTAGGTGTCTGGCGTTGAAGCCGGGTGCCAAAGCAAACGTGATAAGTGTACCGCCTGGGGAGTATGCCCGCAAGGGTGAAACTCAAAGGAATTGACGGGGGCCCGCACAAGCGGTGGAGCATGTGGTTTAATTCGATGGTACGCGAGGAACCTTACCTGGGTTTGACATAGTATCTAATGCCGTAGAGATACGGCAGCGTAGCAATACGAGGTACAACAGGTGC	S003222851	0.975	Treponema sp. canine oral taxon 352; 1V055; JN713521	Spirochaetes	Spirochaetes		Spirochaetales		Spirochaetaceae	Treponema	0	0	0	0	0	0	0	0	0	0	0	0	0	0	0	0	0	0	0	0	0	0	0	0	0	0	0	0	0	0	0	0
H7JXH6D02F952I	9	H7JXH6D02F952I	Bacteria(100);Firmicutes(100);Clostridia(100);Clostridiales(100);Peptostreptococcaceae(100);Peptostreptococcaceae_incertae_sedis(100);	9	CA-C-G-CCG-T-AAA--C-G---A-TG-A--A--CA-C---T---A-G--G--T--G-T-C--G-G-G-A------------GG-AA-----------T-T-T--C---G-G-T-G--C-C----GG--C--G-C-A-AA-C-G-C-A-A--T--AA-G-T----G---T-T---CC-GC-C-T--GGGG-AG-TA---CG-T-T-C-G-C-A-A-G-AA-T-A-A-A-AC--T--C--AAA---GGAA-TT-G-A-CGGG-G-A---CCC-G--C-A-C-AA-GT-AGC-GG--A-G-C---A-T--GT-G-G-T-TT-----AA-TT-C-G-A-AG-C--AAC-G-C--G-A-A--G-A-A-CC-TT-A-CC-TA--AG-C---TT-G-A--C-A-…	CACGCCGTAAACGATGAACACTAGGTGTCGGGAGGAATTTCGGTGCCGGCGCAAACGCAATAAGTGTTCCGCCTGGGGAGTACGTTCGCAAGAATAAAACTCAAAGGAATTGACGGGGACCCGCACAAGTAGCGGAGCATGTGGTTTAATTCGAAGCAACGCGAAGAACCTTACCTAAGCTTGACATGGGGATGAAAAGCAATGTAAAGTTGTAATGATACCTTTTAGGTATACATCCCACACAGGTGG	>H7JXH6D02F952I CACGCCGTAAACGATGAACACTAGGTGTCGGGAGGAATTTCGGTGCCGGCGCAAACGCAATAAGTGTTCCGCCTGGGGAGTACGTTCGCAAGAATAAAACTCAAAGGAATTGACGGGGACCCGCACAAGTAGCGGAGCATGTGGTTTAATTCGAAGCAACGCGAAGAACCTTACCTAAGCTTGACATGGGGATGAAAAGCAATGTAAAGTTGTAATGATACCTTTTAGGTATACATCCCACACAGGTGG	S001873791	0.959	Eubacterium yurii (T); SM14; GU269551	Firmicutes	Clostridia		Clostridiales		Peptostreptococcaceae	Peptostreptococcaceae_incertae_sedis	0	0	0	0	0	0	0	0	0	0	0	0	0	0	0	0	0	0	0	0	0	0	0	0	0	0	0	0	0	0	0	0
H7JXH6D02GF950	9	H7JXH6D02GF950	Bacteria(100);Firmicutes(100);Negativicutes(100);Selenomonadales(100);Veillonellaceae(100);Anaeroglobus(98.2);	9	CT-G-G-CCG-T-AAA--C-G---A-TG-G--G--TA-C---T---A-G--G--T--G-T-A--G-G-A-G-G--------TATC-GA-CC------C-C-T-C--C---T-G-T-G--C-C----GG--A--G-T-T-AA-C-G-C-A-A--T--AA-G-T----A---C-C---CC-GC-C-T--GGGG-AG-TA---CG-G-C-C-G-C-A-A-G-GC-T-G-A-A-AC--T--C--AAA---GGAA-TT-G-A-CGGG-G-G---CCC-G--C-A-C-AA-GC-GGT-GG--A-G-T---A-T--GT-G-G-T-TT-----AA-TT-C-G-A-CG-C--AAC-G-C--G-A-A--G-A-A-CC-TT-A-CC-AA--GC-C---TT-G-A--C-A-…	CTGGCCGTAAACGATGGGTACTAGGTGTAGGAGGTATCGACCCCTCCTGTGCCGGAGTTAACGCAATAAGTACCCCGCCTGGGGAGTACGGCCGCAAGGCTGAAACTCAAAGGAATTGACGGGGGCCCGCACAAGCGGTGGAGTATGTGGTTTAATTCGACGCAACGCGAAGAACCTTACCAAGCCTTGACATTGCTCGCAACGGGTAGAGATACTTGGTTCTTCTTCGGAAGACGAGACAACAGGTGG	>H7JXH6D02GF950 CTGGCCGTAAACGATGGGTACTAGGTGTAGGAGGTATCGACCCCTCCTGTGCCGGAGTTAACGCAATAAGTACCCCGCCTGGGGAGTACGGCCGCAAGGCTGAAACTCAAAGGAATTGACGGGGGCCCGCACAAGCGGTGGAGTATGTGGTTTAATTCGACGCAACGCGAAGAACCTTACCAAGCCTTGACATTGCTCGCAACGGGTAGAGATACTTGGTTCTTCTTCGGAAGACGAGACAACAGGTGG	S003222617	1	Anaeroglobus geminatus; OI032; JN713287	Firmicutes	Negativicutes		Selenomonadales		Veillonellaceae	Anaeroglobus	0	0	0	0	0	0	0	0	0	0	0	0	0	0	0	0	0	0	0	0	0	0	0	0	0	0	0	0	0	0	0	0
H7JXH6D02GTQ9M	9	H7JXH6D02GTQ9M	Bacteria(100);Firmicutes(100);Bacilli(100);Lactobacillales(100);Leuconostocaceae(100);Leuconostoc(100);	9	CA-C-A-CCG-T-AAA--C-G---A-TG-A--A--TA-C---T---A-G--G--T--G-T-T--A-G-G-A-G--G-T-----TT-CC-----G-C-C-T-C-T--T---A-G-T-G--C-C----GA--A--G-C-T-AA-C-G-C-A-T--T--AA-G-T----A---T-T---CC-GC-C-T--GGGG-AG-TA---CG-A-C-C-G-C-A-A-G-GT-T-G-A-A-AC--T--C--AAA---GGAA-TT-G-A-CGGG-G-A---CCC-G--C-A-C-AA-GC-GGT-GG--A-G-C---A-T--GT-G-G-T-TT-----AA-TT-C-G-A-AG-C--AAC-G-C--G-A-A--G-A-A-CC-TT-A-CC-AG--GT-C---TT-G-A--C-A-…	CACACCGTAAACGATGAATACTAGGTGTTAGGAGGTTTCCGCCTCTTAGTGCCGAAGCTAACGCATTAAGTATTCCGCCTGGGGAGTACGACCGCAAGGTTGAAACTCAAAGGAATTGACGGGGACCCGCACAAGCGGTGGAGCATGTGGTTTAATTCGAAGCAACGCGAAGAACCTTACCAGGTCTTGACATCCTTTGAAGCTTTTAGAGATAGAAGTGTTCTCTTCGGAGACAAAGTGACAGGTGG	>H7JXH6D02GTQ9M CACACCGTAAACGATGAATACTAGGTGTTAGGAGGTTTCCGCCTCTTAGTGCCGAAGCTAACGCATTAAGTATTCCGCCTGGGGAGTACGACCGCAAGGTTGAAACTCAAAGGAATTGACGGGGACCCGCACAAGCGGTGGAGCATGTGGTTTAATTCGAAGCAACGCGAAGAACCTTACCAGGTCTTGACATCCTTTGAAGCTTTTAGAGATAGAAGTGTTCTCTTCGGAGACAAAGTGACAGGTGG	S000254121	1	Leuconostoc garlicum; a new species; AY456086	Firmicutes	Bacilli		Lactobacillales		Leuconostocaceae	Leuconostoc	0	0	0	0	0	0	0	0	0	0	0	0	0	0	0	0	0	0	0	0	0	0	0	0	0	0	0	0	0	0	0	0
H7JXH6D02IQP0F	9	H7JXH6D02IQP0F	Bacteria(100);Firmicutes(100);Bacilli(98.9);Bacillales(82.5);Paenibacillaceae_1(71.7);unclassified;	9	CA-C-G-CCG-T-AAA--C-G---A-TG-A--G--TG-C---T---A-G--G--T--G-T-T--A-G-G-G-G--T-T-----TC-GA-----T-A-C-C-C-T--T---G-G-T-G--C-C----GA--A--G-T-T-AA-C-A-C-A-T--T--AA-G-C----A---C-T---CC-GC-C-T--GGGG-AG-TA---CG-G-T-C-G-C-A-A-G-AC-T-G-A-A-AC--T--C--AAA---GGAA-TT-G-A-CGGG-G-A---CCC-G--C-A-C-AA-GC-AGT-GG--A-G-T---A-T--GT-G-G-T-TT-----AA-TT-C-G-A-AG-C--AAC-G-C--G-A-A--G-A-A-CC-TT-A-CC-AG--GT-C---TT-G-A--C-A-…	CACGCCGTAAACGATGAGTGCTAGGTGTTAGGGGTTTCGATACCCTTGGTGCCGAAGTTAACACATTAAGCACTCCGCCTGGGGAGTACGGTCGCAAGACTGAAACTCAAAGGAATTGACGGGGACCCGCACAAGCAGTGGAGTATGTGGTTTAATTCGAAGCAACGCGAAGAACCTTACCAGGTCTTGACATCCTTTGAAGCTTCTAGAGATAGAAGTGTTCTCTTCGGAGACAAAGTGACAGGTGG	>H7JXH6D02IQP0F CACGCCGTAAACGATGAGTGCTAGGTGTTAGGGGTTTCGATACCCTTGGTGCCGAAGTTAACACATTAAGCACTCCGCCTGGGGAGTACGGTCGCAAGACTGAAACTCAAAGGAATTGACGGGGACCCGCACAAGCAGTGGAGTATGTGGTTTAATTCGAAGCAACGCGAAGAACCTTACCAGGTCTTGACATCCTTTGAAGCTTCTAGAGATAGAAGTGTTCTCTTCGGAGACAAAGTGACAGGTGG	S001589423	0.834	Paenibacillus pini (T); S22; GQ423056	Firmicutes	Bacilli		Bacillales		Paenibacillaceae 1	Paenibacillus	0	0	0	0	0	0	0	0	0	0	0	0	0	0	0	0	0	0	0	0	0	0	0	0	0	0	0	0	0	0	0	0
H7JXH6D02HYK83	9	H7JXH6D02HYK83	Bacteria(100);"Proteobacteria"(100);Gammaproteobacteria(100);Aeromonadales(100);Aeromonadaceae(100);Aeromonas(100);	9	CA-C-G-CCG-T-AAA--C-G---A-TG-T--C--GA-T---T---T-G--G--A--G-G-C--T-G-T-G-T--C------CTT-GA-------G-A-C-G-T--G---G-C-T-T--C-C----GG--A--G-C-T-AA-C-G-C-G-T--T--AA-A-T----C---G-A---CC-GC-C-T--GGGG-AG-TA---CG-G-C-C-G-C-A-A-G-GT-T-A-A-A-AC--T--C--AAA---TGAA-TT-G-A-CGGG-G-G---CCC-G--C-A-C-AA-GC-GGT-GG--A-G-C---A-T--GT-G-G-T-TT-----AA-TT-C-G-A-TG-C--AAC-G-C--G-A-A--G-A-A-CC-TT-A-CC-TG--GC-C---TT-G-A--C-A-…	CACGCCGTAAACGATGTCGATTTGGAGGCTGTGTCCTTGAGACGTGGCTTCCGGAGCTAACGCGTTAAATCGACCGCCTGGGGAGTACGGCCGCAAGGTTAAAACTCAAATGAATTGACGGGGGCCCGCACAAGCGGTGGAGCATGTGGTTTAATTCGATGCAACGCGAAGAACCTTACCTGGCCTTGACATGTCTGGAATCCTGCAGAGATGCGGGAGTGCCTTCGGGAATCAGAACACAGGTGC	>H7JXH6D02HYK83 CACGCCGTAAACGATGTCGATTTGGAGGCTGTGTCCTTGAGACGTGGCTTCCGGAGCTAACGCGTTAAATCGACCGCCTGGGGAGTACGGCCGCAAGGTTAAAACTCAAATGAATTGACGGGGGCCCGCACAAGCGGTGGAGCATGTGGTTTAATTCGATGCAACGCGAAGAACCTTACCTGGCCTTGACATGTCTGGAATCCTGCAGAGATGCGGGAGTGCCTTCGGGAATCAGAACACAGGTGC	S000000394	1	Aeromonas salmonicida; ATCC 27013T; X74680	Proteobacteria	Gammaproteobacteria		Aeromonadales		Aeromonadaceae	Aeromonas	0	0	0	0	0	0	0	0	0	0	0	0	0	0	0	0	0	0	0	0	0	0	0	2	0	0	0	0	0	0	0	0
H7JXH6D02F6T0W	9	H7JXH6D02F6T0W	Bacteria(100);Firmicutes(99.9);Bacilli(99.9);Lactobacillales(99.4);Lactobacillaceae(99.2);Lactobacillus(96.8);	9	CA-T-G-CCG-T-AAA--C-G---A-TG-A--G--TG-C---T---A-G--G--T--A-T-T--G-G-A-G-G--G-T-----TT-CC-----G-C-C-C-T-T--C---A-G-T-G--C-C----GG--A--G-C-T-AA-C-G-C-A-T--T--AA-G-C----A---C-T---CC-GC-C-T--GGGG-AG-TA---CG-A-C-C-G-C-A-A-G-GT-T-G-A-A-AC--T--C--AAA---GGAA-TT-G-A-CGGG-G-G---CCC-G--C-A-C-AA-GC-GGT-GG--A-G-C---A-T--GT-G-G-T-TT-----AA-TT-C-G-A-AG-C--TAC-G-C--G-A-A--G-A-A-CC-TT-A-CC-AG--GT-C---TT-G-A--C-A-…	CATGCCGTAAACGATGAGTGCTAGGTATTGGAGGGTTTCCGCCCTTCAGTGCCGGAGCTAACGCATTAAGCACTCCGCCTGGGGAGTACGACCGCAAGGTTGAAACTCAAAGGAATTGACGGGGGCCCGCACAAGCGGTGGAGCATGTGGTTTAATTCGAAGCTACGCGAAGAACCTTACCAGGTCTTGACATCTTGCGCTAACCTAAGAGATTAGGCGTTCCCTTCGGGGACGCAATGACAGGTGG	>H7JXH6D02F6T0W CATGCCGTAAACGATGAGTGCTAGGTATTGGAGGGTTTCCGCCCTTCAGTGCCGGAGCTAACGCATTAAGCACTCCGCCTGGGGAGTACGACCGCAAGGTTGAAACTCAAAGGAATTGACGGGGGCCCGCACAAGCGGTGGAGCATGTGGTTTAATTCGAAGCTACGCGAAGAACCTTACCAGGTCTTGACATCTTGCGCTAACCTAAGAGATTAGGCGTTCCCTTCGGGGACGCAATGACAGGTGG	S000015720	0.971	Lactobacillus pontis (T); LTH 2587; X76329	Firmicutes	Bacilli		Lactobacillales		Lactobacillaceae	Lactobacillus	0	0	0	0	0	0	0	0	0	0	0	0	0	9	0	0	0	0	0	0	0	0	0	0	0	0	0	0	0	0	0	0
H7JXH6D02H5DY7	9	H7JXH6D02H5DY7	Bacteria(100);"Bacteroidetes"(98.2);"Bacteroidia"(92.2);"Bacteroidales"(92.2);"Prevotellaceae"(86.1);unclassified;	9	CG-C-A-CAG-T-AAA--C-T---A-TG-G--A--TG-C---C---C-G--C--T----T-T--T-G-G-T-A----------TT-TA---------A-T-A-T--A---TCAGA-G--G-C----TA--A--G-T-G-AA-A-A-C-G-T--T--AA-G-C----A---T-C---CC-AC-C-T--GGGG-AG-TA---CG-C-C-G-G-C-A-A-C-GG-T-G-A-A-AC--T--C--AAA---GGAA-TT-G-A-CGGG-G-G---CCC-G--C-A-C-AA-GC-GGA-GG--A-A-C---A-T--GT-G-G-T-TT-----AA-TT-C-G-A-TG-A--TAC-G-C--G-A-G--G-A-A-CC-TT-A-CC-CG--GG-C---TT-G-A--A-T-…	CGCACAGTAAACTATGGATGCCCGCTTTTGGTATTTAATATATCAGAGGCTAAGTGAAAACGTTAAGCATCCCACCTGGGGAGTACGCCGGCAACGGTGAAACTCAAAGGAATTGACGGGGGCCCGCACAAGCGGAGGAACATGTGGTTTAATTCGATGATACGCGAGGAACCTTACCCGGGCTTGAATTACATAAGTAGTTATTAGAGACAATAATTTCCTTTCGGGGACTTATGTGAAGGTGC	>H7JXH6D02H5DY7 CGCACAGTAAACTATGGATGCCCGCTTTTGGTATTTAATATATCAGAGGCTAAGTGAAAACGTTAAGCATCCCACCTGGGGAGTACGCCGGCAACGGTGAAACTCAAAGGAATTGACGGGGGCCCGCACAAGCGGAGGAACATGTGGTTTAATTCGATGATACGCGAGGAACCTTACCCGGGCTTGAATTACATAAGTAGTTATTAGAGACAATAATTTCCTTTCGGGGACTTATGTGAAGGTGC	S000481216	0.624	Prevotella sp. N19-22; AY880053	Bacteroidetes	Bacteroidia		Bacteroidales		Prevotellaceae	Prevotella	0	0	0	0	0	0	0	0	0	0	0	0	0	0	0	0	0	0	0	0	0	0	0	0	3	5	0	0	0	0	0	0
H7JXH6D02H781J	9	H7JXH6D02H781J	Bacteria(100);Firmicutes(99.9);Bacilli(99.5);unclassified;unclassified;unclassified;	9	CA-C-G-CCG-T-AAA--C-G---A-TG-A--G--TG-C---T---A-A--G--T--G-T-T--A-G-A-G-G--G-T-----TT-CC-----G-C-C-C-T-T--T---A-G-T-G--C-T----GC--A--G-C-T-AA-C-G-C-A-T--T--AA-G-C----A---C-T---CC-GC-C-T--GGGG-AG-TA---CG-G-C-C-G-C-A-A-G-GC-T-G-A-A-AC--T--C--AAA---GGAA-TT-G-A-CGGG-G-A---CCC-G--C-A-C-AA-GC-AGT-GG--A-G-T---A-T--GT-G-G-T-TT-----AA-TT-C-G-A-AG-C--AAC-G-C--G-A-A--G-A-A-CC-TT-A-CC-AG--GT-C---TT-G-A--C-A-…	CACGCCGTAAACGATGAGTGCTAAGTGTTAGAGGGTTTCCGCCCTTTAGTGCTGCAGCTAACGCATTAAGCACTCCGCCTGGGGAGTACGGCCGCAAGGCTGAAACTCAAAGGAATTGACGGGGACCCGCACAAGCAGTGGAGTATGTGGTTTAATTCGAAGCAACGCGAAGAACCTTACCAGGTCTTGACATCCTTTGAAGCTTCTAGAGATAGAAGTGTTCTCTTCGGAGACAAAGTGACAGGTGG	>H7JXH6D02H781J CACGCCGTAAACGATGAGTGCTAAGTGTTAGAGGGTTTCCGCCCTTTAGTGCTGCAGCTAACGCATTAAGCACTCCGCCTGGGGAGTACGGCCGCAAGGCTGAAACTCAAAGGAATTGACGGGGACCCGCACAAGCAGTGGAGTATGTGGTTTAATTCGAAGCAACGCGAAGAACCTTACCAGGTCTTGACATCCTTTGAAGCTTCTAGAGATAGAAGTGTTCTCTTCGGAGACAAAGTGACAGGTGG	S003617909	0.817	Bacillus sp. 6056; JX566646	Firmicutes	Bacilli		Bacillales		Bacillaceae 1	Bacillus	0	0	0	0	0	0	0	0	0	0	0	0	0	0	0	0	0	0	0	0	0	0	0	0	0	0	0	0	0	0	0	0
H7JXH6D02HZOAW	9	H7JXH6D02HZOAW	Bacteria(100);"Spirochaetes"(99.9);Spirochaetes(99.9);Spirochaetales(99.9);Spirochaetaceae(99.9);Treponema(99.9);	9	CG-C-A-CCG-T-AAA--C-G---A-TG-T--A--CA-C---T---A-G--G--T--G-T-C--C-G---G-C---------GTT-GAA--------G-C---C--G---G-G-T-G--C-C----AA--A--G-C-A-AA-C-G-T-G-A--T--AA-G-T----G---T-A---CC-GC-C-T--GGGG-AG-TA---TG-C-C-C-G-C-A-A-G-GG-T-G-A-A-AC--T--C--AAA---GGAA-TT-G-A-CGGG-G-G---CCC-G--C-A-C-AA-GC-GGT-GG--A-G-C---A-T--GT-G-G-T-TT-----AA-TT-C-G-A-TG-G--TAC-G-C--G-A-G--G-A-A-CC-TT-A-CC-TG--GG-T---TT-G-A--C-A-…	CGCACCGTAAACGATGTACACTAGGTGTCCGGCGTTGAAGCCGGGTGCCAAAGCAAACGTGATAAGTGTACCGCCTGGGGAGTATGCCCGCAAGGGTGAAACTCAAAGGAATTGACGGGGGCCCGCACAAGCGGTGGAGCATGTGGTTTAATTCGATGGTACGCGAGGAACCTTACCTGGGTTTGACATAGTATCTAATGCCGTAGAGATACGGCAGCGTAGCAATACGAGGTACAACAGGTGC	>H7JXH6D02HZOAW CGCACCGTAAACGATGTACACTAGGTGTCCGGCGTTGAAGCCGGGTGCCAAAGCAAACGTGATAAGTGTACCGCCTGGGGAGTATGCCCGCAAGGGTGAAACTCAAAGGAATTGACGGGGGCCCGCACAAGCGGTGGAGCATGTGGTTTAATTCGATGGTACGCGAGGAACCTTACCTGGGTTTGACATAGTATCTAATGCCGTAGAGATACGGCAGCGTAGCAATACGAGGTACAACAGGTGC	S003222851	1	Treponema sp. canine oral taxon 352; 1V055; JN713521	Spirochaetes	Spirochaetes		Spirochaetales		Spirochaetaceae	Treponema	0	0	0	0	0	0	0	0	0	0	0	0	0	0	0	0	0	0	0	0	0	0	0	0	0	0	0	0	0	0	0	0
H7JXH6D02GWBNJ	9	H7JXH6D02GWBNJ	Bacteria(100);"Bacteroidetes"(100);"Bacteroidia"(88.6);"Bacteroidales"(88.6);"Porphyromonadaceae"(77.6);unclassified;	9	CA-C-G-CAG-T-AAA--C-G---A-TG-A--T--TA-C---T---A-G--C--T--G-T-T--A-G-C-G-----------ATA-TAC----------T-G-T--T---A-G-T-G--G-C----TA--A--G-C-G-AA-A-G-C-G-A--T--AA-G-T----A---A-T---CC-AC-C-T--GGGG-AG-TA---CG-T-T-C-G-C-A-A-G-AA-T-G-A-A-AC--T--C--AAA---GGAA-TT-G-A-CGGG-G-G---CCC-G--C-A-C-AA-GC-GGA-GG--A-A-C---A-T--GT-G-G-T-TT-----AA-TT-C-G-A-TG-A--TAC-G-C--G-A-G--G-A-A-CC-TT-A-CC-CG--GG-C---TT-G-A--A-A-…	CACGCAGTAAACGATGATTACTAGCTGTTAGCGATATACTGTTAGTGGCTAAGCGAAAGCGATAAGTAATCCACCTGGGGAGTACGTTCGCAAGAATGAAACTCAAAGGAATTGACGGGGGCCCGCACAAGCGGAGGAACATGTGGTTTAATTCGATGATACGCGAGGAACCTTACCCGGGCTTGAAATGCTATCGACCGACGGAGAGATTCGTTATCCAGCAATGGCGATAGTGTAGGTGC	>H7JXH6D02GWBNJ CACGCAGTAAACGATGATTACTAGCTGTTAGCGATATACTGTTAGTGGCTAAGCGAAAGCGATAAGTAATCCACCTGGGGAGTACGTTCGCAAGAATGAAACTCAAAGGAATTGACGGGGGCCCGCACAAGCGGAGGAACATGTGGTTTAATTCGATGATACGCGAGGAACCTTACCCGGGCTTGAAATGCTATCGACCGACGGAGAGATTCGTTATCCAGCAATGGCGATAGTGTAGGTGC	S001417187	0.974	Bacteroidetes bacterium 'Oral Taxon 274'; F0058; FJ577256	Bacteroidetes	Bacteroidia		Bacteroidales		Porphyromonadaceae	Paludibacter	0	0	0	0	0	0	0	0	0	0	0	0	0	0	0	0	0	0	0	0	0	0	0	0	0	0	0	0	0	0	0	0
H7JXH6D02JMDFE	8	H7JXH6D02JMDFE	Bacteria(100);Firmicutes(94.5);Clostridia(93.3);Clostridiales(93.1);Lachnospiraceae(76.5);unclassified;	8	CA-C-G-CTG-T-AAA--C-G---A-TG-A--A--CA-C---T---A-G--G--T--GTT-T--G-G-A-G-G--C-T-----A--A------G-C-C-T-T-T--C---A-G-T-G--C-C----GC--A--G-C-A-AA-C-G-C-A-A--T--AA-G-T----G---T-T---CC-AC-C-T--GGGG-AG-TA---CG-T-T-C-G-C-A-A-G-AA-T-G-A-A-AC--T--C--AAA---GGAA-TT-G-A-CGGG-G-A---CCC-G--C-A-C-AA-GC-GGT-GG--A-G-C---A-T--GT-G-G-T-TT-----AA-TT-C-G-A-AG-C--AAC-G-C--G-A-A--G-A-A-CC-TT-A-CC-AA--GT-C---TT-G-A--C-A-…	CACGCTGTAAACGATGAACACTAGGTGTTTGGAGGCTAAGCCTTTCAGTGCCGCAGCAAACGCAATAAGTGTTCCACCTGGGGAGTACGTTCGCAAGAATGAAACTCAAAGGAATTGACGGGGACCCGCACAAGCGGTGGAGCATGTGGTTTAATTCGAAGCAACGCGAAGAACCTTACCAAGTCTTGACATCCCTGTGACAGTATATGTAATGTATATTTTCTACGGAACACAGGAGACAGGTGG	>H7JXH6D02JMDFE CACGCTGTAAACGATGAACACTAGGTGTTTGGAGGCTAAGCCTTTCAGTGCCGCAGCAAACGCAATAAGTGTTCCACCTGGGGAGTACGTTCGCAAGAATGAAACTCAAAGGAATTGACGGGGACCCGCACAAGCGGTGGAGCATGTGGTTTAATTCGAAGCAACGCGAAGAACCTTACCAAGTCTTGACATCCCTGTGACAGTATATGTAATGTATATTTTCTACGGAACACAGGAGACAGGTGG	S000436011	0.682	Blautia producta (T); ATCC 27340; L76595	Firmicutes	Clostridia		Clostridiales		Lachnospiraceae	Blautia	0	0	0	0	0	0	0	0	0	0	0	0	0	0	0	0	0	0	0	0	0	0	0	0	0	0	0	0	0	0	0	0
H7JXH6D02IKYNW	8	H7JXH6D02IKYNW	Bacteria(100);Firmicutes(100);Clostridia(100);Clostridiales(100);Eubacteriaceae(99.9);Pseudoramibacter(99.9);	8	CA-C-G-CCG-T-AAA--C-G---A-TG-A--A--TA-C---T---A-G--G--T--G-T-T--G-GCG--------------AATAA-------------G-T--C---A-G-T-G--C-C----GG--A--G-T-T-AA-C-A-C-A-A--T--AA-G-T----A---T-T---CC-GC-C-T--GGGG-AG-TA---CG-A-C-C-G-C-A-A-G-GT-T-G-A-A-AC--T--C--AAA---GGAA-TT-G-A-CGGG-G-A---CCC-G--C-A-C-AA-GC-AGC-GG--A-G-C---A-T--GT-G-G-T-TT-----AA-TT-C-G-A-AG-C--AAC-G-C--G-A-A--G-A-A-CC-TT-A-CC-AG--GC-C---TT-G-A--C-A-…	CACGCCGTAAACGATGAATACTAGGTGTTGGCGAATAAGTCAGTGCCGGAGTTAACACAATAAGTATTCCGCCTGGGGAGTACGACCGCAAGGTTGAAACTCAAAGGAATTGACGGGGACCCGCACAAGCAGCGGAGCATGTGGTTTAATTCGAAGCAACGCGAAGAACCTTACCAGGCCTTGACATCCTCTGAGCGCAATAGAGATATTGCTTTCTCTTCGGAGACAGAGAGACAGGTGG	>H7JXH6D02IKYNW CACGCCGTAAACGATGAATACTAGGTGTTGGCGAATAAGTCAGTGCCGGAGTTAACACAATAAGTATTCCGCCTGGGGAGTACGACCGCAAGGTTGAAACTCAAAGGAATTGACGGGGACCCGCACAAGCAGCGGAGCATGTGGTTTAATTCGAAGCAACGCGAAGAACCTTACCAGGCCTTGACATCCTCTGAGCGCAATAGAGATATTGCTTTCTCTTCGGAGACAGAGAGACAGGTGG	S001745583	0.72	Eubacterium sp. SA11; GU124470	Firmicutes	Clostridia		Clostridiales		Eubacteriaceae	unclassified_Eubacteriaceae	0	0	0	0	0	0	0	0	0	0	0	0	0	0	0	0	0	0	0	0	0	0	0	0	0	0	0	0	0	0	0	0
H7JXH6D02IN4D8	8	H7JXH6D02IN4D8	Bacteria(100);"Bacteroidetes"(95.6);unclassified;unclassified;unclassified;unclassified;	8	CA-C-G-CCG-T-AAA--C-G---A-TG-A--T--CA-C---T---C-G--C--T--C-T-T--G-G-C-G-----------ATA-TGC----------T-G-T--C---A-G-G-G--G-C----TA--A--G-C-G-AA-A-G-C-G-T--T--AA-G-T----G---A-T---CC-AC-C-T--GGGG-AG-TA---CG-A-C-C-G-C-A-A-G-GT-T-G-A-A-AC--T--C--AAA---GGAA-TT-G-A-CGGG-G-G---CCC-G--C-A-C-AA-GC-GGA-GG--A-A-C---A-T--GT-G-G-T-TT-----AA-TT-C-G-A-TG-A--TAC-G-C--G-A-G--G-A-A-CC-TT-A-CC-TG--GG-C---TA-G-A--A-C-…	CACGCCGTAAACGATGATCACTCGCTCTTGGCGATATGCTGTCAGGGGCTAAGCGAAAGCGTTAAGTGATCCACCTGGGGAGTACGACCGCAAGGTTGAAACTCAAAGGAATTGACGGGGGCCCGCACAAGCGGAGGAACATGTGGTTTAATTCGATGATACGCGAGGAACCTTACCTGGGCTAGAACGGCAGACTGATCTACGGGGAAACTTGTAGAGCCTTCGGGGTCTGTCGAGGTGC	>H7JXH6D02IN4D8 CACGCCGTAAACGATGATCACTCGCTCTTGGCGATATGCTGTCAGGGGCTAAGCGAAAGCGTTAAGTGATCCACCTGGGGAGTACGACCGCAAGGTTGAAACTCAAAGGAATTGACGGGGGCCCGCACAAGCGGAGGAACATGTGGTTTAATTCGATGATACGCGAGGAACCTTACCTGGGCTAGAACGGCAGACTGATCTACGGGGAAACTTGTAGAGCCTTCGGGGTCTGTCGAGGTGC	S002440911	0.623	Bacteroidetes bacterium 6E; AB623231	Bacteroidetes	Sphingobacteria		Sphingobacteriales		Cytophagaceae	Meniscus	0	0	0	0	0	0	0	0	0	0	0	0	0	0	0	0	0	0	0	0	0	0	0	0	0	0	0	0	0	0	0	0
H7JXH6D02I3UEF	8	H7JXH6D02I3UEF	Bacteria(100);"Proteobacteria"(100);Gammaproteobacteria(100);"Enterobacteriales"(100);Enterobacteriaceae(100);Raoultella(69.7);	8	CA-C-G-CTG-T-AAA--C-G---A-TG-T--C--GA-C---T---T-G--G--A--G-G-T--T-G-T-T-C--C------CTT-GA-------G-G-A-G-T--G---G-C-T-T--C-C----GG--A--G-C-T-AA-C-G-C-G-T--T--AA-G-T----C---G-A---CC-GC-C-T--GGGG-AG-TA---CG-G-C-C-G-C-A-A-G-GT-T-A-A-A-AC--T--C--AAA---TGAA-TT-G-A-CGGG-G-G---CCC-G--C-A-C-AA-GC-GGT-GG--A-G-C---A-T--GT-G-G-T-TT-----AA-TT-C-G-A-TG-C--AAC-G-C--G-A-A--G-A-A-CC-TT-A-CC-TA--CT-C---TT-G-A--C-A-…	CACGCTGTAAACGATGTCGACTTGGAGGTTGTTCCCTTGAGGAGTGGCTTCCGGAGCTAACGCGTTAAGTCGACCGCCTGGGGAGTACGGCCGCAAGGTTAAAACTCAAATGAATTGACGGGGGCCCGCACAAGCGGTGGAGCATGTGGTTTAATTCGATGCAACGCGAAGAACCTTACCTACTCTTGACATCCAGAGAACTTAGCAGAGATGCTTTGGTGCCTTCGGGAACTCTGAGACAGGTGC	>H7JXH6D02I3UEF CACGCTGTAAACGATGTCGACTTGGAGGTTGTTCCCTTGAGGAGTGGCTTCCGGAGCTAACGCGTTAAGTCGACCGCCTGGGGAGTACGGCCGCAAGGTTAAAACTCAAATGAATTGACGGGGGCCCGCACAAGCGGTGGAGCATGTGGTTTAATTCGATGCAACGCGAAGAACCTTACCTACTCTTGACATCCAGAGAACTTAGCAGAGATGCTTTGGTGCCTTCGGGAACTCTGAGACAGGTGC	S000003922	1	Klebsiella oxytoca; 5725y; Y17660	Proteobacteria	Gammaproteobacteria		Enterobacteriales		Enterobacteriaceae	Enterobacter	0	0	0	0	0	0	0	0	0	0	0	0	0	0	0	0	0	0	0	0	0	0	0	0	0	0	0	0	0	0	0	0
H7JXH6D02G319W	8	H7JXH6D02G319W	Bacteria(100);"Actinobacteria"(100);Actinobacteria(100);Actinomycetales(100);Corynebacteriaceae(100);Turicella(100);	8	CA-T-G-CTG-T-AAA--C-G---G-TG-G--G--CG-C---T---A-G--G--T--G-T-G--G-G-G-A-CT-T------TCC-AT-------G-G-T-T-T--C---C-G-T-G--T-C----GT--A--G-C-T-AA-C-G-C-G-T--T--AA-G-C----G---C-C---CC-GC-C-T--GGGG-AG-TA---CG-G-C-C-G-C-A-A-G-GC-T-A-A-A-AC--T--C--AAA---GGAA-TT-G-A-CGGG-G-G---CCC-G--C-A-C-AA-GC-GGC-GG--A-G-C---A-T--GT-G-G-A-TT-----AA-TT-C-G-A-TG-C--AAC-G-C--G-A-A--G-A-A-CC-TT-A-CC-TG--GG-T---TT-G-A--C-A-…	CATGCTGTAAACGGTGGGCGCTAGGTGTGGGGACTTTCCATGGTTTCCGTGTCGTAGCTAACGCGTTAAGCGCCCCGCCTGGGGAGTACGGCCGCAAGGCTAAAACTCAAAGGAATTGACGGGGGCCCGCACAAGCGGCGGAGCATGTGGATTAATTCGATGCAACGCGAAGAACCTTACCTGGGTTTGACATGCACTAGATTAGGCGAGAGATCGTCTGTCCCTTTGTGGCTGGTGTGCAGGTGG	>H7JXH6D02G319W CATGCTGTAAACGGTGGGCGCTAGGTGTGGGGACTTTCCATGGTTTCCGTGTCGTAGCTAACGCGTTAAGCGCCCCGCCTGGGGAGTACGGCCGCAAGGCTAAAACTCAAAGGAATTGACGGGGGCCCGCACAAGCGGCGGAGCATGTGGATTAATTCGATGCAACGCGAAGAACCTTACCTGGGTTTGACATGCACTAGATTAGGCGAGAGATCGTCTGTCCCTTTGTGGCTGGTGTGCAGGTGG	S000381264	0.958	Turicella otitidis (T); 234; X73976	Actinobacteria	Actinobacteria	Actinobacteridae	Actinomycetales	Corynebacterineae	Corynebacteriaceae	Turicella	0	0	0	0	0	0	0	0	0	0	0	0	0	0	0	0	0	0	0	0	0	0	0	0	0	0	0	0	0	0	0	0
H7JXH6D02HVRHU	8	H7JXH6D02HVRHU	Bacteria(100);Firmicutes(100);Bacilli(100);Lactobacillales(99.7);Lactobacillaceae(99.6);Lactobacillus(98.9);	8	CA-T-G-CCG-T-AAA--C-G---A-TG-A--G--TG-C---T---A-G--G--T--G-T-T--G-G-A-G-G--G-C-----TT-CC-----G-C-C-C-T-T--C---A-G-T-G--C-C----GG--A--G-C-T-AA-C-G-C-A-T--T--AA-G-C----A---C-T---CC-GC-C-T--GGGG-AG-TA---CG-A-C-C-G-C-A-A-G-GT-T-G-A-A-AC--T--C--AAA---GGAA-TT-G-A-CGGG-G-G---CCC-G--C-A-C-AA-GC-GGT-GG--A-G-C---A-T--GT-G-G-T-TT-----AA-TT-C-G-A-AG-C--TAC-G-C--G-A-A--G-A-A-CC-TT-A-CC-AG--GT-C---TT-G-A--C-A-…	CATGCCGTAAACGATGAGTGCTAGGTGTTGGAGGGCTTCCGCCCTTCAGTGCCGGAGCTAACGCATTAAGCACTCCGCCTGGGGAGTACGACCGCAAGGTTGAAACTCAAAGGAATTGACGGGGGCCCGCACAAGCGGTGGAGCATGTGGTTTAATTCGAAGCTACGCGAAGAACCTTACCAGGTCTTGACATCTTGCGCTAACCTAAGAGATTAGGCGTTCCCTTCGGGGACGCAATGACAGGTGG	>H7JXH6D02HVRHU CATGCCGTAAACGATGAGTGCTAGGTGTTGGAGGGCTTCCGCCCTTCAGTGCCGGAGCTAACGCATTAAGCACTCCGCCTGGGGAGTACGACCGCAAGGTTGAAACTCAAAGGAATTGACGGGGGCCCGCACAAGCGGTGGAGCATGTGGTTTAATTCGAAGCTACGCGAAGAACCTTACCAGGTCTTGACATCTTGCGCTAACCTAAGAGATTAGGCGTTCCCTTCGGGGACGCAATGACAGGTGG	S000015720	0.971	Lactobacillus pontis (T); LTH 2587; X76329	Firmicutes	Bacilli		Lactobacillales		Lactobacillaceae	Lactobacillus	0	8	0	0	0	0	0	0	0	0	0	0	0	0	0	0	0	0	0	0	0	0	0	0	0	0	0	0	0	0	0	0
H7JXH6D02F110U	8	H7JXH6D02F110U	Bacteria(100);Firmicutes(100);Bacilli(100);Lactobacillales(99.9);Streptococcaceae(99.9);Streptococcus(99.9);	8	CA-C-G-CCG-T-AAA--C-G---A-TG-A--G--TG-C---T---A-G--G--T--G-T-T--G-G-A-T-C--C-T-----TT-CC-----G-G-G-A-T-T--C---A-G-T-G--C-C----GA--A--G-C-T-AA-C-G-C-A-T--T--AA-G-C----A---C-T---CC-GC-C-T--GGGG-AG-TA---CG-A-C-C-G-C-A-A-G-GT-T-G-A-A-AC--T--C--AAA---GGAA-TT-G-A-CGGG-G-G---CCC-G--C-A-C-AA-GC-GGT-GG--A-G-C---A-T--GT-G-G-T-TT-----AA-TT-C-G-A-AG-C--AAC-G-C--G-A-A--G-A-A-CC-TT-A-CC-AG--GT-C---TT-G-A--C-A-…	CACGCCGTAAACGATGAGTGCTAGGTGTTGGATCCTTTCCGGGATTCAGTGCCGAAGCTAACGCATTAAGCACTCCGCCTGGGGAGTACGACCGCAAGGTTGAAACTCAAAGGAATTGACGGGGGCCCGCACAAGCGGTGGAGCATGTGGTTTAATTCGAAGCAACGCGAAGAACCTTACCAGGTCTTGACATCCCGATGCTATTTCTAGAGATAGAAAGTTACTTCGGTACATCGGTGACAGGTGG	>H7JXH6D02F110U CACGCCGTAAACGATGAGTGCTAGGTGTTGGATCCTTTCCGGGATTCAGTGCCGAAGCTAACGCATTAAGCACTCCGCCTGGGGAGTACGACCGCAAGGTTGAAACTCAAAGGAATTGACGGGGGCCCGCACAAGCGGTGGAGCATGTGGTTTAATTCGAAGCAACGCGAAGAACCTTACCAGGTCTTGACATCCCGATGCTATTTCTAGAGATAGAAAGTTACTTCGGTACATCGGTGACAGGTGG	S000574763	1	Streptococcus thermophilus; ATCC 19987; CIP 105446; AY687382	Firmicutes	Bacilli		Lactobacillales		Streptococcaceae	Streptococcus	0	0	0	0	2	0	2	4	0	0	0	0	0	0	0	0	0	0	0	0	0	0	0	0	0	0	0	0	0	0	0	0
H7JXH6D02IC5W0	8	H7JXH6D02IC5W0	Bacteria(100);"Actinobacteria"(100);Actinobacteria(100);Bifidobacteriales(100);Bifidobacteriaceae(100);Gardnerella(97.4);	8	CA-C-G-CCG-T-AAA--C-G---G-TG-G--A--CG-C---T---G-G--A--T--G-T-G--G-G-G-C-C--C-----ATTC-CA-C-----G-G-G-T-T--C---T-G-T-G--T-C----GG--A--G-C-T-AA-C-G-C-G-T--T--AA-G-C----G---T-C---CC-GC-C-T--GGGG-AG-TA---CG-G-C-C-G-C-A-A-G-GC-T-A-A-A-AC--T--C--AAA---GAAA-TT-G-A-CGGG-G-G---CCC-A--C-A-C-AA-GC-GGC-GG--A-G-C---A-T--GC-G-G-A-TT-----AA-TT-C-G-A-TG-C--AAC-G-C--G-A-A--G-A-A-CC-TT-A-CC-TG--GG-C---TT-G-A--C-A-…	CACGCCGTAAACGGTGGACGCTGGATGTGGGGCCCATTCCACGGGTTCTGTGTCGGAGCTAACGCGTTAAGCGTCCCGCCTGGGGAGTACGGCCGCAAGGCTAAAACTCAAAGAAATTGACGGGGGCCCACACAAGCGGCGGAGCATGCGGATTAATTCGATGCAACGCGAAGAACCTTACCTGGGCTTGACATGTGCCTGACGACTGCAGAGATGTGGTTTCCTTTCGGGGCAGGTTCACAGGTGG	>H7JXH6D02IC5W0 CACGCCGTAAACGGTGGACGCTGGATGTGGGGCCCATTCCACGGGTTCTGTGTCGGAGCTAACGCGTTAAGCGTCCCGCCTGGGGAGTACGGCCGCAAGGCTAAAACTCAAAGAAATTGACGGGGGCCCACACAAGCGGCGGAGCATGCGGATTAATTCGATGCAACGCGAAGAACCTTACCTGGGCTTGACATGTGCCTGACGACTGCAGAGATGTGGTTTCCTTTCGGGGCAGGTTCACAGGTGG	S000805344	0.979	Gardnerella vaginalis; NML 060420; EF194095	Actinobacteria	Actinobacteria	Actinobacteridae	Bifidobacteriales		Bifidobacteriaceae	Gardnerella	0	0	0	0	0	0	0	0	0	0	0	0	0	0	0	0	3	0	0	0	0	0	5	0	0	0	0	0	0	0	0	0
H7JXH6D02FXQLP	8	H7JXH6D02FXQLP	Bacteria(100);"Actinobacteria"(100);Actinobacteria(100);Coriobacteriales(100);Coriobacteriaceae(100);Atopobium(100);	8	CT-A-G-CTG-T-AAA--C-G---A-TG-G--A--CA-C---T---A-G--G--T--G-T-G--G-G-G-A-G--A-------TT-AT-------A-C-T-T-T--C---C-G-T-G--C-C----GC--A--G-C-T-AA-C-G-C-A-T--T--AA-G-T----G---T-C---CC-GC-C-T--GGGG-AG-TA---CG-G-T-C-G-C-A-A-G-AC-T-A-A-A-AC--T--C--AAA---GGAA-TT-G-A-CGGG-G-G---CCC-G--C-A-C-AA-GC-AGC-GG--A-G-C---A-T--GT-G-G-C-TT-----AA-TT-C-G-A-AG-C--AAC-G-C--G-A-A--G-A-A-CC-TT-A-CC-AG--GG-C---TT-G-A--C-A-…	CTAGCTGTAAACGATGGACACTAGGTGTGGGGAGATTATACTTTCCGTGCCGCAGCTAACGCATTAAGTGTCCCGCCTGGGGAGTACGGTCGCAAGACTAAAACTCAAAGGAATTGACGGGGGCCCGCACAAGCAGCGGAGCATGTGGCTTAATTCGAAGCAACGCGAAGAACCTTACCAGGGCTTGACATTTAGGTGAAGCAGTGGAAACACTGTGGCCGAAAGGAGCCTAAACAGGTGG	>H7JXH6D02FXQLP CTAGCTGTAAACGATGGACACTAGGTGTGGGGAGATTATACTTTCCGTGCCGCAGCTAACGCATTAAGTGTCCCGCCTGGGGAGTACGGTCGCAAGACTAAAACTCAAAGGAATTGACGGGGGCCCGCACAAGCAGCGGAGCATGTGGCTTAATTCGAAGCAACGCGAAGAACCTTACCAGGGCTTGACATTTAGGTGAAGCAGTGGAAACACTGTGGCCGAAAGGAGCCTAAACAGGTGG	S000391613	1	Atopobium vaginae; VA14183_00; AF325325	Actinobacteria	Actinobacteria	Coriobacteridae	Coriobacteriales	Coriobacterineae	Coriobacteriaceae	Atopobium	0	0	0	0	0	0	0	0	0	0	0	0	0	0	0	0	0	0	0	0	0	0	2	1	0	0	0	0	0	2	0	0
H7JXH6D02JM5W6	8	H7JXH6D02JM5W6	Bacteria(100);"Proteobacteria"(100);Gammaproteobacteria(100);Pseudomonadales(99.5);Pseudomonadaceae(99.5);Pseudomonas(98.5);	8	CA-C-G-CCG-T-AAA--C-G---A-TG-T--C--AA-C---T---A-G--C--C--G-T-T--G-G-G-A-G--T------CTT-GA-------A-C-T-C-T--T---A-G-T-G--G-C----GC--A--G-C-T-AA-C-G-C-A-T--T--AA-G-T----T---G-A---CC-GC-C-T--GGGG-AG-TA---CG-G-C-C-G-C-A-A-G-GT-T-A-A-A-AC--T--C--AAA---TGAA-TT-G-A-CGGG-G-G---CCC-G--C-A-C-AA-GC-GGT-GG--A-G-C---A-T--GT-G-G-T-TT-----AA-TT-C-G-A-AG-C--AAC-G-A--G-A-A--G-A-A-CC-TT-A-CC-AG--GC-C---TT-G-A--C-A-…	CACGCCGTAAACGATGTCAACTAGCCGTTGGGAGTCTTGAACTCTTAGTGGCGCAGCTAACGCATTAAGTTGACCGCCTGGGGAGTACGGCCGCAAGGTTAAAACTCAAATGAATTGACGGGGGCCCGCACAAGCGGTGGAGCATGTGGTTTAATTCGAAGCAACGAGAAGAACCTTACCAGGCCTTGACATCCAATGAACTTTCTAGAGATAGATTGGTGCCTTCGGGAGCATTGAGACAGGTGC	>H7JXH6D02JM5W6 CACGCCGTAAACGATGTCAACTAGCCGTTGGGAGTCTTGAACTCTTAGTGGCGCAGCTAACGCATTAAGTTGACCGCCTGGGGAGTACGGCCGCAAGGTTAAAACTCAAATGAATTGACGGGGGCCCGCACAAGCGGTGGAGCATGTGGTTTAATTCGAAGCAACGAGAAGAACCTTACCAGGCCTTGACATCCAATGAACTTTCTAGAGATAGATTGGTGCCTTCGGGAGCATTGAGACAGGTGC	S000015054	0.975	Pseudomonas sp. FAIR/BE/F/GH37; AJ297353	Proteobacteria	Gammaproteobacteria		Pseudomonadales		Pseudomonadaceae	Pseudomonas	0	0	0	0	0	0	0	0	0	0	0	0	0	0	0	0	0	0	0	0	0	0	0	8	0	0	0	0	0	0	0	0
H7JXH6D02G2KYG	8	H7JXH6D02G2KYG	Bacteria(100);Firmicutes(100);Clostridia(100);Clostridiales(100);Clostridiales_Incertae_Sedis_XI(100);Peptoniphilus(100);	8	CA-C-G-CCG-T-AAA--C-G---A-TG-A--G--TG-C---T---A-G--G--T--G-T-C--G-G-T-A-------------T-AA-------------A-T--C---G-G-T-G--C-C----GC--A--G-T-T-AA-C-A-C-A-A--T--AA-G-C----A---C-T---CC-GC-C-T--GGGG-AG-TA---CG-T-G-C-G-C-A-A-G-CA-T-G-A-A-AC--T--C--AAA---GGAA-TT-G-A-CGGG-G-A---CCC-G--C-A-C-AA-GC-AGC-GG--A-G-C---A-T--GT-G-G-T-TT-----AA-TT-C-G-A-AG-C--AAC-G-C--G-A-A--G-A-A-CC-TT-A-CC-AG--GG-C---TT-G-A--C-A-…	CACGCCGTAAACGATGAGTGCTAGGTGTCGGTATAAATCGGTGCCGCAGTTAACACAATAAGCACTCCGCCTGGGGAGTACGTGCGCAAGCATGAAACTCAAAGGAATTGACGGGGACCCGCACAAGCAGCGGAGCATGTGGTTTAATTCGAAGCAACGCGAAGAACCTTACCAGGGCTTGACATATAAGAGACGAACTTAGAGATAAGTTTTCTTCTTCAGAAGCCCTTATACAGGTGG	>H7JXH6D02G2KYG CACGCCGTAAACGATGAGTGCTAGGTGTCGGTATAAATCGGTGCCGCAGTTAACACAATAAGCACTCCGCCTGGGGAGTACGTGCGCAAGCATGAAACTCAAAGGAATTGACGGGGACCCGCACAAGCAGCGGAGCATGTGGTTTAATTCGAAGCAACGCGAAGAACCTTACCAGGGCTTGACATATAAGAGACGAACTTAGAGATAAGTTTTCTTCTTCAGAAGCCCTTATACAGGTGG	S000432296	0.97	Peptoniphilus lacrimalis (T); CCUG 31350; AF542230	Firmicutes	Clostridia		Clostridiales		Clostridiales_Incertae Sedis XI	Peptoniphilus	0	0	0	0	0	0	0	0	0	0	0	0	0	0	0	0	0	0	0	0	0	0	0	0	0	0	0	0	0	0	0	0
H7JXH6D02FLDJQ	8	H7JXH6D02FLDJQ	Bacteria(100);"Bacteroidetes"(99.9);"Bacteroidia"(99.7);"Bacteroidales"(99.7);"Prevotellaceae"(99.6);Prevotella(90.7);	8	CG-C-A-CAG-T-AAA--C-G---A-TG-G--A--TG-C---C---C-G--C--C--G-T-T--G-G-C-G-C----------CC-T----------G-C-G-C--C---T-G-C-G--G-C----CA--A--G-C-G-AA-A-G-C-A-T--T--AA-G-C----A---T-C---CC-AC-C-T--GGGG-AG-TA---CG-C-C-G-G-C-A-A-C-GG-T-G-A-A-AC--T--C--AAA---GGAA-TT-G-A-CGGG-G-G---CCC-G--C-A-C-AA-GC-GGA-GG--A-A-C---A-T--GT-G-G-T-TT-----AA-TT-C-G-A-TG-A--TAC-G-C--G-A-G--G-A-A-CC-TT-A-CC-CG--GG-C---TT-G-A--A-T-…	CGCACAGTAAACGATGGATGCCCGCCGTTGGCGCCCTGCGCCTGCGGCCAAGCGAAAGCATTAAGCATCCCACCTGGGGAGTACGCCGGCAACGGTGAAACTCAAAGGAATTGACGGGGGCCCGCACAAGCGGAGGAACATGTGGTTTAATTCGATGATACGCGAGGAACCTTACCCGGGCTTGAATTGCAGTCGCTGCCCACAGAGACGTGGGCTTCCCTTCGGGGCTTCTGTGAAGGTGC	>H7JXH6D02FLDJQ CGCACAGTAAACGATGGATGCCCGCCGTTGGCGCCCTGCGCCTGCGGCCAAGCGAAAGCATTAAGCATCCCACCTGGGGAGTACGCCGGCAACGGTGAAACTCAAAGGAATTGACGGGGGCCCGCACAAGCGGAGGAACATGTGGTTTAATTCGATGATACGCGAGGAACCTTACCCGGGCTTGAATTGCAGTCGCTGCCCACAGAGACGTGGGCTTCCCTTCGGGGCTTCTGTGAAGGTGC	S000393546	0.979	Prevotella nigrescens; 7-PNIG; AF414834	Bacteroidetes	Bacteroidia		Bacteroidales		Prevotellaceae	Prevotella	0	0	0	0	0	0	0	0	0	0	0	0	0	0	0	0	0	0	0	0	0	0	0	0	0	0	0	0	0	0	0	0
H7JXH6D02G6LCF	7	H7JXH6D02G6LCF	Bacteria(100);"Bacteroidetes"(100);"Bacteroidia"(100);"Bacteroidales"(100);"Prevotellaceae"(100);Prevotella(99.4);	7	CG-C-A-CGG-T-AAA--C-G---A-TG-G--A--TG-C---C---C-G--T--T--G-T-C--A-G-G-C-T---------GTT-TC---------A-G-C-C--T---G-G-T-G--A-C----CA--A--G-C-G-AA-A-G-C-A-T--T--AA-G-C----A---T-C---CC-AC-C-T--GGGG-AG-TA---CG-C-C-G-G-C-A-A-C-GG-T-G-A-A-AC--T--C--AAA---GGAA-TT-G-A-CGGG-G-G---CCC-G--C-A-C-AA-GC-GGA-GG--A-A-C---A-T--GT-G-G-T-TT-----AA-TT-C-G-A-TG-A--TAC-G-C--G-A-G--G-A-A-CC-TT-A-CC-CG--GG-C---TT-G-A--A---…	CGCACGGTAAACGATGGATGCCCGTTGTCAGGCTGTTTCAGCCTGGTGACCAAGCGAAAGCATTAAGCATCCCACCTGGGGAGTACGCCGGCAACGGTGAAACTCAAAGGAATTGACGGGGGCCCGCACAAGCGGAGGAACATGTGGTTTAATTCGATGATACGCGAGGAACCTTACCCGGGCTTGAATTGCAGACGAAGGCTTCAGAGATGAAGCGGCCTTTCGGGGCGTCTGTGAAGGTGC	>H7JXH6D02G6LCF CGCACGGTAAACGATGGATGCCCGTTGTCAGGCTGTTTCAGCCTGGTGACCAAGCGAAAGCATTAAGCATCCCACCTGGGGAGTACGCCGGCAACGGTGAAACTCAAAGGAATTGACGGGGGCCCGCACAAGCGGAGGAACATGTGGTTTAATTCGATGATACGCGAGGAACCTTACCCGGGCTTGAATTGCAGACGAAGGCTTCAGAGATGAAGCGGCCTTTCGGGGCGTCTGTGAAGGTGC	S001887834	0.953	Prevotella oris; _F045; GU409727	Bacteroidetes	Bacteroidia		Bacteroidales		Prevotellaceae	Prevotella	0	0	0	0	0	0	0	0	0	0	0	0	0	0	0	0	0	0	0	0	0	0	0	0	0	0	0	0	0	0	0	0
H7JXH6D02IUDN3	7	H7JXH6D02IUDN3	Bacteria(100);Firmicutes(99.9);Clostridia(99.5);Clostridiales(99.5);Ruminococcaceae(98.5);unclassified;	7	CA-C-G-CTG-T-AAA--C-G---A-TG-G--A--TA-C---T---A-G--G--T--G-T-G--G-G-G-G-G---------ACT-GA-CC------C-C-C-T--C---C-G-T-G--C-C----GC--A--G-T-T-AA-C-A-C-A-A--T--AA-G-T----A---T-C---CC-AC-C-T--GGGG-AG-TA---CG-A-T-C-G-C-A-A-G-GT-T-G-A-A-AC--T--C--AAA---GGAA-TT-G-A-CGGG-G-G---CCC-G--C-A-C-AA-GC-GGT-GG--A-G-T---A-T--GT-G-G-T-TT-----AA-TT-C-G-A-AG-C--AAC-G-C--G-A-A--G-A-A-CC-TT-A-CC-AG--GG-C---TT-G-A--C-A-…	CACGCTGTAAACGATGGATACTAGGTGTGGGGGGACTGACCCCCTCCGTGCCGCAGTTAACACAATAAGTATCCCACCTGGGGAGTACGATCGCAAGGTTGAAACTCAAAGGAATTGACGGGGGCCCGCACAAGCGGTGGAGTATGTGGTTTAATTCGAAGCAACGCGAAGAACCTTACCAGGGCTTGACATCCCGGTGACCGGACTAGAGATAGTCCTTTCCCTTCGGGGACGCCGGTGACAGGTGG	>H7JXH6D02IUDN3 CACGCTGTAAACGATGGATACTAGGTGTGGGGGGACTGACCCCCTCCGTGCCGCAGTTAACACAATAAGTATCCCACCTGGGGAGTACGATCGCAAGGTTGAAACTCAAAGGAATTGACGGGGGCCCGCACAAGCGGTGGAGTATGTGGTTTAATTCGAAGCAACGCGAAGAACCTTACCAGGGCTTGACATCCCGGTGACCGGACTAGAGATAGTCCTTTCCCTTCGGGGACGCCGGTGACAGGTGG	S003316344	0.908	Clostridiales bacterium CIEAF 026; AB702939	Firmicutes	Clostridia		Clostridiales		Ruminococcaceae	unclassified_Ruminococcaceae	0	0	0	0	0	0	0	0	0	0	0	0	0	0	0	0	0	0	0	0	0	0	0	0	0	0	0	0	0	0	0	0
H7JXH6D02GIN0L	7	H7JXH6D02GIN0L	Bacteria(100);"Bacteroidetes"(100);"Bacteroidia"(99.4);"Bacteroidales"(99.4);"Prevotellaceae"(99.3);Prevotella(92.5);	7	CG-C-A-CAG-T-AAA--C-G---A-TG-G--A--TG-C---C---C-G--C--C--G-T-T--G-G-C-G-C----------CC-T----------G-C-G-C--C---T-G-C-G--G-C----CA--A--G-C-G-AA-A-G-C-A-T--T--AA-G-C----A---T-C---CC-AC-C-T--GGGG-AG-TA---CG-C-C-G-G-C-A-A-C-GG-T-G-A-A-AC--T--C--AAA---GGAA-TT-G-A-CGGG-G-G---TCC-G--C-A-C-AA-GC-GGA-GG--A-A-C---A-T--GT-G-G-T-TT-----AA-TT-C-G-A-TG-A--TAC-G-C--G-A-G--G-A-A-CC-TT-A-CC-CG--GG-C---TT-G-A--A-T-…	CGCACAGTAAACGATGGATGCCCGCCGTTGGCGCCCTGCGCCTGCGGCCAAGCGAAAGCATTAAGCATCCCACCTGGGGAGTACGCCGGCAACGGTGAAACTCAAAGGAATTGACGGGGGTCCGCACAAGCGGAGGAACATGTGGTTTAATTCGATGATACGCGAGGAACCTTACCCGGGCTTGAATTGCAGTCGCTGCCCACAGAGACGTGGGCTTCCCTTCGGGGCGTCTGTGAAGGTGC	>H7JXH6D02GIN0L CGCACAGTAAACGATGGATGCCCGCCGTTGGCGCCCTGCGCCTGCGGCCAAGCGAAAGCATTAAGCATCCCACCTGGGGAGTACGCCGGCAACGGTGAAACTCAAAGGAATTGACGGGGGTCCGCACAAGCGGAGGAACATGTGGTTTAATTCGATGATACGCGAGGAACCTTACCCGGGCTTGAATTGCAGTCGCTGCCCACAGAGACGTGGGCTTCCCTTCGGGGCGTCTGTGAAGGTGC	S001910578	0.983	Prevotella nigrescens; F0103; GU470890	Bacteroidetes	Bacteroidia		Bacteroidales		Prevotellaceae	Prevotella	0	0	0	0	0	0	0	0	0	0	0	0	0	0	0	0	0	0	0	0	0	0	0	0	0	0	0	0	0	0	0	0
H7JXH6D02GMB70	7	H7JXH6D02GMB70	Bacteria(100);Cyanobacteria_Chloroplast(100);Chloroplast(100);Chloroplast_order_incertae_sedis(100);Chloroplast(100);Streptophyta(100);	7	CT-A-G-CCG-T-AAA--C-G---A-TG-G--A--TA-C---T---A-G--G--C--G-C-T--G-T-G-C-G---------TATCGACC-------C-G-T-G--C---A-A-T-G--C-T----GT--A--G-C-T-AA-C-G-C-G-T--T--AA-G-T----A---T-C---CC-GC-C-T--GGGG-AG-TA---CG-T-T-C-G-C-A-A-G-AA-T-G-A-A-AC--T--C--AAA---GGAA-TT-G-A-CGGG-G-G---CCC-G--C-A-C-AA-GC-GGT-GG--A-G-C---A-T--GT-G-G-T-TT-----AA-TT-C-G-A-TG-C--AAA-G-C--G-A-A--G-A-A-CC-TT-A-CC-AG--GG-C---TT-G-A--C-A-…	CTAGCCGTAAACGATGGATACTAGGCGCTGTGCGTATCGACCCGTGCAATGCTGTAGCTAACGCGTTAAGTATCCCGCCTGGGGAGTACGTTCGCAAGAATGAAACTCAAAGGAATTGACGGGGGCCCGCACAAGCGGTGGAGCATGTGGTTTAATTCGATGCAAAGCGAAGAACCTTACCAGGGCTTGACATGCCGCGAATCCTCTTGAAAGAGAGGGGTGCCTTCGGGAACGCGGACACAGGTGG	>H7JXH6D02GMB70 CTAGCCGTAAACGATGGATACTAGGCGCTGTGCGTATCGACCCGTGCAATGCTGTAGCTAACGCGTTAAGTATCCCGCCTGGGGAGTACGTTCGCAAGAATGAAACTCAAAGGAATTGACGGGGGCCCGCACAAGCGGTGGAGCATGTGGTTTAATTCGATGCAAAGCGAAGAACCTTACCAGGGCTTGACATGCCGCGAATCCTCTTGAAAGAGAGGGGTGCCTTCGGGAACGCGGACACAGGTGG	S000451155	1	Chloroplast transformation vector pCLT312; AY575999	Cyanobacteria/Chloroplast	Chloroplast				Chloroplast	Streptophyta	0	0	0	0	0	0	0	0	0	0	0	0	0	0	0	0	0	0	0	0	0	0	0	0	0	0	0	0	0	0	0	0
H7JXH6D02GC9G5	7	H7JXH6D02GC9G5	Bacteria(100);Cyanobacteria_Chloroplast(100);Chloroplast(100);Chloroplast_order_incertae_sedis(100);Chloroplast(100);Streptophyta(100);	7	CT-A-G-CCG-T-AAA--C-G---A-TG-G--A--TA-C---T---A-G--G--C--G-C-T--G-C-G-C-G---------TATCGACC-------C-G-T-G--C---A-G-T-G--C-T----GT--A--G-C-T-AA-C-G-C-G-T--T--AA-G-T----A---T-C---CC-GC-C-T--GGGG-AG-TA---CG-T-T-C-G-C-A-A-G-AA-T-G-A-A-AC--T--C--AAA---GGAA-TT-G-A-CGGG-G-G---CCC-G--C-A-C-AA-GC-GGT-GG--A-G-C---A-T--GT-G-G-T-TT-----AA-TT-C-G-A-TG-C--AAA-G-C--G-A-A--G-A-A-CC-TT-A-CC-AG--GG-C---TT-G-A--C-A-…	CTAGCCGTAAACGATGGATACTAGGCGCTGCGCGTATCGACCCGTGCAGTGCTGTAGCTAACGCGTTAAGTATCCCGCCTGGGGAGTACGTTCGCAAGAATGAAACTCAAAGGAATTGACGGGGGCCCGCACAAGCGGTGGAGCATGTGGTTTAATTCGATGCAAAGCGAAGAACCTTACCAGGGCTTGACATGCCGCGAATCCTCTTGAAAGAGAGGGGTGCCTTCGGGAACGCGGACACAGGTGG	>H7JXH6D02GC9G5 CTAGCCGTAAACGATGGATACTAGGCGCTGCGCGTATCGACCCGTGCAGTGCTGTAGCTAACGCGTTAAGTATCCCGCCTGGGGAGTACGTTCGCAAGAATGAAACTCAAAGGAATTGACGGGGGCCCGCACAAGCGGTGGAGCATGTGGTTTAATTCGATGCAAAGCGAAGAACCTTACCAGGGCTTGACATGCCGCGAATCCTCTTGAAAGAGAGGGGTGCCTTCGGGAACGCGGACACAGGTGG	S000323985	1	Nymphaea alba (T); AJ627251	Cyanobacteria/Chloroplast	Chloroplast				Chloroplast	Streptophyta	0	0	0	0	0	0	0	0	0	0	0	0	0	0	0	0	0	0	0	0	0	0	0	0	0	0	0	0	0	0	0	0
H7JXH6D02F909A	7	H7JXH6D02F909A	Bacteria(100);"Proteobacteria"(99.8);Gammaproteobacteria(84);"Enterobacteriales"(83.6);Enterobacteriaceae(83.6);unclassified;	7	CA-C-G-CTG-T-AAA--C-G---A-TG-T--C--GA-CT--T---G-G--A--G--G-T-T--G-T-G-C----C------CTT-G--------A-G-GCG-T--G---G-C-T-T--C-C----GG--A--G-C-T-AA-C-G-C-G-T--T--AA-G-T----C---G-A---CC-GC-C-T--GGGG-AG-TA---CG-G-C-C-G-C-A-A-G-GT-T-A-A-A-AC--T--C--AAA---TGAA-TT-G-A-CGGG-G-G---CCC-G--C-A-C-AA-GC-GGT-GG--A-G-C---A-T--GT-G-G-T-TT-----AA-TT-C-G-A-AG-C--AAC-G-C--G-C-A--G-A-A-CC-TT-A-CC-AA--CC-C---TT-G-A--C-A-…	CACGCTGTAAACGATGTCGACTTGGAGGTTGTGCCCTTGAGGCGTGGCTTCCGGAGCTAACGCGTTAAGTCGACCGCCTGGGGAGTACGGCCGCAAGGTTAAAACTCAAATGAATTGACGGGGGCCCGCACAAGCGGTGGAGCATGTGGTTTAATTCGAAGCAACGCGCAGAACCTTACCAACCCTTGACATTGCAGGACATCCCGAGAGATCGGGCTTTCACTTCGGTGACCTGCGGACAGGTGC	>H7JXH6D02F909A CACGCTGTAAACGATGTCGACTTGGAGGTTGTGCCCTTGAGGCGTGGCTTCCGGAGCTAACGCGTTAAGTCGACCGCCTGGGGAGTACGGCCGCAAGGTTAAAACTCAAATGAATTGACGGGGGCCCGCACAAGCGGTGGAGCATGTGGTTTAATTCGAAGCAACGCGCAGAACCTTACCAACCCTTGACATTGCAGGACATCCCGAGAGATCGGGCTTTCACTTCGGTGACCTGCGGACAGGTGC	S000007559	0.739	Pectobacterium betavasculorum; 29; AF373184	Proteobacteria	Gammaproteobacteria		Enterobacteriales		Enterobacteriaceae	Pectobacterium	0	0	0	0	0	0	0	0	0	0	0	0	0	0	0	0	0	0	0	0	0	0	0	0	0	0	0	0	0	0	0	0
H7JXH6D02GA581	7	H7JXH6D02GA581	Bacteria(100);Firmicutes(100);Bacilli(100);Bacillales(100);unclassified;unclassified;	7	CA-C-G-CCG-T-AAA--C-G---A-TG-A--G--TG-C---T---A-G--G--T--G-T-T--A-G-G-G-G--T-T-----TC-GA-----T-A-C-C-C-T--T---G-G-T-G--C-C----GA--A--G-T-T-AA-C-A-C-A-T--T--AA-G-C----A---C-T---CC-GC-C-T--GGGG-AG-TA---CG-G-T-C-G-C-A-A-G-AC-T-G-A-A-AC--T--C--AAA---GGAA-TT-G-A-CGGG-G-A---CCC-G--C-A-C-AA-GC-AGT-GG--A-G-T---A-T--GT-G-G-T-TT-----AA-TT-C-G-A-AG-C--AAC-G-C--G-A-A--G-A-A-CC-TT-A-CC-AG--GT-C---TT-G-A--C-A-…	CACGCCGTAAACGATGAGTGCTAGGTGTTAGGGGTTTCGATACCCTTGGTGCCGAAGTTAACACATTAAGCACTCCGCCTGGGGAGTACGGTCGCAAGACTGAAACTCAAAGGAATTGACGGGGACCCGCACAAGCAGTGGAGTATGTGGTTTAATTCGAAGCAACGCGAAGAACCTTACCAGGTCTTGACATCCTCTGACAACCCTAGAGATAGGGCTTTCCCCTTCGGGGGACAGAGTGACAGGTGG	>H7JXH6D02GA581 CACGCCGTAAACGATGAGTGCTAGGTGTTAGGGGTTTCGATACCCTTGGTGCCGAAGTTAACACATTAAGCACTCCGCCTGGGGAGTACGGTCGCAAGACTGAAACTCAAAGGAATTGACGGGGACCCGCACAAGCAGTGGAGTATGTGGTTTAATTCGAAGCAACGCGAAGAACCTTACCAGGTCTTGACATCCTCTGACAACCCTAGAGATAGGGCTTTCCCCTTCGGGGGACAGAGTGACAGGTGG	S000020709	0.893	bacterium 9B1; Lake Bogoria isolate 9B1; X92167	Firmicutes	Bacilli		Bacillales		Sporolactobacillaceae	Sporolactobacillaceae_incertae_sedis	0	0	0	0	0	0	0	0	0	0	0	0	0	0	0	0	0	0	0	0	0	0	0	0	0	0	0	0	0	0	0	0
H7JXH6D02GACTA	7	H7JXH6D02GACTA	Bacteria(100);Firmicutes(99.8);Bacilli(98.8);Bacillales(62.7);unclassified;unclassified;	7	CA-C-A-CCG-T-AAA--C-G---A-TG-A--A--TA-C---T---A-G--G--T--G-T-T--A-G-G-A-G--G-T-----TT-CC-----G-C-C-T-C-T--T---A-G-T-G--C-C----GA--A--G-C-T-AA-C-G-C-A-T--T--AA-G-T----A---T-T---CC-GC-C-T--GGGG-AG-TA---CG-A-C-C-G-C-A-A-G-GC-T-G-A-A-AC--T--C--AAA---GGAA-TT-G-A-CGGG-G-G---CCC-G--C-A-C-AA-GC-GGT-GG--A-G-C---A-T--GT-G-G-T-TT-----AA-TT-C-G-A-AG-C--AAC-G-C--G-A-A--G-A-A-CC-TT-A-CC-AG--GT-C---TT-G-A--C-A-…	CACACCGTAAACGATGAATACTAGGTGTTAGGAGGTTTCCGCCTCTTAGTGCCGAAGCTAACGCATTAAGTATTCCGCCTGGGGAGTACGACCGCAAGGCTGAAACTCAAAGGAATTGACGGGGGCCCGCACAAGCGGTGGAGCATGTGGTTTAATTCGAAGCAACGCGAAGAACCTTACCAGGTCTTGACATCCTCTGACAACCCTAGAGATAGGGCTTTCCCCTTCGGGGGACAGAGTGACAGGTGG	>H7JXH6D02GACTA CACACCGTAAACGATGAATACTAGGTGTTAGGAGGTTTCCGCCTCTTAGTGCCGAAGCTAACGCATTAAGTATTCCGCCTGGGGAGTACGACCGCAAGGCTGAAACTCAAAGGAATTGACGGGGGCCCGCACAAGCGGTGGAGCATGTGGTTTAATTCGAAGCAACGCGAAGAACCTTACCAGGTCTTGACATCCTCTGACAACCCTAGAGATAGGGCTTTCCCCTTCGGGGGACAGAGTGACAGGTGG	S003755230	0.804	Leuconostoc citreum; PON10059; KC417016	Firmicutes	Bacilli		Lactobacillales		Leuconostocaceae	Leuconostoc	0	0	0	0	0	0	0	0	0	0	0	0	0	0	0	0	0	0	0	0	0	0	0	0	0	0	0	0	0	0	0	0
H7JXH6D02FG65J	7	H7JXH6D02FG65J	Bacteria(100);"Proteobacteria"(100);Gammaproteobacteria(100);"Enterobacteriales"(100);Enterobacteriaceae(100);Erwinia(88.7);	7	CA-C-G-CCG-T-AAA--C-G---A-TG-T--C--GA-C---T---T-G--G--A--G-G-T--T-G-T-G-C--C------CTT-GA-------G-G-C-G-T--G---G-C-T-T--C-C----GG--A--G-C-T-AA-C-G-C-G-T--T--AA-G-T----C---G-A---CC-GC-C-T--GGGG-AG-TA---CG-G-C-C-G-C-A-A-G-GT-T-A-A-A-AC--T--C--AAA---TGAA-TT-G-A-CGGG-G-G---CCC-G--C-A-C-AA-GC-GGT-GG--A-G-C---A-T--GT-G-G-T-TT-----AA-TT-C-G-A-TG-C--AAC-G-C--G-A-A--G-A-A-CC-TT-A-CC-TG--GC-C---TT-G-A--C-A-…	CACGCCGTAAACGATGTCGACTTGGAGGTTGTGCCCTTGAGGCGTGGCTTCCGGAGCTAACGCGTTAAGTCGACCGCCTGGGGAGTACGGCCGCAAGGTTAAAACTCAAATGAATTGACGGGGGCCCGCACAAGCGGTGGAGCATGTGGTTTAATTCGATGCAACGCGAAGAACCTTACCTGGCCTTGACATCCACGGAATTCGGCAGAGATGCCTTAGTGCCTTCGGGAACCGTGAGACAGGTGC	>H7JXH6D02FG65J CACGCCGTAAACGATGTCGACTTGGAGGTTGTGCCCTTGAGGCGTGGCTTCCGGAGCTAACGCGTTAAGTCGACCGCCTGGGGAGTACGGCCGCAAGGTTAAAACTCAAATGAATTGACGGGGGCCCGCACAAGCGGTGGAGCATGTGGTTTAATTCGATGCAACGCGAAGAACCTTACCTGGCCTTGACATCCACGGAATTCGGCAGAGATGCCTTAGTGCCTTCGGGAACCGTGAGACAGGTGC	S000010025	1	Erwinia persicina; LMG 2691; AJ001190	Proteobacteria	Gammaproteobacteria		Enterobacteriales		Enterobacteriaceae	Erwinia	0	0	0	0	0	0	0	0	0	0	0	0	0	0	0	0	0	0	0	0	0	0	0	0	0	0	0	0	0	0	0	0
H7JXH6D02G1VH8	7	H7JXH6D02G1VH8	Bacteria(100);Firmicutes(100);Clostridia(100);Clostridiales(100);Clostridiales_Incertae_Sedis_XI(99.8);Peptoniphilus(99.8);	7	CA-C-G-CTG-T-AAA--C-G---A-TG-A--G--TG-C---T---A-G--G--T--G-T-C--G-G-C--------------GT-AA-------------G-T--C---G-G-T-G--C-C----GC--A--G-T-T-AA-C-A-C-A-A--T--AA-G-C----A---C-T---CC-GC-C-T--GGGG-AG-TA---CG-T-G-C-G-C-A-A-G-CA-T-G-A-A-AC--T--C--AAA---GGAA-TT-G-A-CGGG-G-A---CCC-G--C-A-C-AA-GC-AGC-GG--A-G-C---A-T--GT-G-G-T-TT-----AA-TT-C-G-A-AG-C--AAC-G-C--G-A-A--G-A-A-CC-TT-A-CC-AG--GG-C---TT-G-A--C-A-…	CACGCTGTAAACGATGAGTGCTAGGTGTCGGCGTAAGTCGGTGCCGCAGTTAACACAATAAGCACTCCGCCTGGGGAGTACGTGCGCAAGCATGAAACTCAAAGGAATTGACGGGGACCCGCACAAGCAGCGGAGCATGTGGTTTAATTCGAAGCAACGCGAAGAACCTTACCAGGGCTTGACATACTGAGGACAAGTATAGAGATATACCGTCTTCTTCGGAAGCCTCAATACAGGTGG	>H7JXH6D02G1VH8 CACGCTGTAAACGATGAGTGCTAGGTGTCGGCGTAAGTCGGTGCCGCAGTTAACACAATAAGCACTCCGCCTGGGGAGTACGTGCGCAAGCATGAAACTCAAAGGAATTGACGGGGACCCGCACAAGCAGCGGAGCATGTGGTTTAATTCGAAGCAACGCGAAGAACCTTACCAGGGCTTGACATACTGAGGACAAGTATAGAGATATACCGTCTTCTTCGGAAGCCTCAATACAGGTGG	S003714333	0.97	Peptoniphilus sp. 35-6-1; JX629256	Firmicutes	Clostridia		Clostridiales		Clostridiales_Incertae Sedis XI	Peptoniphilus	4	0	0	0	0	0	0	0	0	0	0	1	0	0	0	0	0	0	0	0	0	0	0	0	0	0	0	0	0	0	0	0
H7JXH6D02J1QFJ	7	H7JXH6D02J1QFJ	Bacteria(100);"Bacteroidetes"(100);"Bacteroidia"(100);"Bacteroidales"(100);"Prevotellaceae"(99.9);Prevotella(99.9);	7	CG-C-A-CAG-T-AAA--C-G---A-TG-G--A--TG-C---C---C-G--C--T--G-T-T--A-G-C-A-----------CCT-AG-----------T-G-T--T---A-G-C-G--G-C----TA--A--G-C-G-AA-A-G-C-A-T--T--AA-G-C----A---T-C---CC-AC-C-T--GGGG-AG-TA---CG-T-C-G-G-C-A-A-C-GG-T-G-A-A-AC--T--C--AAA---GGAA-TT-G-A-CGGG-G-G---CCC-G--C-A-C-AA-GC-GGA-GG--A-A-C---A-T--GT-G-G-T-TT-----AA-TT-C-G-A-TG-A--TAC-G-C--G-A-G--G-A-A-CC-TT-A-TC-CG--GG-C---TT-G-A--A-T-…	CGCACAGTAAACGATGGATGCCCGCTGTTAGCACCTAGTGTTAGCGGCTAAGCGAAAGCATTAAGCATCCCACCTGGGGAGTACGTCGGCAACGGTGAAACTCAAAGGAATTGACGGGGGCCCGCACAAGCGGAGGAACATGTGGTTTAATTCGATGATACGCGAGGAACCTTATCCGGGCTTGAATTGCAGATGTTTATATCAGAGATGATATATTCCCTTCGGGGCATTTGTGAAGGTGC	>H7JXH6D02J1QFJ CGCACAGTAAACGATGGATGCCCGCTGTTAGCACCTAGTGTTAGCGGCTAAGCGAAAGCATTAAGCATCCCACCTGGGGAGTACGTCGGCAACGGTGAAACTCAAAGGAATTGACGGGGGCCCGCACAAGCGGAGGAACATGTGGTTTAATTCGATGATACGCGAGGAACCTTATCCGGGCTTGAATTGCAGATGTTTATATCAGAGATGATATATTCCCTTCGGGGCATTTGTGAAGGTGC	S000979118	0.948	Prevotella amnii (T); type strain: CCUG 53648; AM422125	Bacteroidetes	Bacteroidia		Bacteroidales		Prevotellaceae	Prevotella	0	0	0	0	0	0	0	0	0	0	0	0	0	0	0	0	0	0	0	0	0	0	0	0	7	0	0	0	0	0	0	0
H7JXH6D02I634V	7	H7JXH6D02I634V	Bacteria(100);"Bacteroidetes"(100);"Bacteroidia"(99.9);"Bacteroidales"(99.9);"Prevotellaceae"(99.9);Prevotella(61.3);	7	CG-C-A-CGG-T-AAA--C-G---A-TG-G--A--TG-C---C---C-G--C--T--G-T-C--C-GCC-C-----------AT--TCG----------TGG-C--G---G-G-T-G--G-C----CA--A--G-C-G-AA-A-G-C-G-T--T--AA-G-C----A---T-C---CC-AC-C-T--GGGG-AG-TA---CG-C-C-G-G-C-A-A-C-GG-T-G-A-A-AC--T--C--AAA---GGAA-TT-G-A-CGGG-G-G---CCC-G--C-A-C-AA-GC-GGA-GG--A-A-C---A-T--GT-G-G-T-TT-----AA-TT-C-G-A-TG-A--TAC-G-C--G-A-G--G-A-A-CC-TT-A-CC-CG--GG-C---TT-G-A--A-C-…	CGCACGGTAAACGATGGATGCCCGCTGTCCGCCCATTCGTGGCGGGTGGCCAAGCGAAAGCGTTAAGCATCCCACCTGGGGAGTACGCCGGCAACGGTGAAACTCAAAGGAATTGACGGGGGCCCGCACAAGCGGAGGAACATGTGGTTTAATTCGATGATACGCGAGGAACCTTACCCGGGCTTGAACTGCCGGCGAACGATCCAGAGATGGTGAGGCCCCTCGGGGCGCCGGTGGAGGTGC	>H7JXH6D02I634V CGCACGGTAAACGATGGATGCCCGCTGTCCGCCCATTCGTGGCGGGTGGCCAAGCGAAAGCGTTAAGCATCCCACCTGGGGAGTACGCCGGCAACGGTGAAACTCAAAGGAATTGACGGGGGCCCGCACAAGCGGAGGAACATGTGGTTTAATTCGATGATACGCGAGGAACCTTACCCGGGCTTGAACTGCCGGCGAACGATCCAGAGATGGTGAGGCCCCTCGGGGCGCCGGTGGAGGTGC	S003301835	0.834	Prevotella sp. S4-8; JX104019	Bacteroidetes	Bacteroidia		Bacteroidales		Prevotellaceae	Prevotella	0	0	0	0	0	0	0	0	0	0	0	0	0	0	0	0	0	0	0	0	0	0	0	0	0	0	0	0	0	0	0	0
H7JXH6D02GBQJA	7	H7JXH6D02GBQJA	Bacteria(100);"Actinobacteria"(100);Actinobacteria(100);Bifidobacteriales(100);Bifidobacteriaceae(100);Gardnerella(94.8);	7	CA-C-G-CTG-T-AAA--C-G---G-TG-G--A--CG-C---T---G-G--A--T--G-T-G--G-G-G-C-C--C-----ATTC-CA-C-----G-G-G-T-T--C---T-G-T-G--T-C----GG--A--G-C-T-AA-C-G-C-G-T--T--AA-G-C----G---T-C---CC-GC-C-T--GGGG-AG-TA---CG-G-C-C-G-C-A-A-G-GC-T-A-A-A-AC--T--C--AAA---GAAA-TT-G-A-CGGG-G-G---CCC-G--C-A-C-AA-GC-GGC-GG--A-G-C---A-T--GC-G-G-A-TT-----AA-TT-C-G-A-TG-C--AAC-G-C--G-A-A--G-A-A-CC-TT-A-CC-TG--GG-C---TT-G-A--C-A-…	CACGCTGTAAACGGTGGACGCTGGATGTGGGGCCCATTCCACGGGTTCTGTGTCGGAGCTAACGCGTTAAGCGTCCCGCCTGGGGAGTACGGCCGCAAGGCTAAAACTCAAAGAAATTGACGGGGGCCCGCACAAGCGGCGGAGCATGCGGATTAATTCGATGCAACGCGAAGAACCTTACCTGGGCTTGACATGTGCCTGACGACTGCAGAGATGTGGTTTCCTTTCGGGGCAGGTTCACAGGTGG	>H7JXH6D02GBQJA CACGCTGTAAACGGTGGACGCTGGATGTGGGGCCCATTCCACGGGTTCTGTGTCGGAGCTAACGCGTTAAGCGTCCCGCCTGGGGAGTACGGCCGCAAGGCTAAAACTCAAAGAAATTGACGGGGGCCCGCACAAGCGGCGGAGCATGCGGATTAATTCGATGCAACGCGAAGAACCTTACCTGGGCTTGACATGTGCCTGACGACTGCAGAGATGTGGTTTCCTTTCGGGGCAGGTTCACAGGTGG	S000805344	0.979	Gardnerella vaginalis; NML 060420; EF194095	Actinobacteria	Actinobacteria	Actinobacteridae	Bifidobacteriales		Bifidobacteriaceae	Gardnerella	0	0	0	0	0	0	0	0	0	0	0	0	0	0	0	0	0	0	0	0	0	0	0	0	0	0	0	0	0	0	0	0
H7JXH6D02HHUGW	7	H7JXH6D02HHUGW	Bacteria(100);Firmicutes(100);Bacilli(100);Bacillales(99.8);Bacillales_Incertae_Sedis_XI(99.7);Gemella(99.7);	7	CA-C-G-CCG-T-AAA--C-G---A-TG-A--G--TG-C---T---A-A--G--T--G-T-T--G-G-T-C-T--C-------AT-AA-------G-A-G-A-T--C---A-G-T-G--C-T----GC--A--G-C-T-AA-C-G-C-A-T--T--AA-G-C----A---C-T---CC-GC-C-T--GGGG-AG-TA---CG-A-C-C-G-C-A-A-G-GT-T-G-A-A-AC--T--C--AAA---GGAA-TT-G-A-CGGG-G-A---CCC-G--C-A-C-AA-GC-GGT-GG--A-G-C---A-T--GT-G-G-T-TT-----AA-TT-C-G-A-AG-C--AAC-G-C--G-A-A--G-A-A-CC-TT-A-CC-AA--GT-C---TT-G-A--C-A-…	CACGCCGTAAACGATGAGTGCTAAGTGTTGGTCTCATAAGAGATCAGTGCTGCAGCTAACGCATTAAGCACTCCGCCTGGGGAGTACGACCGCAAGGTTGAAACTCAAAGGAATTGACGGGGACCCGCACAAGCGGTGGAGCATGTGGTTTAATTCGAAGCAACGCGAAGAACCTTACCAAGTCTTGACATACTGTGAGGACAGAAGAGATTTTGTTGTTCTGACCTATGGTTAGACACAGATACAGGTGG	>H7JXH6D02HHUGW CACGCCGTAAACGATGAGTGCTAAGTGTTGGTCTCATAAGAGATCAGTGCTGCAGCTAACGCATTAAGCACTCCGCCTGGGGAGTACGACCGCAAGGTTGAAACTCAAAGGAATTGACGGGGACCCGCACAAGCGGTGGAGCATGTGGTTTAATTCGAAGCAACGCGAAGAACCTTACCAAGTCTTGACATACTGTGAGGACAGAAGAGATTTTGTTGTTCTGACCTATGGTTAGACACAGATACAGGTGG	S000010394	0.947	Gemella sp. 933-88; Y13366	Firmicutes	Bacilli		Bacillales		Bacillales_Incertae Sedis XI	Gemella	0	0	0	0	0	0	0	0	0	0	0	0	0	0	0	0	0	0	0	0	0	0	0	0	0	0	0	0	0	0	0	0
H7JXH6D02FX2W5	7	H7JXH6D02FX2W5	Bacteria(99.8);"Bacteroidetes"(94.5);"Bacteroidia"(74.5);"Bacteroidales"(74.5);unclassified;unclassified;	7	CA-C-A-CAG-T-AAA--C-G---A-TG-T--A--TA-C---T---C-G--C--G--G-T-T--T-G-C-G-----------ATA-GAT----------T-G-T--A---A-G-C-C--G-C----CA--A--G-C-G-AA-A-G-C-A-T--T--AA-G-T----A---T-A---CC-AC-C-T--GGGG-AG-TA---CG-C-C-G-G-C-A-A-C-GG-T-G-A-A-AC--T--C--AAA---GGAA-TT-G-A-CGGG-G-G---CCC-G--C-A-C-AA-GC-GGA-GG--A-A-C---A-T--GT-G-G-T-TT-----AA-TT-C-G-A-TG-A--TAC-G-C--G-A-G--G-A-A-CC-TT-A-CC-CG--GG-C---TT-G-A--A-C-…	CACACAGTAAACGATGTATACTCGCGGTTTGCGATAGATTGTAAGCCGCCAAGCGAAAGCATTAAGTATACCACCTGGGGAGTACGCCGGCAACGGTGAAACTCAAAGGAATTGACGGGGGCCCGCACAAGCGGAGGAACATGTGGTTTAATTCGATGATACGCGAGGAACCTTACCCGGGCTTGAACTAACGGTGACGAATCTAGAGATAGATTTTTCTTCGGACACCGTTGGAGGTGC	>H7JXH6D02FX2W5 CACACAGTAAACGATGTATACTCGCGGTTTGCGATAGATTGTAAGCCGCCAAGCGAAAGCATTAAGTATACCACCTGGGGAGTACGCCGGCAACGGTGAAACTCAAAGGAATTGACGGGGGCCCGCACAAGCGGAGGAACATGTGGTTTAATTCGATGATACGCGAGGAACCTTACCCGGGCTTGAACTAACGGTGACGAATCTAGAGATAGATTTTTCTTCGGACACCGTTGGAGGTGC	S003222721	0.759	Prevotella sp. canine oral taxon 226; PW058; JN713391	Bacteroidetes	Bacteroidia		Bacteroidales		Prevotellaceae	Paraprevotella	0	0	0	0	0	0	0	0	0	0	0	0	0	0	0	0	0	0	0	0	0	0	0	0	0	0	0	0	0	0	0	0
H7JXH6D02H0WQI	6	H7JXH6D02H0WQI	Bacteria(100);"Proteobacteria"(100);Gammaproteobacteria(100);"Enterobacteriales"(100);Enterobacteriaceae(100);Klebsiella(82.5);	6	CA-C-G-CCG-T-AAA--C-G---A-TG-T--C--GA-T---T---T-G--G--A--G-G-T--T-G-T-G-C--C------CTT-GA-------G-G-C-G-T--G---G-C-T-T--C-C----GG--A--G-C-T-AA-C-G-C-G-T--T--AA-A-T----C---G-A---CC-GC-C-T--GGGG-AG-TA---CG-G-C-C-G-C-A-A-G-GT-T-A-A-A-AC--T--C--AAA---TGAA-TT-G-A-CGGG-G-G---CCC-G--C-A-C-AA-GC-GGT-GG--A-G-C---A-T--GT-G-G-T-TT-----AA-TT-C-G-A-TG-C--AAC-G-C--G-A-A--G-A-A-CC-TT-A-CC-TG--GT-C---TT-G-A--C-A-…	CACGCCGTAAACGATGTCGATTTGGAGGTTGTGCCCTTGAGGCGTGGCTTCCGGAGCTAACGCGTTAAATCGACCGCCTGGGGAGTACGGCCGCAAGGTTAAAACTCAAATGAATTGACGGGGGCCCGCACAAGCGGTGGAGCATGTGGTTTAATTCGATGCAACGCGAAGAACCTTACCTGGTCTTGACATCCACAGAACTTTCCAGAGATGGATTGGTGCCTTCGGGAACTGTGAGACAGGTGC	>H7JXH6D02H0WQI CACGCCGTAAACGATGTCGATTTGGAGGTTGTGCCCTTGAGGCGTGGCTTCCGGAGCTAACGCGTTAAATCGACCGCCTGGGGAGTACGGCCGCAAGGTTAAAACTCAAATGAATTGACGGGGGCCCGCACAAGCGGTGGAGCATGTGGTTTAATTCGATGCAACGCGAAGAACCTTACCTGGTCTTGACATCCACAGAACTTTCCAGAGATGGATTGGTGCCTTCGGGAACTGTGAGACAGGTGC	S000003514	1	Klebsiella pneumoniae (T); DSM 30104 T; X87276	Proteobacteria	Gammaproteobacteria		Enterobacteriales		Enterobacteriaceae	Klebsiella	0	0	0	0	0	0	0	0	0	0	0	0	0	0	0	0	0	0	0	0	0	0	0	0	0	0	0	0	0	0	0	0
H7JXH6D02GI5QL	6	H7JXH6D02GI5QL	Bacteria(100);"Actinobacteria"(100);Actinobacteria(100);Actinomycetales(100);Propionibacteriaceae(100);Propionibacterium(100);	6	CA-C-G-CTG-T-AAA--C-G---G-TG-G--G--TA-C---T---A-G--G--T--G-T-G--G-G-G-T-C--C-----ATTC-CA-C-----G-G-G-T-T--C---C-G-T-G--C-C----GT--A--G-C-T-AA-C-G-C-T-T--T--AA-G-T----A---C-C---CC-GC-C-T--GGGG-AG-TA---CG-G-C-C-G-C-A-A-G-GC-T-A-A-A-AC--T--C--AAA---GGAA-TT-G-A-CGGG-G-C---CCC-G--C-A-C-AA-GC-GGC-GG--A-G-C---A-T--GC-G-G-A-TT-----AA-TT-C-G-A-TG-C--AAC-G-C--G-T-A--G-A-A-CC-TT-A-CC-TG--GG-T---TT-G-A--C-A-…	CACGCTGTAAACGGTGGGTACTAGGTGTGGGGTCCATTCCACGGGTTCCGTGCCGTAGCTAACGCTTTAAGTACCCCGCCTGGGGAGTACGGCCGCAAGGCTAAAACTCAAAGGAATTGACGGGGCCCCGCACAAGCGGCGGAGCATGCGGATTAATTCGATGCAACGCGTAGAACCTTACCTGGGTTTGACATGGATCGGGAGTGCTCAGAGATGGGTGTGCCTCTTTTGGGGTCGGTTCACAGGTGG	>H7JXH6D02GI5QL CACGCTGTAAACGGTGGGTACTAGGTGTGGGGTCCATTCCACGGGTTCCGTGCCGTAGCTAACGCTTTAAGTACCCCGCCTGGGGAGTACGGCCGCAAGGCTAAAACTCAAAGGAATTGACGGGGCCCCGCACAAGCGGCGGAGCATGCGGATTAATTCGATGCAACGCGTAGAACCTTACCTGGGTTTGACATGGATCGGGAGTGCTCAGAGATGGGTGTGCCTCTTTTGGGGTCGGTTCACAGGTGG	S000124428	1	Propionibacterium acnes; #4860; AB108478	Actinobacteria	Actinobacteria	Actinobacteridae	Actinomycetales	Propionibacterineae	Propionibacteriaceae	Propionibacterium	0	0	0	2	0	0	0	0	0	0	0	0	0	0	0	0	0	0	0	0	0	0	0	0	0	0	1	0	0	0	0	0
H7JXH6D02F4G74	6	H7JXH6D02F4G74	Bacteria(100);"Actinobacteria"(100);Actinobacteria(100);Bifidobacteriales(100);Bifidobacteriaceae(100);Gardnerella(81.2);	6	CA-C-G-CCG-T-AAA--C-G---G-TG-G--A--CG-C---T---G-G--A--T--G-T-G--G-G-G-C-C--C-----ATTC-CA-C-----G-G-G-T-T--C---C-G-T-G--T-C----GG--A--G-C-T-AA-C-G-C-G-T--T--AA-G-C----G---T-C---CC-GC-C-T--GTGG-AG-TA---CG-G-C-C-G-C-A-A-G-GC-T-A-A-A-AC--T--C--AAA---GAAA-TT-G-A-CGGG-G-G---CCC-G--C-A-C-AA-GC-GGC-GG--A-G-C---A-T--GC-G-G-A-TT-----AA-TT-C-G-A-TG-C--AAC-G-C--G-A-A--G-A-A-CC-TT-A-CC-TG--GG-C---TT-G-A--C-A-…	CACGCCGTAAACGGTGGACGCTGGATGTGGGGCCCATTCCACGGGTTCCGTGTCGGAGCTAACGCGTTAAGCGTCCCGCCTGTGGAGTACGGCCGCAAGGCTAAAACTCAAAGAAATTGACGGGGGCCCGCACAAGCGGCGGAGCATGCGGATTAATTCGATGCAACGCGAAGAACCTTACCTGGGCTTGACATGTGCCTGACGACTGCAGAGATGTGGTTTCCTTTCGGGGCAGGTTCACAGGTGG	>H7JXH6D02F4G74 CACGCCGTAAACGGTGGACGCTGGATGTGGGGCCCATTCCACGGGTTCCGTGTCGGAGCTAACGCGTTAAGCGTCCCGCCTGTGGAGTACGGCCGCAAGGCTAAAACTCAAAGAAATTGACGGGGGCCCGCACAAGCGGCGGAGCATGCGGATTAATTCGATGCAACGCGAAGAACCTTACCTGGGCTTGACATGTGCCTGACGACTGCAGAGATGTGGTTTCCTTTCGGGGCAGGTTCACAGGTGG	S000805344	0.945	Gardnerella vaginalis; NML 060420; EF194095	Actinobacteria	Actinobacteria	Actinobacteridae	Bifidobacteriales		Bifidobacteriaceae	Gardnerella	0	0	0	0	0	0	0	0	0	0	0	0	0	0	0	0	0	0	0	0	0	0	0	0	0	0	0	0	0	0	0	0
H7JXH6D02GCOED	6	H7JXH6D02GCOED	Bacteria(100);"Bacteroidetes"(100);"Bacteroidia"(100);"Bacteroidales"(100);Bacteroidaceae(100);Bacteroides(100);	6	CA-C-A-CAG-T-AAA--C-G---A-TG-A--A--TA-C---T---C-G--C--T--G-T-T--T-G-C-G-----------ATA-TAC----------A-G-T--A---A-G-C-G--G-C----CA--A--G-C-G-AA-A-G-C-A-T--T--AA-G-T----A---T-T---CC-AC-C-T--GGGG-AG-TA---CG-C-C-G-G-C-A-A-C-GG-T-G-A-A-AC--T--C--AAA---GGAA-TT-G-A-CGGG-G-G---CCC-G--C-A-C-AA-GC-GGA-GG--A-A-C---A-T--GT-G-G-T-TT-----AA-TT-C-G-A-TG-A--TAC-G-C--G-A-G--G-A-A-CC-TT-A-CC-CG--GG-C---TT-A-A--A-T-…	CACACAGTAAACGATGAATACTCGCTGTTTGCGATATACAGTAAGCGGCCAAGCGAAAGCATTAAGTATTCCACCTGGGGAGTACGCCGGCAACGGTGAAACTCAAAGGAATTGACGGGGGCCCGCACAAGCGGAGGAACATGTGGTTTAATTCGATGATACGCGAGGAACCTTACCCGGGCTTAAATTGCAGTGGAATGATGTGGAAACATGTCAGTGAGCAATCACCGCTGTGAAGGTGC	>H7JXH6D02GCOED CACACAGTAAACGATGAATACTCGCTGTTTGCGATATACAGTAAGCGGCCAAGCGAAAGCATTAAGTATTCCACCTGGGGAGTACGCCGGCAACGGTGAAACTCAAAGGAATTGACGGGGGCCCGCACAAGCGGAGGAACATGTGGTTTAATTCGATGATACGCGAGGAACCTTACCCGGGCTTAAATTGCAGTGGAATGATGTGGAAACATGTCAGTGAGCAATCACCGCTGTGAAGGTGC	S000000037	1	Bacteroides fragilis; Bfr920; 12; X83946	Bacteroidetes	Bacteroidia		Bacteroidales		Bacteroidaceae	Bacteroides	0	0	0	0	0	0	0	0	0	0	0	0	0	0	0	0	0	0	0	0	0	0	0	0	0	0	0	0	0	0	0	0
H7JXH6D02I8T9V	6	H7JXH6D02I8T9V	Bacteria(100);Firmicutes(100);Clostridia(100);Clostridiales(100);Clostridiales_Incertae_Sedis_XI(100);Peptoniphilus(100);	6	CA-C-G-CCG-T-AAA--C-G---A-TG-A--G--TG-C---T---A-G--G--T--G-T-C--G-G-T-A-------------T-AA-------------A-T--C---G-G-T-G--C-C----GC--A--G-T-T-AA-C-A-C-A-A--T--AA-G-C----A---C-T---CC-GC-C-T--GGGG-AG-TA---CG-T-G-C-G-C-A-A-G-CA-T-G-A-A-AC--T--C--AAA---GGAA-TT-G-A-CGGG-G-A---CCC-G--C-A-C-AA-GC-AGC-GG--A-G-C---A-T--GT-G-G-T-TT-----AA-TT-C-G-A-AG-C--AAC-G-C--G-A-A--G-A-A-CC-TT-A-CC-AG--GG-C---TT-G-A--C-A-…	CACGCCGTAAACGATGAGTGCTAGGTGTCGGTATAAATCGGTGCCGCAGTTAACACAATAAGCACTCCGCCTGGGGAGTACGTGCGCAAGCATGAAACTCAAAGGAATTGACGGGGACCCGCACAAGCAGCGGAGCATGTGGTTTAATTCGAAGCAACGCGAAGAACCTTACCAGGGCTTGACATATAAGAGACGAACTTAGAGATAAGTTTTCTCTTTGGAAGCCCTTATACAGGTGG	>H7JXH6D02I8T9V CACGCCGTAAACGATGAGTGCTAGGTGTCGGTATAAATCGGTGCCGCAGTTAACACAATAAGCACTCCGCCTGGGGAGTACGTGCGCAAGCATGAAACTCAAAGGAATTGACGGGGACCCGCACAAGCAGCGGAGCATGTGGTTTAATTCGAAGCAACGCGAAGAACCTTACCAGGGCTTGACATATAAGAGACGAACTTAGAGATAAGTTTTCTCTTTGGAAGCCCTTATACAGGTGG	S000432296	0.957	Peptoniphilus lacrimalis (T); CCUG 31350; AF542230	Firmicutes	Clostridia		Clostridiales		Clostridiales_Incertae Sedis XI	Peptoniphilus	0	0	0	0	0	0	0	0	0	0	0	0	0	0	0	0	0	0	0	0	0	0	0	0	0	0	0	0	0	0	0	0
H7JXH6D02HM2XM	6	H7JXH6D02HM2XM	Bacteria(100);Firmicutes(96.7);Bacilli(95.6);Bacillales(95.6);Paenibacillaceae_1(92.3);unclassified;	6	CA-C-G-CCG-T-AAA--C-G---A-TG-A--G--TG-C---T---A-G--G--T--G-T-T--A-G-G-G-G--T-T-----TC-GA-----T-A-C-C-C-T--T---G-G-T-G--C-C----GA--A--G-T-T-AA-C-A-C-A-T--T--AA-G-C----A---C-T---CC-GC-C-T--GGGG-AG-TA---CG-G-T-C-G-C-A-A-G-AC-T-G-A-A-AC--T--C--AAA---GGAA-TT-G-A-CGGG-G-A---CCC-G--C-A-C-AA-GC-AGT-GG--A-G-T---A-T--GT-G-G-T-TT-----AA-TT-C-G-A-AG-C--AAC-G-C--G-A-A--G-A-A-CC-TT-A-CC-AG--GC-C---TT-G-A--C-A-…	CACGCCGTAAACGATGAGTGCTAGGTGTTAGGGGTTTCGATACCCTTGGTGCCGAAGTTAACACATTAAGCACTCCGCCTGGGGAGTACGGTCGCAAGACTGAAACTCAAAGGAATTGACGGGGACCCGCACAAGCAGTGGAGTATGTGGTTTAATTCGAAGCAACGCGAAGAACCTTACCAGGCCTTGACATCCAATGAACTTTCTAGAGATAGATTGGTGCCTTCGGGACATGCTAGACAGGTGG	>H7JXH6D02HM2XM CACGCCGTAAACGATGAGTGCTAGGTGTTAGGGGTTTCGATACCCTTGGTGCCGAAGTTAACACATTAAGCACTCCGCCTGGGGAGTACGGTCGCAAGACTGAAACTCAAAGGAATTGACGGGGACCCGCACAAGCAGTGGAGTATGTGGTTTAATTCGAAGCAACGCGAAGAACCTTACCAGGCCTTGACATCCAATGAACTTTCTAGAGATAGATTGGTGCCTTCGGGACATGCTAGACAGGTGG	S003614855	0.857	Paenibacillus sp. SG24; JX402439	Firmicutes	Bacilli		Bacillales		Paenibacillaceae 1	Paenibacillus	0	0	0	0	0	0	0	0	0	0	0	0	0	0	0	0	0	0	0	0	0	0	0	0	0	0	0	0	0	0	0	0
H7JXH6D02G2JU8	6	H7JXH6D02G2JU8	Bacteria(100);Firmicutes(100);Bacilli(100);Lactobacillales(100);Streptococcaceae(100);Streptococcus(100);	6	CA-C-G-CCG-T-AAA--C-G---A-TG-A--G--TG-C---T---A-G--G--T--G-T-T--A-G-A-C-C--C-T-----TT-CC-----G-G-G-G-T-T--T---A-G-T-G--C-C----GT--A--G-C-T-AA-C-G-C-A-T--T--AA-G-C----A---C-T---CC-GC-C-T--GGGG-AG-TA---CG-A-C-C-G-C-A-A-G-GT-T-G-A-A-AC--T--C--AAA---GGAA-TT-G-A-CGGG-G-G---CCC-G--C-A-C-AA-GC-GGT-GG--A-G-C---A-T--GT-G-G-T-TT-----AA-TT-C-G-A-AG-C--AAC-G-C--G-A-A--G-A-A-CC-TT-A-CC-AG--GT-C---TT-G-A--C-A-…	CACGCCGTAAACGATGAGTGCTAGGTGTTAGACCCTTTCCGGGGTTTAGTGCCGTAGCTAACGCATTAAGCACTCCGCCTGGGGAGTACGACCGCAAGGTTGAAACTCAAAGGAATTGACGGGGGCCCGCACAAGCGGTGGAGCATGTGGTTTAATTCGAAGCAACGCGAAGAACCTTACCAGGTCTTGACATCCCTCTGATCGCTCTAGAGATAGAGTTTTCCTTCGGGACAGAGGTGACAGGTGG	>H7JXH6D02G2JU8 CACGCCGTAAACGATGAGTGCTAGGTGTTAGACCCTTTCCGGGGTTTAGTGCCGTAGCTAACGCATTAAGCACTCCGCCTGGGGAGTACGACCGCAAGGTTGAAACTCAAAGGAATTGACGGGGGCCCGCACAAGCGGTGGAGCATGTGGTTTAATTCGAAGCAACGCGAAGAACCTTACCAGGTCTTGACATCCCTCTGATCGCTCTAGAGATAGAGTTTTCCTTCGGGACAGAGGTGACAGGTGG	S000326499	0.975	Streptococcus genomosp. C3; C3ALM006; AY278631	Firmicutes	Bacilli		Lactobacillales		Streptococcaceae	Streptococcus	0	0	0	0	0	0	0	0	0	0	0	0	0	0	0	0	0	0	0	0	0	0	0	0	0	0	0	0	0	0	0	0
H7JXH6D02F9C0S	6	H7JXH6D02F9C0S	Bacteria(100);Firmicutes(99.9);Bacilli(99.8);Lactobacillales(98.1);Streptococcaceae(98.1);Streptococcus(98.1);	6	CA-C-G-CCG-T-AAA--C-G---A-TG-A--G--TG-C---T---A-G--G--T--G-T-T--A-G-A-C-C--C-T-----TT-TC-----G-G-G-G-T-T--T---A-G-T-G--C-C----GC--A--G-C-T-AA-C-G-C-A-T--T--AA-G-C----A---C-T---CC-GC-C-T--GGGG-AG-TA---CG-A-C-C-G-C-A-A-G-GT-T-G-A-A-AC--T--C--AAA---GGAA-TT-G-A-CGGG-G-G---CCC-G--C-A-C-AA-GC-GGT-GG--A-G-C---A-T--GT-G-G-T-TT-----AA-TT-C-G-A-AG-C--AAC-G-C--G-A-A--G-A-A-CC-TT-A-CC-AG--GT-C---TT-G-A--C-A-…	CACGCCGTAAACGATGAGTGCTAGGTGTTAGACCCTTTTCGGGGTTTAGTGCCGCAGCTAACGCATTAAGCACTCCGCCTGGGGAGTACGACCGCAAGGTTGAAACTCAAAGGAATTGACGGGGGCCCGCACAAGCGGTGGAGCATGTGGTTTAATTCGAAGCAACGCGAAGAACCTTACCAGGTCTTGACATCCCTCTGACCGCTCTAGAGATAGAGTTTTCCTTCGGGACAGAGGTGACAGGTGG	>H7JXH6D02F9C0S CACGCCGTAAACGATGAGTGCTAGGTGTTAGACCCTTTTCGGGGTTTAGTGCCGCAGCTAACGCATTAAGCACTCCGCCTGGGGAGTACGACCGCAAGGTTGAAACTCAAAGGAATTGACGGGGGCCCGCACAAGCGGTGGAGCATGTGGTTTAATTCGAAGCAACGCGAAGAACCTTACCAGGTCTTGACATCCCTCTGACCGCTCTAGAGATAGAGTTTTCCTTCGGGACAGAGGTGACAGGTGG	S000004835	0.975	Streptococcus mitis; 127R; AJ295848	Firmicutes	Bacilli		Lactobacillales		Streptococcaceae	Streptococcus	0	6	0	0	0	0	0	0	0	0	0	0	0	0	0	0	0	0	0	0	0	0	0	0	0	0	0	0	0	0	0	0
H7JXH6D02G4BLC	6	H7JXH6D02G4BLC	Bacteria(100);"Proteobacteria"(100);Betaproteobacteria(100);Burkholderiales(100);Burkholderiales_incertae_sedis(99.5);Aquabacterium(99.3);	6	CA-C-G-CCC-T-AAA--C-G---A-TG-T--C--AA-C---T---G-G--T--T--G-T-T--G-G-A-C-G--G-------CT-TG-------C-T-G-T-T--C---A-G-T-A--A-C----GA--A--G-C-T-AA-C-G-C-G-T--G--AA-G-T----T---G-A---CC-GC-C-T--GGGG-AG-TA---CG-G-C-C-G-C-A-A-G-GT-T-G-A-A-AC--T--C--AAA---GGAA-TT-G-A-CGGG-G-A---CCC-G--C-A-C-AA-GC-GGT-GG--A-T-G---A-T--GT-G-G-T-TT-----AA-TT-C-G-A-TG-C--AAC-G-C--G-A-A--A-A-A-CC-TT-A-CC-TA--CC-C---TT-G-A--C-A-…	CACGCCCTAAACGATGTCAACTGGTTGTTGGACGGCTTGCTGTTCAGTAACGAAGCTAACGCGTGAAGTTGACCGCCTGGGGAGTACGGCCGCAAGGTTGAAACTCAAAGGAATTGACGGGGACCCGCACAAGCGGTGGATGATGTGGTTTAATTCGATGCAACGCGAAAAACCTTACCTACCCTTGACATGCCAGGAATTCTGCAGAGATGTGGAAGTGCTCGAAAGAGAACCTGGACACAGGTGC	>H7JXH6D02G4BLC CACGCCCTAAACGATGTCAACTGGTTGTTGGACGGCTTGCTGTTCAGTAACGAAGCTAACGCGTGAAGTTGACCGCCTGGGGAGTACGGCCGCAAGGTTGAAACTCAAAGGAATTGACGGGGACCCGCACAAGCGGTGGATGATGTGGTTTAATTCGATGCAACGCGAAAAACCTTACCTACCCTTGACATGCCAGGAATTCTGCAGAGATGTGGAAGTGCTCGAAAGAGAACCTGGACACAGGTGC	S000712588	1	beta proteobacterium IMCC1721; DQ664240	Proteobacteria	Betaproteobacteria		Burkholderiales		Burkholderiales_incertae_sedis	Aquabacterium	0	0	0	0	0	0	0	0	0	0	0	0	0	0	0	0	0	0	4	0	0	0	0	0	0	0	0	0	0	0	0	2
H7JXH6D02I8BNC	6	H7JXH6D02I8BNC	Bacteria(100);Firmicutes(100);Bacilli(100);Bacillales(100);Staphylococcaceae(100);Staphylococcus(100);	6	CA-C-G-CCG-T-AAA--C-G---A-TG-A--G--TG-C---T---A-A--G--T--G-T-T--A-G-G-G-G--G-T-----TT-CC-----G-C-C-C-C-T--T---A-G-T-G--C-T----GC--A--G-C-T-AA-C-G-C-A-T--T--AA-G-C----A---C-T---CC-GC-C-T--GGGG-AG-TA---CG-A-C-C-G-C-A-A-G-GT-T-G-A-A-AC--T--C--AAA---GGAA-TT-G-A-CGGG-G-A---CCC-G--C-A-C-AA-GC-GGT-GG--A-G-C---A-T--GT-G-G-T-TT-----AA-TT-C-G-A-AG-C--AAC-G-C--G-A-A--G-A-A-CC-TT-A-CC-AA--AT-C---TT-G-A--C-A-…	CACGCCGTAAACGATGAGTGCTAAGTGTTAGGGGGTTTCCGCCCCTTAGTGCTGCAGCTAACGCATTAAGCACTCCGCCTGGGGAGTACGACCGCAAGGTTGAAACTCAAAGGAATTGACGGGGACCCGCACAAGCGGTGGAGCATGTGGTTTAATTCGAAGCAACGCGAAGAACCTTACCAAATCTTGACATCCTTTGAAAACTCTAGAGATAGAGCCTTCCCCTTCGGGGGACAAAGTGACAGGTGG	>H7JXH6D02I8BNC CACGCCGTAAACGATGAGTGCTAAGTGTTAGGGGGTTTCCGCCCCTTAGTGCTGCAGCTAACGCATTAAGCACTCCGCCTGGGGAGTACGACCGCAAGGTTGAAACTCAAAGGAATTGACGGGGACCCGCACAAGCGGTGGAGCATGTGGTTTAATTCGAAGCAACGCGAAGAACCTTACCAAATCTTGACATCCTTTGAAAACTCTAGAGATAGAGCCTTCCCCTTCGGGGGACAAAGTGACAGGTGG	S000016678	1	Staphylococcus saprophyticus; NT75; L20250	Firmicutes	Bacilli		Bacillales		Staphylococcaceae	Staphylococcus	0	0	0	0	0	0	0	0	0	0	0	0	0	0	0	0	0	0	0	0	6	0	0	0	0	0	0	0	0	0	0	0
H7JXH6D02HSPAQ	6	H7JXH6D02HSPAQ	Bacteria(100);"Actinobacteria"(100);Actinobacteria(100);Coriobacteriales(100);Coriobacteriaceae(100);Atopobium(100);	6	CT-A-G-CTG-T-AAA--C-G---A-TG-G--A--CA-C---T---A-G--G--T--G-T-G--G-G-G-A-G--A-------TT-A--------TAC-T-T-T--C---C-G-T-G--C-C----GC--A--G-C-T-AA-C-G-C-A-T--T--AA-G-T----G---T-C---CC-GC-C-T--GGGG-AG-TA---CG-G-T-C-G-C-A-A-G-AC-T-A-A-A-AC--T--C--AAA---GGAA-TT-G-A-CGGG-G-G---CCC-G--C-A-C-AA-GC-AGC-GG--A-G-C---A-T--GT-G-G-C-TT-----AA-TT-C-G-A-AG-C--AAC-G-C--G-A-A--G-A-A-CC-TT-A-CC-AG--GG-C---TT-G-A--C-A-…	CTAGCTGTAAACGATGGACACTAGGTGTGGGGAGATTATACTTTCCGTGCCGCAGCTAACGCATTAAGTGTCCCGCCTGGGGAGTACGGTCGCAAGACTAAAACTCAAAGGAATTGACGGGGGCCCGCACAAGCAGCGGAGCATGTGGCTTAATTCGAAGCAACGCGAAGAACCTTACCAGGGCTTGACATTTAGGTAAAGCAGTGGAAACACTGTGGCCGAAAGGAGCCTAAACAGGTGG	>H7JXH6D02HSPAQ CTAGCTGTAAACGATGGACACTAGGTGTGGGGAGATTATACTTTCCGTGCCGCAGCTAACGCATTAAGTGTCCCGCCTGGGGAGTACGGTCGCAAGACTAAAACTCAAAGGAATTGACGGGGGCCCGCACAAGCAGCGGAGCATGTGGCTTAATTCGAAGCAACGCGAAGAACCTTACCAGGGCTTGACATTTAGGTAAAGCAGTGGAAACACTGTGGCCGAAAGGAGCCTAAACAGGTGG	S000391613	0.979	Atopobium vaginae; VA14183_00; AF325325	Actinobacteria	Actinobacteria	Coriobacteridae	Coriobacteriales	Coriobacterineae	Coriobacteriaceae	Atopobium	0	0	0	0	0	0	0	0	0	0	0	0	0	0	0	0	0	0	0	0	6	0	0	0	0	0	0	0	0	0	0	0
H7JXH6D02HM0OQ	6	H7JXH6D02HM0OQ	Bacteria(100);"Proteobacteria"(100);Betaproteobacteria(100);Burkholderiales(100);Sutterellaceae(100);Sutterella(100);	6	CA-C-G-CCC-T-AAA--C-G---A-TG-T--C--TA-C---T---A-G--T--T--GTT-G--G-G-G-A-C--G-------AT-AG-------T---C-C-T--T---G-G-T-A--A-C----GC--A--G-C-T-AA-C-G-C-G-T--G--AA-G-T----A---G-A---CC-GC-C-T--GGGG-AG-TA---CG-G-T-C-G-C-A-A-G-AT-T-A-A-A-AC--T--C--AAA---GGAA-TT-G-A-CGGG-G-A---CCC-G--C-A-C-AA-GC-GGT-GG--A-T-G---A-T--GT-G-G-A-TT-----AA-TT-C-G-A-TG-C--AAC-G-C--G-A-A--A-A-A-CC-TT-A-CC-TA--GC-C---TT-G-A--C-A-…	CACGCCCTAAACGATGTCTACTAGTTGTTGGGGACGATAGTCCTTGGTAACGCAGCTAACGCGTGAAGTAGACCGCCTGGGGAGTACGGTCGCAAGATTAAAACTCAAAGGAATTGACGGGGACCCGCACAAGCGGTGGATGATGTGGATTAATTCGATGCAACGCGAAAAACCTTACCTAGCCTTGACATGCCAGGAAGGTCTGAGAGATCAGGCCGTGCCCGCAAGGGAATCTGGACACAGGTGC	>H7JXH6D02HM0OQ CACGCCCTAAACGATGTCTACTAGTTGTTGGGGACGATAGTCCTTGGTAACGCAGCTAACGCGTGAAGTAGACCGCCTGGGGAGTACGGTCGCAAGATTAAAACTCAAAGGAATTGACGGGGACCCGCACAAGCGGTGGATGATGTGGATTAATTCGATGCAACGCGAAAAACCTTACCTAGCCTTGACATGCCAGGAAGGTCTGAGAGATCAGGCCGTGCCCGCAAGGGAATCTGGACACAGGTGC	S002959391	1	Sutterella wadsworthensis; SW6; JN664097	Proteobacteria	Betaproteobacteria		Burkholderiales		Sutterellaceae	Sutterella	0	0	0	0	0	0	0	0	0	0	0	0	0	0	0	0	0	0	0	0	0	0	0	0	0	0	1	0	0	0	0	0
H7JXH6D02FICVR	6	H7JXH6D02FICVR	Bacteria(100);"Actinobacteria"(100);Actinobacteria(100);Bifidobacteriales(100);Bifidobacteriaceae(100);Gardnerella(92);	6	CA-C-G-CCG-T-AAA--C-G---G-TG-G--A--CG-C---T---G-G--A--T--G-T-G--G-G-G-C-C--C-----ATTC-CA-C-----G-G-G-T-T--C---T-G-T-G--T-C----GG--A--G-C-T-AA-C-G-C-G-T--T--AA-G-C----G---T-C---CC-GC-C-T--GGGG-AG-TA---CG-G-C-C-G-C-A-A-G-GC-T-A-A-A-AC--T--C--AAA---GAAA-TT-G-A-CGGG-G-G---CCC-G--C-A-C-AA-GC-GGC-GG--A-G-C---A-T--GC-G-G-A-TT-----AA-TT-C-G-A-TG-C--AAC-G-C--G-A-A--G-A-A-CC-TT-A-CC-TG--GG-C---TT-G-A--C-A-…	CACGCCGTAAACGGTGGACGCTGGATGTGGGGCCCATTCCACGGGTTCTGTGTCGGAGCTAACGCGTTAAGCGTCCCGCCTGGGGAGTACGGCCGCAAGGCTAAAACTCAAAGAAATTGACGGGGGCCCGCACAAGCGGCGGAGCATGCGGATTAATTCGATGCAACGCGAAGAACCTTACCTGGGCTTGACATGTGCCTGATGACTGCAGAGATGTGGTTTCCTTTCGGGGCAGGTTCACAGGTGG	>H7JXH6D02FICVR CACGCCGTAAACGGTGGACGCTGGATGTGGGGCCCATTCCACGGGTTCTGTGTCGGAGCTAACGCGTTAAGCGTCCCGCCTGGGGAGTACGGCCGCAAGGCTAAAACTCAAAGAAATTGACGGGGGCCCGCACAAGCGGCGGAGCATGCGGATTAATTCGATGCAACGCGAAGAACCTTACCTGGGCTTGACATGTGCCTGATGACTGCAGAGATGTGGTTTCCTTTCGGGGCAGGTTCACAGGTGG	S003619645	0.983	Gardnerella vaginalis; N153; JQ354973	Actinobacteria	Actinobacteria	Actinobacteridae	Bifidobacteriales		Bifidobacteriaceae	Gardnerella	0	0	0	0	0	0	0	0	0	0	0	0	0	0	0	0	0	0	0	0	0	0	0	0	0	0	0	3	0	0	0	0
H7JXH6D02H1U4C	6	H7JXH6D02H1U4C	Bacteria(100);"Bacteroidetes"(100);"Bacteroidia"(100);"Bacteroidales"(100);"Prevotellaceae"(100);Prevotella(99.2);	6	CG-C-A-CGG-T-AAA--C-G---A-TG-G--A--TG-C---C---C-G--C--T--G-T-C--C-G-C-C-C--------T-TT-GT-----------G-G-C--G---G-G-T-G--G-C----CA--A--G-C-G-AA-A-G-C-G-T--T--AA-G-C----A---T-C---CC-AC-C-T--GGGG-AG-TA---CG-C-C-G-G-C-A-A-C-GG-T-G-A-A-AC--T--C--AAA---GGAA-TT-G-A-CGGG-G-G---CCC-G--C-A-C-AA-GC-GGA-GG--A-A-C---A-T--GT-G-G-T-TT-----AA-TT-C-G-A-TG-A--TAC-G-C--G-A-G--G-A-A-CC-TT-A-CC-CG--GG-C---TT-G-A--A-C-…	CGCACGGTAAACGATGGATGCCCGCTGTCCGCCCTTTGTGGCGGGTGGCCAAGCGAAAGCGTTAAGCATCCCACCTGGGGAGTACGCCGGCAACGGTGAAACTCAAAGGAATTGACGGGGGCCCGCACAAGCGGAGGAACATGTGGTTTAATTCGATGATACGCGAGGAACCTTACCCGGGCTTGAACTGCCAGTGAACGATACAGAGATGTTGAGGCCCTTCGGGGCGCTGGTGGAGGTGC	>H7JXH6D02H1U4C CGCACGGTAAACGATGGATGCCCGCTGTCCGCCCTTTGTGGCGGGTGGCCAAGCGAAAGCGTTAAGCATCCCACCTGGGGAGTACGCCGGCAACGGTGAAACTCAAAGGAATTGACGGGGGCCCGCACAAGCGGAGGAACATGTGGTTTAATTCGATGATACGCGAGGAACCTTACCCGGGCTTGAACTGCCAGTGAACGATACAGAGATGTTGAGGCCCTTCGGGGCGCTGGTGGAGGTGC	S002235858	0.987	Prevotella buccalis; JCM 12246; AB547676	Bacteroidetes	Bacteroidia		Bacteroidales		Prevotellaceae	Prevotella	0	0	0	0	0	0	0	0	0	0	0	0	0	0	0	0	0	0	0	0	0	0	0	0	0	0	0	0	0	0	0	6
H7JXH6D02IY7G3	6	H7JXH6D02IY7G3	Bacteria(100);Firmicutes(100);Clostridia(100);Clostridiales(100);Clostridiales_Incertae_Sedis_XI(100);Peptoniphilus(100);	6	CA-C-G-CCG-T-AAA--C-G---A-TG-A--G--TG-C---T---A-G--G--T--G-T-C--G-G-T-A-------------T-AA-------------A-T--C---G-G-T-G--C-C----GC--A--G-T-T-AA-C-A-C-A-A--T--AA-G-C----A---C-T---CC-GC-C-T--GGGG-AG-TA---CG-T-G-C-G-C-A-A-G-CA-T-G-A-A-AC--T--C--AAA---GGAA-TT-G-A-CGGG-G-A---CCC-G--C-A-C-AA-GC-AGC-GG--A-G-C---A-T--GT-G-G-T-TT-----AA-TT-C-G-A-AG-C--AAC-G-C--G-A-A--G-A-A-CC-TT-A-CC-AG--GG-C---TT-G-A--C-A-…	CACGCCGTAAACGATGAGTGCTAGGTGTCGGTATAAATCGGTGCCGCAGTTAACACAATAAGCACTCCGCCTGGGGAGTACGTGCGCAAGCATGAAACTCAAAGGAATTGACGGGGACCCGCACAAGCAGCGGAGCATGTGGTTTAATTCGAAGCAACGCGAAGAACCTTACCAGGGCTTGACATATAAGAGACGAACTTAGAGATAAGTTTTCTCTTCGGAAGCCCTTATACAGGTGG	>H7JXH6D02IY7G3 CACGCCGTAAACGATGAGTGCTAGGTGTCGGTATAAATCGGTGCCGCAGTTAACACAATAAGCACTCCGCCTGGGGAGTACGTGCGCAAGCATGAAACTCAAAGGAATTGACGGGGACCCGCACAAGCAGCGGAGCATGTGGTTTAATTCGAAGCAACGCGAAGAACCTTACCAGGGCTTGACATATAAGAGACGAACTTAGAGATAAGTTTTCTCTTCGGAAGCCCTTATACAGGTGG	S000432296	0.978	Peptoniphilus lacrimalis (T); CCUG 31350; AF542230	Firmicutes	Clostridia		Clostridiales		Clostridiales_Incertae Sedis XI	Peptoniphilus	0	0	0	0	0	0	0	0	0	0	0	0	0	0	0	0	0	0	0	0	0	0	0	0	0	0	0	0	0	0	0	2
H7JXH6D02JM8S2	6	H7JXH6D02JM8S2	Bacteria(100);Firmicutes(100);Bacilli(100);Bacillales(99.8);Bacillaceae_1(96.6);Bacillus(89.6);	6	CA-C-G-CCG-T-AAA--C-G---A-TG-A--G--TG-C---T---A-A--G--T--G-T-T--A-G-A-G-G--G-T-----TT-CC-----G-C-C-C-T-T--T---A-G-T-G--C-T----GA--A--G-T-T-AA-C-G-C-A-T--T--AA-G-C----A---C-T---CC-GC-C-T--GGGG-AG-TA---TG-G-C-C-G-C-A-A-G-GC-T-G-A-A-AC--T--C--AAA---GGAA-TT-G-A-CGGG-G-G---CCC-G--C-A-C-AA-GC-GGT-GG--A-G-C---A-T--GT-G-G-T-TT-----AA-TT-C-G-A-AG-C--AAC-G-C--G-A-A--G-A-A-CC-TT-A-CC-AG--GT-C---TT-G-A--C-A-…	CACGCCGTAAACGATGAGTGCTAAGTGTTAGAGGGTTTCCGCCCTTTAGTGCTGAAGTTAACGCATTAAGCACTCCGCCTGGGGAGTATGGCCGCAAGGCTGAAACTCAAAGGAATTGACGGGGGCCCGCACAAGCGGTGGAGCATGTGGTTTAATTCGAAGCAACGCGAAGAACCTTACCAGGTCTTGACATCCTCTGACAACCCTAGAGATAGGGCTTCTCCTTCGGGAGCAGAGTGACAGGTGG	>H7JXH6D02JM8S2 CACGCCGTAAACGATGAGTGCTAAGTGTTAGAGGGTTTCCGCCCTTTAGTGCTGAAGTTAACGCATTAAGCACTCCGCCTGGGGAGTATGGCCGCAAGGCTGAAACTCAAAGGAATTGACGGGGGCCCGCACAAGCGGTGGAGCATGTGGTTTAATTCGAAGCAACGCGAAGAACCTTACCAGGTCTTGACATCCTCTGACAACCCTAGAGATAGGGCTTCTCCTTCGGGAGCAGAGTGACAGGTGG	S002966519	0.979	Bacillus sp. HPCKc-20; JQ272238	Firmicutes	Bacilli		Bacillales		Bacillaceae 1	Bacillus	0	0	0	0	0	0	0	0	0	0	0	0	0	0	0	0	0	0	0	0	0	0	0	0	0	0	0	0	0	0	0	0
H7JXH6D02HX51K	6	H7JXH6D02HX51K	Bacteria(100);"Actinobacteria"(93.6);Actinobacteria(93.6);Coriobacteriales(92.1);Coriobacteriaceae(92.1);Atopobium(75.2);	6	CC-A-G-CCG-T-AAA--C-G---A-TG-A--G--CG-C---T---G-G--G--T--G-T-G--G-G-A-G-A---------TTA-CA---------T-C-T-T--C---C-G-T-G--C-C----GA--A--G-C-T-AA-C-G-C-A-T--T--AA-G-C----G---C-T---CC-GC-C-T--GGGG-AG-TA---CG-G-C-C-G-C-A-A-G-GC-T-A-A-A-AC--T--C--AAA---GGAA-TT-G-A-CGGG-G-G---CCC-G--C-A-C-AA-GC-AGC-GG--A-G-C---A-T--GT-G-G-C-TT-----AA-TT-C-G-A-AG-C--AAC-G-C--G-A-A--G-A-A-CC-TT-A-CC-AG--GG-C---TT-G-A--T-A-…	CCAGCCGTAAACGATGAGCGCTGGGTGTGGGAGATTACATCTTCCGTGCCGAAGCTAACGCATTAAGCGCTCCGCCTGGGGAGTACGGCCGCAAGGCTAAAACTCAAAGGAATTGACGGGGGCCCGCACAAGCAGCGGAGCATGTGGCTTAATTCGAAGCAACGCGAAGAACCTTACCAGGGCTTGATATGTAGGTGAAGCGGCGGAAACGTCGTGGCCGAAAGGAGCCTACACAGGTGG	>H7JXH6D02HX51K CCAGCCGTAAACGATGAGCGCTGGGTGTGGGAGATTACATCTTCCGTGCCGAAGCTAACGCATTAAGCGCTCCGCCTGGGGAGTACGGCCGCAAGGCTAAAACTCAAAGGAATTGACGGGGGCCCGCACAAGCAGCGGAGCATGTGGCTTAATTCGAAGCAACGCGAAGAACCTTACCAGGGCTTGATATGTAGGTGAAGCGGCGGAAACGTCGTGGCCGAAAGGAGCCTACACAGGTGG	S000016361	0.751	Atopobium rimae; X67149	Actinobacteria	Actinobacteria	Coriobacteridae	Coriobacteriales	Coriobacterineae	Coriobacteriaceae	Atopobium	0	0	0	0	0	0	0	0	0	0	0	0	0	0	0	0	0	0	0	0	0	0	0	0	0	0	0	0	0	0	0	0
H7JXH6D02HI1FY	6	H7JXH6D02HI1FY	Bacteria(100);Firmicutes(99.7);Clostridia(98.5);Clostridiales(98.5);Lachnospiraceae(77.5);unclassified;	6	CA-C-G-CCG-T-AAA--C-G---A-TG-A--A--TA-C---T---A-G--G--T--G-T-T--G---G-C-A--T-------GC-AA-----G-C-A-T-G-T--C---A-G-T-G--C-C----GA--A--G-C-A-AA-C-G-C-A-T--T--AA-G-T----A---T-T---CC-AC-C-T--GGGG-AG-TA---CG-T-T-C-G-C-A-A-G-AA-T-G-A-A-AC--T--C--AAA---GGAA-TT-G-A-CGGG-G-A---CCC-G--C-A-C-AA-GC-GGT-GG--A-G-C---A-T--GT-G-G-T-TT-----AA-TT-C-G-A-AG-C--AAC-G-C--G-A-A--G-A-A-CC-TT-A-CC-AG--GC-C---TT-G-A--C-A-…	CACGCCGTAAACGATGAATACTAGGTGTTGGCATGCAAGCATGTCAGTGCCGAAGCAAACGCATTAAGTATTCCACCTGGGGAGTACGTTCGCAAGAATGAAACTCAAAGGAATTGACGGGGACCCGCACAAGCGGTGGAGCATGTGGTTTAATTCGAAGCAACGCGAAGAACCTTACCAGGCCTTGACATCCCGATGACCGGTCCGTAACGGGATCTTCTCTTCGGAGCAGCGGAGACAGGTGG	>H7JXH6D02HI1FY CACGCCGTAAACGATGAATACTAGGTGTTGGCATGCAAGCATGTCAGTGCCGAAGCAAACGCATTAAGTATTCCACCTGGGGAGTACGTTCGCAAGAATGAAACTCAAAGGAATTGACGGGGACCCGCACAAGCGGTGGAGCATGTGGTTTAATTCGAAGCAACGCGAAGAACCTTACCAGGCCTTGACATCCCGATGACCGGTCCGTAACGGGATCTTCTCTTCGGAGCAGCGGAGACAGGTGG	S000462273	0.757	Clostridium jejuense (T); HY-35-12; AY494606	Firmicutes	Clostridia		Clostridiales		Lachnospiraceae	Clostridium XlVa	0	0	0	0	0	0	0	0	0	0	0	0	0	0	0	0	0	0	0	0	0	0	0	0	0	0	0	0	0	0	0	0
H7JXH6D02FV7T9	6	H7JXH6D02FV7T9	Bacteria(100);Firmicutes(100);Clostridia(99.8);Clostridiales(99.8);Lachnospiraceae(99.8);unclassified;	6	CA-C-G-CCG-T-AAA--C-G---A-TG-A--A--TA-C---T---A-G--G--T--G-T-C--G-G-G-G-G--G-C-----GA-A------G-C-C-C-T-T--C---G-G-T-G--C-C----GT--C--G-C-A-AA-C-G-C-A-A--T--AA-G-T----A---T-T---CC-AC-C-T--GGGG-AG-TA---CG-T-T-C-G-C-A-A-G-AA-T-G-A-A-AC--T--C--AAA---GGAA-TT-G-A-CGGG-G-A---CCC-G--C-A-C-AA-GC-GGT-GG--A-G-C---A-T--GT-G-G-T-TT-----AA-TT-C-G-A-AG-C--AAC-G-C--G-A-A--G-A-A-CC-TT-A-CC-AA--GT-C---TT-G-A--C-A-…	CACGCCGTAAACGATGAATACTAGGTGTCGGGGGGCGAAGCCCTTCGGTGCCGTCGCAAACGCAATAAGTATTCCACCTGGGGAGTACGTTCGCAAGAATGAAACTCAAAGGAATTGACGGGGACCCGCACAAGCGGTGGAGCATGTGGTTTAATTCGAAGCAACGCGAAGAACCTTACCAAGTCTTGACATCCCATTGACAGAGCATGTAATGTGCTTTCCCTTCGGGGCAATGGAGACAGGTGG	>H7JXH6D02FV7T9 CACGCCGTAAACGATGAATACTAGGTGTCGGGGGGCGAAGCCCTTCGGTGCCGTCGCAAACGCAATAAGTATTCCACCTGGGGAGTACGTTCGCAAGAATGAAACTCAAAGGAATTGACGGGGACCCGCACAAGCGGTGGAGCATGTGGTTTAATTCGAAGCAACGCGAAGAACCTTACCAAGTCTTGACATCCCATTGACAGAGCATGTAATGTGCTTTCCCTTCGGGGCAATGGAGACAGGTGG	S001602626	0.97	Oribacterium sp. oral taxon 102; FB046; GQ422713	Firmicutes	Clostridia		Clostridiales		Lachnospiraceae	Oribacterium	0	0	0	0	0	0	0	0	0	0	0	0	0	0	0	0	0	0	0	0	0	0	0	0	0	0	0	0	0	0	0	0
H7JXH6D02IBCNY	6	H7JXH6D02IBCNY	Bacteria(100);"Spirochaetes"(100);Spirochaetes(100);Spirochaetales(100);Spirochaetaceae(100);Treponema(100);	6	CG-C-A-CAG-T-CAA--C-G---A-TG-T--G--CA-C---T---A-G--A--T--G-T-C--T-G-T-C-C----------AC-AA---------G-G-A-T--G---G-G-T-G--T-C----AA--A--G-C-A-AA-C-G-C-G-A--T--AA-G-T----G---C-A---CC-GC-C-T--GGGG-AG-TA---TG-C-C-C-G-C-A-A-G-GG-T-G-A-A-AC--T--C--AAA---GGAA-TT-G-A-CGGG-G-G---CCC-G--C-A-C-AA-GC-GGT-GG--A-G-C---A-T--GT-G-G-T-TT-----AA-TT-C-G-A-TG-G--TAC-G-C--G-A-G--G-A-A-CC-TT-A-CC-TG--GG-T---TT-G-A--C-A-…	CGCACAGTCAACGATGTGCACTAGATGTCTGTCCACAAGGATGGGTGTCAAAGCAAACGCGATAAGTGCACCGCCTGGGGAGTATGCCCGCAAGGGTGAAACTCAAAGGAATTGACGGGGGCCCGCACAAGCGGTGGAGCATGTGGTTTAATTCGATGGTACGCGAGGAACCTTACCTGGGTTTGACATACACAGGGATTATGTAGAGATATGTAAGCGCAGCAATGCGCCTGTGAACAGGTGC	>H7JXH6D02IBCNY CGCACAGTCAACGATGTGCACTAGATGTCTGTCCACAAGGATGGGTGTCAAAGCAAACGCGATAAGTGCACCGCCTGGGGAGTATGCCCGCAAGGGTGAAACTCAAAGGAATTGACGGGGGCCCGCACAAGCGGTGGAGCATGTGGTTTAATTCGATGGTACGCGAGGAACCTTACCTGGGTTTGACATACACAGGGATTATGTAGAGATATGTAAGCGCAGCAATGCGCCTGTGAACAGGTGC	S000388778	1	Treponema sp. 5:C:AT040; AF182834	Spirochaetes	Spirochaetes		Spirochaetales		Spirochaetaceae	Treponema	0	0	0	0	0	0	0	0	0	0	0	0	0	0	0	0	0	0	0	0	0	0	0	0	0	0	0	0	0	0	0	0
H7JXH6D02F93JG	5	H7JXH6D02F93JG	Bacteria(100);"Bacteroidetes"(100);"Bacteroidia"(100);"Bacteroidales"(100);Bacteroidaceae(100);Bacteroides(100);	5	CA-C-A-CAG-T-AAA--C-G---A-TG-A--A--TA-C---T---C-G--C--T--G-T-T--T-G-C-G-----------ATA-TAC----------A-G-T--A---A-G-C-G--G-C----CA--A--G-C-G-AA-A-G-C-A-T--T--AA-G-T----A---T-T---CC-AC-C-T--GGGG-AG-TA---CG-C-C-G-G-C-A-A-C-GG-T-G-A-A-AC--T--C--AAA---GGAA-TT-G-A-CGGG-G-G---CCC-G--C-A-C-AA-GC-GGA-GG--A-A-C---A-T--GT-G-G-T-TT-----AA-TT-C-G-A-TG-A--TAC-G-C--G-A-G--G-A-A-CC-TT-A-CC-CG--GG-C---TT-A-A--A-T-…	CACACAGTAAACGATGAATACTCGCTGTTTGCGATATACAGTAAGCGGCCAAGCGAAAGCATTAAGTATTCCACCTGGGGAGTACGCCGGCAACGGTGAAACTCAAAGGAATTGACGGGGGCCCGCACAAGCGGAGGAACATGTGGTTTAATTCGATGATACGCGAGGAACCTTACCCGGGCTTAAATTGCAACAGAATATATTGGAAACAGTATAGCCGTAAGGCTGTTGTGAAGGTGC	>H7JXH6D02F93JG CACACAGTAAACGATGAATACTCGCTGTTTGCGATATACAGTAAGCGGCCAAGCGAAAGCATTAAGTATTCCACCTGGGGAGTACGCCGGCAACGGTGAAACTCAAAGGAATTGACGGGGGCCCGCACAAGCGGAGGAACATGTGGTTTAATTCGATGATACGCGAGGAACCTTACCCGGGCTTAAATTGCAACAGAATATATTGGAAACAGTATAGCCGTAAGGCTGTTGTGAAGGTGC	S000624892	1	Bacteroides ovatus; SDG-Mt85-3Cy; DQ100446	Bacteroidetes	Bacteroidia		Bacteroidales		Bacteroidaceae	Bacteroides	0	0	0	0	0	0	0	0	0	0	0	0	0	0	0	0	0	0	0	0	0	0	0	0	0	0	0	0	0	0	0	0
H7JXH6D02ITAPZ	5	H7JXH6D02ITAPZ	Bacteria(100);Firmicutes(99.5);Clostridia(98.7);Clostridiales(98.7);Lachnospiraceae(73.6);unclassified;	5	CA-C-G-CCG-T-AAA--C-G---A-TG-A--A--TA-C---T---A-G--G--T--G-T-T--G---G-C-A--T-------GC-AA-----G-C-A-T-G-T--C---A-G-T-G--C-C----GA--A--G-C-A-AA-C-G-C-A-T--T--AA-G-T----A---T-T---CC-AC-C-T--GGGG-AG-TA---CG-T-T-C-G-C-A-A-G-AA-T-G-A-A-AC--T--C--AAA---GGAA-TT-G-A-CGGG-G-A---CCC-G--C-A-C-AA-GC-GGT-GG--A-G-C---A-T--GT-G-G-T-TT-----AA-TT-C-G-A-AG-C--AAC-G-C--G-A-A--G-A-A-CC-TT-A-CC-AG--GC-C---TT-G-A--C-A-…	CACGCCGTAAACGATGAATACTAGGTGTTGGCATGCAAGCATGTCAGTGCCGAAGCAAACGCATTAAGTATTCCACCTGGGGAGTACGTTCGCAAGAATGAAACTCAAAGGAATTGACGGGGACCCGCACAAGCGGTGGAGCATGTGGTTTAATTCGAAGCAACGCGAAGAACCTTACCAGGCCTTGACATCCCGATGACCGGTTCGTAACGGGACCTTCTCTTCGGAGCAGCGGAGACAGGTGG	>H7JXH6D02ITAPZ CACGCCGTAAACGATGAATACTAGGTGTTGGCATGCAAGCATGTCAGTGCCGAAGCAAACGCATTAAGTATTCCACCTGGGGAGTACGTTCGCAAGAATGAAACTCAAAGGAATTGACGGGGACCCGCACAAGCGGTGGAGCATGTGGTTTAATTCGAAGCAACGCGAAGAACCTTACCAGGCCTTGACATCCCGATGACCGGTTCGTAACGGGACCTTCTCTTCGGAGCAGCGGAGACAGGTGG	S001046028	0.783	Lachnospiraceae bacterium DJF_CR52; EU728736	Firmicutes	Clostridia		Clostridiales		Lachnospiraceae	Oribacterium	0	0	0	0	0	0	0	0	0	0	0	0	0	0	0	0	0	0	0	0	0	0	0	0	0	0	0	0	0	0	0	0
H7JXH6D02I4THS	5	H7JXH6D02I4THS	Bacteria(100);"Actinobacteria"(100);Actinobacteria(100);Coriobacteriales(100);Coriobacteriaceae(100);Olsenella(100);	5	CT-A-G-CCG-T-AAA--C-G---A-TG-G--A--CA-C---T---A-G--G--T--G-T-G--G-G-G-G-G--A-------CG-A--------T-C-C-C-T--C---C-G-T-G--C-C----GC--A--G-C-C-AA-C-G-C-A-T--T--AA-G-T----G---T-C---CC-GC-C-T--GGGG-AG-TA---CG-G-C-C-G-C-A-A-G-GC-T-A-A-A-AC--T--C--AAA---GGAA-TT-G-A-CGGG-G-G---CCC-G--C-A-C-AA-GC-AGC-GG--A-G-C---A-T--GT-G-G-C-TT-----AA-TT-C-G-A-AG-C--AAC-G-C--G-A-A--G-A-A-CC-TT-A-CC-AG--GG-C---TT-G-A--C-A-…	CTAGCCGTAAACGATGGACACTAGGTGTGGGGGGACGATCCCTCCGTGCCGCAGCCAACGCATTAAGTGTCCCGCCTGGGGAGTACGGCCGCAAGGCTAAAACTCAAAGGAATTGACGGGGGCCCGCACAAGCAGCGGAGCATGTGGCTTAATTCGAAGCAACGCGAAGAACCTTACCAGGGCTTGACATCCAGGTGAAGCGGCGGAAACGCCGTGGCCGGAAGGAGCCTGGACAGGTGG	>H7JXH6D02I4THS CTAGCCGTAAACGATGGACACTAGGTGTGGGGGGACGATCCCTCCGTGCCGCAGCCAACGCATTAAGTGTCCCGCCTGGGGAGTACGGCCGCAAGGCTAAAACTCAAAGGAATTGACGGGGGCCCGCACAAGCAGCGGAGCATGTGGCTTAATTCGAAGCAACGCGAAGAACCTTACCAGGGCTTGACATCCAGGTGAAGCGGCGGAAACGCCGTGGCCGGAAGGAGCCTGGACAGGTGG	S000390777	1	Olsenella uli (T); ATCC49627; AF292373	Actinobacteria	Actinobacteria	Coriobacteridae	Coriobacteriales	Coriobacterineae	Coriobacteriaceae	Olsenella	0	0	0	0	0	0	0	0	0	0	0	0	0	0	0	0	0	0	0	0	0	0	0	0	0	0	0	0	0	0	0	0
H7JXH6D02H4W3D	5	H7JXH6D02H4W3D	Bacteria(99.6);"Proteobacteria"(88);Betaproteobacteria(76.7);unclassified;unclassified;unclassified;	5	CA-C-G-CCG-T-AAA--C-G---A-TG-A--C--GA-T---T---G-G--C--C--G-T-T--T-G-G-G-G--G------CTT-GA-------C-C-C-C-T--G---A-G-T-G--G-C----GC--A--G-C-C-AA-C-G-C-G-T--G--AA-A-T----C---G-T---CC-GC-C-T--GGGG-AG-TA---CG-G-T-C-G-C-A-A-G-AT-T-A-A-A-AC--T--C--AAA---GGAA-TT-G-A-CGGG-G-A---CCC-G--C-A-C-AA-GC-GGT-GG--A-T-G---A-T--GT-G-G-A-TT-----AA-TT-C-G-A-TG-C--AAC-G-C--G-A-A--G-A-A-CC-TT-A-CC-CA--GC-C---TT-G-A--C-A-…	CACGCCGTAAACGATGACGATTGGCCGTTTGGGGGCTTGACCCCTGAGTGGCGCAGCCAACGCGTGAAATCGTCCGCCTGGGGAGTACGGTCGCAAGATTAAAACTCAAAGGAATTGACGGGGACCCGCACAAGCGGTGGATGATGTGGATTAATTCGATGCAACGCGAAGAACCTTACCCAGCCTTGACATGTCGGGGCGCCCGAAGAGATTTGGGCTTGCCGCAAGGAACCCGAGCACAGGTGC	>H7JXH6D02H4W3D CACGCCGTAAACGATGACGATTGGCCGTTTGGGGGCTTGACCCCTGAGTGGCGCAGCCAACGCGTGAAATCGTCCGCCTGGGGAGTACGGTCGCAAGATTAAAACTCAAAGGAATTGACGGGGACCCGCACAAGCGGTGGATGATGTGGATTAATTCGATGCAACGCGAAGAACCTTACCCAGCCTTGACATGTCGGGGCGCCCGAAGAGATTTGGGCTTGCCGCAAGGAACCCGAGCACAGGTGC	S000806064	0.586	Stenoxybacter acetivorans; TAM-DN2b; EF212898	Proteobacteria	Betaproteobacteria		Neisseriales		Neisseriaceae	Stenoxybacter	0	0	0	0	0	0	0	0	0	0	0	0	0	0	0	0	0	0	0	0	0	0	0	0	0	0	0	0	0	0	0	0
H7JXH6D02HUSE6	5	H7JXH6D02HUSE6	Bacteria(100);Firmicutes(100);Negativicutes(100);Selenomonadales(100);Veillonellaceae(97.5);Mitsuokella(60.6);	5	CT-G-G-CCG-T-AAA--C-G---A-TG-A--A--TG-C---T---A-G--G--T--G-T-A--G-G-A-G-G--------TATC-GA-CC------C-C-T-C--C---T-G-T-G--C-C----GG--A--G-T-T-AA-C-G-C-A-A--T--AA-G-C----A---T-T---CC-GC-C-T--GGGG-AG-TA---CG-G-C-C-G-C-A-A-G-GC-T-G-A-A-AC--T--C--AAA---GGAA-TT-G-A-CGGG-G-G---CCC-G--C-A-C-AA-GC-GGT-GG--A-G-T---A-T--GT-G-G-T-TT-----AA-TT-C-G-A-CG-C--AAC-G-C--G-A-A--G-A-A-CC-TT-A-CC-AG--GG-C---TT-G-A--C-A-…	CTGGCCGTAAACGATGAATGCTAGGTGTAGGAGGTATCGACCCCTCCTGTGCCGGAGTTAACGCAATAAGCATTCCGCCTGGGGAGTACGGCCGCAAGGCTGAAACTCAAAGGAATTGACGGGGGCCCGCACAAGCGGTGGAGTATGTGGTTTAATTCGACGCAACGCGAAGAACCTTACCAGGGCTTGACATTGAGTGAAAGAGCTGGAGACAGCTCCCTCCCTTCGGGGACACGAAAACAGGTGG	>H7JXH6D02HUSE6 CTGGCCGTAAACGATGAATGCTAGGTGTAGGAGGTATCGACCCCTCCTGTGCCGGAGTTAACGCAATAAGCATTCCGCCTGGGGAGTACGGCCGCAAGGCTGAAACTCAAAGGAATTGACGGGGGCCCGCACAAGCGGTGGAGTATGTGGTTTAATTCGACGCAACGCGAAGAACCTTACCAGGGCTTGACATTGAGTGAAAGAGCTGGAGACAGCTCCCTCCCTTCGGGGACACGAAAACAGGTGG	S002957954	0.933	Selenomonas bovis; 1616b; JN613173	Firmicutes	Negativicutes		Selenomonadales		Veillonellaceae	Selenomonas	0	0	0	0	0	0	0	0	0	0	0	0	0	0	0	0	0	0	0	0	0	0	0	0	0	0	0	0	0	0	0	0
H7JXH6D02I7LBU	5	H7JXH6D02I7LBU	Bacteria(100);"Spirochaetes"(100);Spirochaetes(100);Spirochaetales(100);Spirochaetaceae(100);Treponema(100);	5	CG-C-A-CAG-T-AAA--C-G---A-TG-T--A--CA-C---T---A-G--G--T--G-T-C--G-G-G-G-C----------AA-GA---------G-C-T-T--C---G-G-T-G--C-C---GTA--A--G-C-A-AA-C-G-C-A-T--T--AA-G-T----G---T-A---CC-GC-C-T--GGGA-AG-TA---TG-C-C-C-G-C-A-A-G-GG-T-G-A-A-AC--T--C--AAA---GGAA-TT-G-A-CGGG-G-G---CCC-A--C-A-C-AA-GC-GGT-GG--A-G-C---A-T--GT-G-G-T-TT-----AA-TT-C-G-A-TG-A--TAC-G-C--G-A-G--A-A-A-CC-TT-A-CC-TG--GG-T---T--G-A--C-A-…	CGCACAGTAAACGATGTACACTAGGTGTCGGGGCAAGAGCTTCGGTGCCGTAAGCAAACGCATTAAGTGTACCGCCTGGGAAGTATGCCCGCAAGGGTGAAACTCAAAGGAATTGACGGGGGCCCACACAAGCGGTGGAGCATGTGGTTTAATTCGATGATACGCGAGAAACCTTACCTGGGTTGACATCAAGAGCAATGACATAGAGATATGGCAGCGTAGCAATACGGCTCTTGACAGGTGC	>H7JXH6D02I7LBU CGCACAGTAAACGATGTACACTAGGTGTCGGGGCAAGAGCTTCGGTGCCGTAAGCAAACGCATTAAGTGTACCGCCTGGGAAGTATGCCCGCAAGGGTGAAACTCAAAGGAATTGACGGGGGCCCACACAAGCGGTGGAGCATGTGGTTTAATTCGATGATACGCGAGAAACCTTACCTGGGTTGACATCAAGAGCAATGACATAGAGATATGGCAGCGTAGCAATACGGCTCTTGACAGGTGC	S000427699	0.962	Treponema sp. II:11:U61; II:E:U61; AF023033	Spirochaetes	Spirochaetes		Spirochaetales		Spirochaetaceae	Treponema	0	0	0	0	0	0	0	0	0	0	0	0	0	0	0	0	0	0	0	0	0	0	0	0	0	0	0	0	0	0	0	0
H7JXH6D02F4QRA	5	H7JXH6D02F4QRA	Bacteria(100);Firmicutes(100);Bacilli(100);Bacillales(99.9);Bacillaceae_2(66.2);unclassified;	5	CA-C-G-CCG-T-AAA--C-G---A-TG-A--G--TG-C---T---A-G--G--T--G-T-T--A-G-G-G-G--G--------T-CC-----A-A-C-C-C-T--T---A-G-T-G--C-C----GA--A--G-T-A-AA-C-A-C-A-T--T--AA-G-C----A---C-T---CC-GC-C-T--GGGG-AG-TA---CG-G-C-C-G-C-A-A-G-GC-T-G-A-A-AC--T--C--AAA---GGAA-TT-G-A-CGGG-G-G---CCC-G--C-A-C-AA-GC-GGT-GG--A-G-C---A-T--GT-G-G-T-TT-----AA-TT-C-G-A-AG-C--AAC-G-C--G-A-A--G-A-A-CC-TT-A-CC-AG--GT-C---TT-G-A--C-A-…	CACGCCGTAAACGATGAGTGCTAGGTGTTAGGGGGTCCAACCCTTAGTGCCGAAGTAAACACATTAAGCACTCCGCCTGGGGAGTACGGCCGCAAGGCTGAAACTCAAAGGAATTGACGGGGGCCCGCACAAGCGGTGGAGCATGTGGTTTAATTCGAAGCAACGCGAAGAACCTTACCAGGTCTTGACATCCCAATGCCCGCTCTGGAGACAGAGTTTTCCCTTCGGGGACATTGGTGACAGGTGG	>H7JXH6D02F4QRA CACGCCGTAAACGATGAGTGCTAGGTGTTAGGGGGTCCAACCCTTAGTGCCGAAGTAAACACATTAAGCACTCCGCCTGGGGAGTACGGCCGCAAGGCTGAAACTCAAAGGAATTGACGGGGGCCCGCACAAGCGGTGGAGCATGTGGTTTAATTCGAAGCAACGCGAAGAACCTTACCAGGTCTTGACATCCCAATGCCCGCTCTGGAGACAGAGTTTTCCCTTCGGGGACATTGGTGACAGGTGG	S001330919	0.85	Bacillus sp. E-172; FJ764775	Firmicutes	Bacilli		Bacillales		Bacillaceae 1	Bacillus	0	0	0	0	0	0	0	0	0	0	0	0	0	0	0	0	0	0	0	0	3	0	0	0	0	0	0	0	0	0	0	0
H7JXH6D02JE3OR	5	H7JXH6D02JE3OR	Bacteria(100);Firmicutes(99.9);Clostridia(99.9);Clostridiales(99.9);Peptostreptococcaceae(99.9);Peptostreptococcaceae_incertae_sedis(99.8);	5	CA-C-A-CCG-T-AAA--C-G---A-TG-A--A--CA-C---T---A-G--G--T--G-T-C--G-G-G-A------------GG-AA-----------T-C-T--C---G-G-T-G--C-C----GG--C--G-C-A-AA-C-G-C-A-A--T--AA-G-T----G---T-T---CC-GC-C-T--GGGG-AG-TA---CG-T-T-C-G-C-A-A-G-AA-T-A-A-A-AC--T--C--AAA---GGAA-TT-G-A-CGGG-G-A---CCC-G--C-A-C-AA-GT-AGC-GG--A-G-C---A-T--GT-G-G-T-TT-----AA-TT-C-G-A-AG-C--AAC-G-C--G-A-A--G-A-A-CC-TT-A-CC-TA--AG-C---TT-G-A--C-A-…	CACACCGTAAACGATGAACACTAGGTGTCGGGAGGAATCTCGGTGCCGGCGCAAACGCAATAAGTGTTCCGCCTGGGGAGTACGTTCGCAAGAATAAAACTCAAAGGAATTGACGGGGACCCGCACAAGTAGCGGAGCATGTGGTTTAATTCGAAGCAACGCGAAGAACCTTACCTAAGCTTGACATGGGATTGAAAAGCAATGTAAAGTTGTAATAATACCTTCGGGTATACAATCCACACAGGTGG	>H7JXH6D02JE3OR CACACCGTAAACGATGAACACTAGGTGTCGGGAGGAATCTCGGTGCCGGCGCAAACGCAATAAGTGTTCCGCCTGGGGAGTACGTTCGCAAGAATAAAACTCAAAGGAATTGACGGGGACCCGCACAAGTAGCGGAGCATGTGGTTTAATTCGAAGCAACGCGAAGAACCTTACCTAAGCTTGACATGGGATTGAAAAGCAATGTAAAGTTGTAATAATACCTTCGGGTATACAATCCACACAGGTGG	S002225555	1	Eubacteriaceae bacterium ACC19a; HM120213	Firmicutes	Clostridia		Clostridiales		Peptostreptococcaceae	Peptostreptococcaceae_incertae_sedis	0	0	0	0	0	0	0	0	0	0	0	0	0	0	0	0	0	0	0	0	0	0	0	0	0	0	0	0	0	0	0	0
H7JXH6D02GXY2X	5	H7JXH6D02GXY2X	Bacteria(100);"Bacteroidetes"(95.1);"Bacteroidia"(81.8);"Bacteroidales"(81.8);"Rikenellaceae"(70.1);Rikenella(69.8);	5	CA-C-G-CTG-T-AAA--C-G---A-TG-A--T--AA-C---T---A-A--C--C--G-C-C--G-G-C-G-----------ATA-TAT----------T-G-T--C---G-G-T-G--G-C----CA--A--G-C-G-AA-A-G-C-G-A--T--AA-G-T----T---A-T---CC-AC-C-T--GGGG-AG-TA---CG-A-C-C-G-C-A-A-G-GT-T-G-A-A-AC--T--C--AAA---GGAA-TT-G-A-CGGG-G-G---CCC-G--C-A-C-AA-GC-GGA-GG--A-A-C---A-T--GT-G-G-T-TT-----AA-TT-C-G-A-TG-A--TAC-G-C--G-A-G--G-A-A-CC-TT-A-CC-CG--GG-C---TC-G-A--A-C-…	CACGCTGTAAACGATGATAACTAACCGCCGGCGATATATTGTCGGTGGCCAAGCGAAAGCGATAAGTTATCCACCTGGGGAGTACGACCGCAAGGTTGAAACTCAAAGGAATTGACGGGGGCCCGCACAAGCGGAGGAACATGTGGTTTAATTCGATGATACGCGAGGAACCTTACCCGGGCTCGAACGGCAGAGGAAGAGACTCAGAGATGAAGACGTCCCTTCGGGGACCTCTGTCGAGGTGC	>H7JXH6D02GXY2X CACGCTGTAAACGATGATAACTAACCGCCGGCGATATATTGTCGGTGGCCAAGCGAAAGCGATAAGTTATCCACCTGGGGAGTACGACCGCAAGGTTGAAACTCAAAGGAATTGACGGGGGCCCGCACAAGCGGAGGAACATGTGGTTTAATTCGATGATACGCGAGGAACCTTACCCGGGCTCGAACGGCAGAGGAAGAGACTCAGAGATGAAGACGTCCCTTCGGGGACCTCTGTCGAGGTGC	S003222537	0.979	Bacteroidia bacterium canine oral taxon 041; OD015; JN713207	Bacteroidetes	Bacteroidia		Bacteroidales	unclassified_"Bacteroidales"			0	0	0	0	0	0	0	0	0	0	0	0	0	0	0	0	0	0	0	0	0	0	0	0	0	0	0	0	0	0	0	0
H7JXH6D02HY2F1	5	H7JXH6D02HY2F1	Bacteria(100);"Bacteroidetes"(97.4);unclassified;unclassified;unclassified;unclassified;	5	CA-C-G-CCG-T-AAA--C-G---A-TG-A--T--CA-C---T---C-G--C--T--C-T-T--G-G-C-G-----------ATA-TGC----------T-G-T--C---A-G-G-G--G-C----TA--A--G-C-G-AA-A-G-C-G-T--T--AA-G-T----G---A-T---CC-AC-C-T--GGGG-AG-TA---CG-A-C-C-G-C-A-A-G-GT-T-G-A-A-AC--T--C--AAA---GGAA-TT-G-A-CGGG-G-G---CCC-G--C-A-C-AA-GC-GGA-GG--A-A-C---A-T--GT-G-G-T-TT-----AA-TT-C-G-A-TG-A--TAC-G-C--G-A-G--G-A-A-CC-TT-A-CC-TG--GG-C---TA-G-A--A-C-…	CACGCCGTAAACGATGATCACTCGCTCTTGGCGATATGCTGTCAGGGGCTAAGCGAAAGCGTTAAGTGATCCACCTGGGGAGTACGACCGCAAGGTTGAAACTCAAAGGAATTGACGGGGGCCCGCACAAGCGGAGGAACATGTGGTTTAATTCGATGATACGCGAGGAACCTTACCTGGGCTAGAACGGCAGACTGATCTACGGGGAAACTTGTAGAGCCTTCGGGGGTC	>H7JXH6D02HY2F1 CACGCCGTAAACGATGATCACTCGCTCTTGGCGATATGCTGTCAGGGGCTAAGCGAAAGCGTTAAGTGATCCACCTGGGGAGTACGACCGCAAGGTTGAAACTCAAAGGAATTGACGGGGGCCCGCACAAGCGGAGGAACATGTGGTTTAATTCGATGATACGCGAGGAACCTTACCTGGGCTAGAACGGCAGACTGATCTACGGGGAAACTTGTAGAGCCTTCGGGGGTC	S002440911	0.652	Bacteroidetes bacterium 6E; AB623231	Bacteroidetes	Sphingobacteria		Sphingobacteriales		Cytophagaceae	Meniscus	0	0	0	0	0	0	0	0	0	0	0	0	0	0	0	0	0	0	0	0	0	0	0	0	0	0	0	0	0	0	0	0
H7JXH6D02I2MSM	5	H7JXH6D02I2MSM	Bacteria(100);Firmicutes(100);Bacilli(100);Lactobacillales(99.6);Lactobacillaceae(99.6);Lactobacillus(99.5);	5	CA-T-G-CCG-T-AAA--C-G---A-TG-A--G--TG-C---T---A-A--G--T--G-T-T--G-G-G-A-G--G-T-----TT-CC-----G-C-C-T-C-T--C---A-G-T-G--C-T----GC--A--G-C-T-AA-C-G-C-A-T--T--AA-G-C----A---C-T---CC-GC-C-T--GGGG-AG-TA---CG-A-C-C-G-C-A-A-G-GT-T-G-A-A-AC--T--C--AAA---GGAA-TT-G-ACGGGG-G-G---CCC-G--C-A-C-AA-GC-GGT-GG--A-G-C---A-T--GT-G-G-T-TT-----AA-TT-C-G-A-AG-C--AAC-G-C--G-A-A--G-A-A-CC-TT-A-CC-AG--GT-C---TT-G-A--C-A-…	CATGCCGTAAACGATGAGTGCTAAGTGTTGGGAGGTTTCCGCCTCTCAGTGCTGCAGCTAACGCATTAAGCACTCCGCCTGGGGAGTACGACCGCAAGGTTGAAACTCAAAGGAATTGACGGGGGGCCCGCACAAGCGGTGGAGCATGTGGTTTAATTCGAAGCAACGCGAAGAACCTTACCAGGTCTTGACATCCATAGCCAGTCTAAGAGATTAGATGTTCCCTTCGGGGACTATGAGACAGGTGG	>H7JXH6D02I2MSM CATGCCGTAAACGATGAGTGCTAAGTGTTGGGAGGTTTCCGCCTCTCAGTGCTGCAGCTAACGCATTAAGCACTCCGCCTGGGGAGTACGACCGCAAGGTTGAAACTCAAAGGAATTGACGGGGGGCCCGCACAAGCGGTGGAGCATGTGGTTTAATTCGAAGCAACGCGAAGAACCTTACCAGGTCTTGACATCCATAGCCAGTCTAAGAGATTAGATGTTCCCTTCGGGGACTATGAGACAGGTGG	S000412018	0.992	Lactobacillus iners; VA15_2004; AY526083	Firmicutes	Bacilli		Lactobacillales		Lactobacillaceae	Lactobacillus	0	0	4	0	0	0	0	0	0	0	0	0	0	0	0	0	0	0	0	0	0	0	0	0	0	0	0	0	0	0	0	0
H7JXH6D02F5QK8	5	H7JXH6D02F5QK8	Bacteria(100);"Fusobacteria"(100);"Fusobacteria"(100);"Fusobacteriales"(100);"Leptotrichiaceae"(100);Sneathia(96.8);	5	CT-A-G-CTG-T-AAA--C-G---A-TG-A--T--CA-C---T---G-G--G--T--G-T-G--G-G-G-A-T---------GCG-AA---------G-T-C-T--C---T-G-T-G--C-C----GA--A--G-C-A-AA-A-G-C-G-A--T--AA-G-T----G---A-T---CC-GC-C-T--GGGG-AG-TA---CG-T-T-C-G-C-A-A-G-AA-T-G-A-A-AC--T--C--AAA---GGAA-TT-G-ACGGGG-G-G---CCC-G--C-A-C-AA-GT-GGT-GG--A-G-C---A-T--GT-G-G-T-TT-----AA-TT-C-G-A-CG-C--AAC-G-C--G-A-G--G-A-A-CC-TT-A-CC-AG--AT-C---TT-G-A--C-A-…	CTAGCTGTAAACGATGATCACTGGGTGTGGGGATGCGAAGTCTCTGTGCCGAAGCAAAAGCGATAAGTGATCCGCCTGGGGAGTACGTTCGCAAGAATGAAACTCAAAGGAATTGACGGGGGGCCCGCACAAGTGGTGGAGCATGTGGTTTAATTCGACGCAACGCGAGGAACCTTACCAGATCTTGACATCCTCGGGAGAGTATAGAAGTATACTTGTGCCTTCGGGAACCGAGAGACAGGTGG	>H7JXH6D02F5QK8 CTAGCTGTAAACGATGATCACTGGGTGTGGGGATGCGAAGTCTCTGTGCCGAAGCAAAAGCGATAAGTGATCCGCCTGGGGAGTACGTTCGCAAGAATGAAACTCAAAGGAATTGACGGGGGGCCCGCACAAGTGGTGGAGCATGTGGTTTAATTCGACGCAACGCGAGGAACCTTACCAGATCTTGACATCCTCGGGAGAGTATAGAAGTATACTTGTGCCTTCGGGAACCGAGAGACAGGTGG	S000435063	0.992	Leptotrichia amnionii; AMN-1; AY078425	Fusobacteria	Fusobacteria		Fusobacteriales		Leptotrichiaceae	Sneathia	0	0	0	0	0	0	0	0	0	0	0	0	0	0	0	0	0	0	0	0	0	0	0	0	0	0	0	0	0	0	0	0
H7JXH6D02IHQZZ	5	H7JXH6D02IHQZZ	Bacteria(100);Firmicutes(100);Bacilli(100);Lactobacillales(100);Lactobacillaceae(100);Lactobacillus(99.9);	5	CA-T-G-CCG-T-AAA--C-G---A-TG-A--G--TG-C---T---A-A--G--T--G-T-T--G-G-G-A-G--G-T-----TT-CC-----G-C-C-T-C-T--C---A-G-T-G--C-T----GC--A--G-C-T-AA-C-G-C-A-T--T--AA-G-C----A---C-T---CC-GC-C-T--GGGG-AG-TA---CG-A-C-C-G-C-A-A-G-GT-T-G-A-A-AC--T--C--AAA---GGAA-TT-G-A-CGGG-G-G---CCC-G--C-A-C-AA-GC-GGT-GG--A-G-C---A-T--GT-G-G-T-TT-----AA-TT-C-G-A-AG-C--TAC-G-C--G-A-A--G-A-A-CC-TT-A-CC-AG--GT-C---TT-G-A--C-A-…	CATGCCGTAAACGATGAGTGCTAAGTGTTGGGAGGTTTCCGCCTCTCAGTGCTGCAGCTAACGCATTAAGCACTCCGCCTGGGGAGTACGACCGCAAGGTTGAAACTCAAAGGAATTGACGGGGGCCCGCACAAGCGGTGGAGCATGTGGTTTAATTCGAAGCTACGCGAAGAACCTTACCAGGTCTTGACATCTTGCGCTAACCTAAGAGATTAGGTGTTCCCTTCGGGGACGCTGAGACAGGTGG	>H7JXH6D02IHQZZ CATGCCGTAAACGATGAGTGCTAAGTGTTGGGAGGTTTCCGCCTCTCAGTGCTGCAGCTAACGCATTAAGCACTCCGCCTGGGGAGTACGACCGCAAGGTTGAAACTCAAAGGAATTGACGGGGGCCCGCACAAGCGGTGGAGCATGTGGTTTAATTCGAAGCTACGCGAAGAACCTTACCAGGTCTTGACATCTTGCGCTAACCTAAGAGATTAGGTGTTCCCTTCGGGGACGCTGAGACAGGTGG	S000006242	0.921	Lactobacillus johnsonii (T); ATCC 33200 (T); AJ002515	Firmicutes	Bacilli		Lactobacillales		Lactobacillaceae	Lactobacillus	0	0	0	0	0	0	0	0	0	0	0	0	0	0	0	0	0	0	0	0	0	0	0	0	0	0	0	0	0	0	0	0
H7JXH6D02HO6RH	5	H7JXH6D02HO6RH	Bacteria(100);"Proteobacteria"(100);Gammaproteobacteria(100);"Enterobacteriales"(100);Enterobacteriaceae(100);Erwinia(83);	5	CA-C-G-CCG-T-AAA--C-G---A-TG-T--C--GA-C---T---T-G--G--A--G-G-T--T-G-T-G-C--C------CTT-GA-------G-G-C-G-T--G---G-C-T-T--C-C----GG--A--G-C-T-AA-C-G-C-G-T--T--AA-G-T----C---G-A---CC-GC-C-T--GGGG-AG-TA---CG-G-C-C-G-C-A-A-G-GT-T-A-A-A-AC--T--C--AAA---TGAA-TT-G-A-CGGG-G-G---CCC-G--C-A-C-AA-GC-GGT-GG--A-G-C---A-T--GT-G-G-T-TT-----AA-TT-C-G-A-TG-C--AAC-G-C--G-A-A--G-A-A-CC-TT-A-CC-TG--GC-C---TT-G-A--C-A-…	CACGCCGTAAACGATGTCGACTTGGAGGTTGTGCCCTTGAGGCGTGGCTTCCGGAGCTAACGCGTTAAGTCGACCGCCTGGGGAGTACGGCCGCAAGGTTAAAACTCAAATGAATTGACGGGGGCCCGCACAAGCGGTGGAGCATGTGGTTTAATTCGATGCAACGCGAAGAACCTTACCTGGCCTTGACATCCACGGAATTTGGCAGAGATGCCTTAGTGCCTTCGGGAACCGTGAGACAGGTGC	>H7JXH6D02HO6RH CACGCCGTAAACGATGTCGACTTGGAGGTTGTGCCCTTGAGGCGTGGCTTCCGGAGCTAACGCGTTAAGTCGACCGCCTGGGGAGTACGGCCGCAAGGTTAAAACTCAAATGAATTGACGGGGGCCCGCACAAGCGGTGGAGCATGTGGTTTAATTCGATGCAACGCGAAGAACCTTACCTGGCCTTGACATCCACGGAATTTGGCAGAGATGCCTTAGTGCCTTCGGGAACCGTGAGACAGGTGC	S000381176	1	Erwinia persicina (T); ATCC 35998; U80205	Proteobacteria	Gammaproteobacteria		Enterobacteriales		Enterobacteriaceae	Erwinia	0	0	0	0	0	0	0	0	0	0	0	0	0	0	0	0	0	0	0	0	0	0	0	0	0	0	0	0	0	0	0	0
H7JXH6D02G01WO	5	H7JXH6D02G01WO	Bacteria(100);"Proteobacteria"(100);Gammaproteobacteria(100);"Enterobacteriales"(100);Enterobacteriaceae(100);Buttiauxella(96.4);	5	CA-C-G-CCG-T-AAA--C-G---A-TG-T--C--GA-C---T---T-G--G--A--G-G-T--T-G-T-T-C--C------CTT-GA-------G-G-A-G-T--G---G-C-T-T--C-C----GG--A--G-C-T-AA-C-G-C-G-T--T--AA-G-T----C---G-A---CC-GC-C-T--GGGG-AG-TA---CG-G-C-C-G-C-A-A-G-GT-T-A-A-A-AC--T--C--AAA---TGAA-TT-G-A-CGGG-G-G---CCC-G--C-A-C-AA-GC-GGT-GG--A-G-C---A-T--GT-G-G-T-TT-----AA-TT-C-G-A-TG-C--AAC-G-C--G-A-A--G-A-A-CC-TT-A-CC-TA--CT-C---TT-G-A--C-A-…	CACGCCGTAAACGATGTCGACTTGGAGGTTGTTCCCTTGAGGAGTGGCTTCCGGAGCTAACGCGTTAAGTCGACCGCCTGGGGAGTACGGCCGCAAGGTTAAAACTCAAATGAATTGACGGGGGCCCGCACAAGCGGTGGAGCATGTGGTTTAATTCGATGCAACGCGAAGAACCTTACCTACTCTTGACATCCACGGAATTTGGCAGAGATGCCTTAGTGCCTTCGGGAACCGTGAGACAGGTGC	>H7JXH6D02G01WO CACGCCGTAAACGATGTCGACTTGGAGGTTGTTCCCTTGAGGAGTGGCTTCCGGAGCTAACGCGTTAAGTCGACCGCCTGGGGAGTACGGCCGCAAGGTTAAAACTCAAATGAATTGACGGGGGCCCGCACAAGCGGTGGAGCATGTGGTTTAATTCGATGCAACGCGAAGAACCTTACCTACTCTTGACATCCACGGAATTTGGCAGAGATGCCTTAGTGCCTTCGGGAACCGTGAGACAGGTGC	S000003018	1	Pantoea agglomerans; A26; AF130904	Proteobacteria	Gammaproteobacteria		Enterobacteriales		Enterobacteriaceae	Pantoea	0	0	0	0	0	0	0	0	0	0	0	0	0	0	0	0	0	0	0	0	0	0	0	0	0	0	0	0	0	0	0	0
H7JXH6D02JWJO5	5	H7JXH6D02JWJO5	Bacteria(100);"Proteobacteria"(100);Gammaproteobacteria(99.8);Pseudomonadales(98.7);Moraxellaceae(98.5);Acinetobacter(95.8);	5	CA-T-G-CCG-T-AAA--C-G---A-TG-T--C--TA-C---T---A-G--C--C--G-T-T--G-G-G-G-T--C------TTT-GA-------G-A-C-T-T--T---A-G-T-G--G-C----GC--A--G-C-T-AA-C-G-C-G-A--T--AA-G-T----A---G-A---CC-GC-C-T--GGGG-AG-TA---CG-G-T-C-G-C-A-A-G-AC-T-A-A-A-AC--T--C--AAA---TGAA-TT-G-A-CGGG-G-G---CCC-G--C-A-C-AA-GC-GGT-GG--A-G-C---A-T--GT-G-G-T-TT-----AA-TT-C-G-A-TG-C--AAC-G-C--G-A-A--G-A-A-CC-TT-A-CC-TG--GT-C---TT-G-A--C-A-…	CATGCCGTAAACGATGTCTACTAGCCGTTGGGGTCTTTGAGACTTTAGTGGCGCAGCTAACGCGATAAGTAGACCGCCTGGGGAGTACGGTCGCAAGACTAAAACTCAAATGAATTGACGGGGGCCCGCACAAGCGGTGGAGCATGTGGTTTAATTCGATGCAACGCGAAGAACCTTACCTGGTCTTGACATAGTAAGAACTTTTCAGAGATGGATTGGTGCCTTCGGGAGCTTACATACAGGTGC	>H7JXH6D02JWJO5 CATGCCGTAAACGATGTCTACTAGCCGTTGGGGTCTTTGAGACTTTAGTGGCGCAGCTAACGCGATAAGTAGACCGCCTGGGGAGTACGGTCGCAAGACTAAAACTCAAATGAATTGACGGGGGCCCGCACAAGCGGTGGAGCATGTGGTTTAATTCGATGCAACGCGAAGAACCTTACCTGGTCTTGACATAGTAAGAACTTTTCAGAGATGGATTGGTGCCTTCGGGAGCTTACATACAGGTGC	S000483992	0.971	Acinetobacter sp. An17; AJ551155	Proteobacteria	Gammaproteobacteria		Pseudomonadales		Moraxellaceae	Acinetobacter	0	0	0	0	0	0	0	0	0	0	0	0	0	0	0	0	0	0	0	0	0	0	0	0	0	0	0	0	0	0	0	0
[truncated: 1,000 more rows]
[truncated: 8 more columns]

## Sheet: RDPseqmatch
RDPrun (15 okt 2013mc)
1	Seqmatch:version 3
1	RDP Data:release 10.32
1	Data Set:both type and non-type strains,
1	:isolates,
1	:near-full-length sequences (>=1200 bases),
1	:good quality sequences
1	Comments:200062 sequences were included in the search. The screening was based on 7-base oligomers.
1	Query Submit Date:Tue Oct 15 05:33:58 EDT 2013
1	Note:Orientation "-" means the query sequence has been reverse-complemented when the match is performed
2	Seqmatch:version 3
2	RDP Data:release 10.32
2	Data Set:both type and non-type strains,
2	:isolates,
2	:near-full-length sequences (>=1200 bases),
2	:good quality sequences
2	Comments:200062 sequences were included in the search. The screening was based on 7-base oligomers.
2	Query Submit Date:Tue Oct 15 05:43:21 EDT 2013
[truncated: 1,317 more rows]

## Sheet: sampleID
sampleNr	sampleID
5	TCMID097
10	TCMID098
11	TCMID099
12	TCMID100
15	TCMID101
[truncated: 35 more rows]
